# Supplementary material for: INTEGRATE: Model-based multi-omics data integration to characterize multi-level metabolic regulation
Source: PLoS Comput Biol. 2022 Feb 7;18(2):e1009337. doi: 10.1371/journal.pcbi.1009337 (PMC8853556; doi:10.1371/journal.pcbi.1009337)
Supplement: S1 File — Read counts (FPKM), LC-MS metabolic profiling, extracellular fluxes and protein content. (XLSX) [file pcbi.1009337.s005.xlsx]

## Sheet: README
Extracellular fluxes spreadsheet includes data about rates of glucose and glutamine consumption, and glutamate and lactate production (expressed in millimoles) in the 5 investigated cell lines.
Transcriptomics data spreadsheet includes the FPKM for each HGNC gene identifier in the 3 replicates of each investigated cell line.
Metabolomics data spreadsheet includes for each biological anche technical replicate of the 5 investigated cell line the abundance of each detected metabolite normalized on micrograms of proteins.
Protein content spreadsheet includes the protein content express in micrograms determined over the 144 hours of growth of the 5 investigated cell lines (on the left) and during the YSI analysis of spent medium.

## Sheet: Extracellular fluxes
MCF7
		t0_1	t0_2	Mean			bio A_1	bio A_2	bio A_3	Mean		CONS/PROD				media		Flux ratio	A	B	Mean	Standard deviation
	Glucose	23.1157	23.6839	23.3998		Glucose	20.3703	20.355	20.6914	20.4723		Glucose	3.02943	3.04477	2.70832	2.92751		Lactate/Glucose	1.58705	1.79632	1.69169	0.147972
	Lactate	1.4822	1.38716	1.43468		Lactate	6.32168	5.99427	5.92643	6.08079		Lactate	4.887	4.55959	4.49175	4.64611		Lactate/Glutamine	3.81122	3.89505	3.85314	0.0592787
	Glutamine	4.22965	4.172	4.20083		Glutamine	2.94951	2.98431	3.01147	2.98176		Glutamine	1.25131	1.21652	1.18935	1.21906		Glutamine/Glucose	0.416416	0.461179	0.438798	0.0316522
	Glutamate	0.0494112	0.0742345	0.0618228		Glutamate	0.14217	0.156257	0.122086	0.140171		Glutamate	0.0803469	0.0944342	0.0602629	0.078348		Glutamate/Glutamine	0.0642691	0.0632209	0.063745	0.000741196
							bio B_1	bio B_2	bio B_3	Mean		CONS/PROD
						Glucose	20.5291	20.0827	20.712	20.4413		Glucose	2.87064	3.31709	2.68775	2.95849
						Lactate	6.1482	7.03308	7.06594	6.74907		Lactate	4.71352	5.5984	5.63126	5.31439
						Glutamine	2.68703	2.77995	3.04232	2.83643		Glutamine	1.5138	1.42088	1.15851	1.3644
						Glutamate	0.147248	0.148178	0.148817	0.148081		Glutamate	0.0854254	0.0863552	0.0869943	0.0862583
MDAMB231
		t0_1	t0_2	Mean			bio A_1	bio A_2	bio A_3	Mean		CONS/PROD				Mean		Flux ratio	A	B	Mean	Standard deviation
	Glucose	23.1157	23.6839	23.3998		Glucose	16.5899	17.0466	16.2852	16.6406		Glucose	6.80984	6.3532	7.11458	6.7592		Lactate/Glucose	1.74779	1.75055	1.74917	0.00194742
	Lactate	1.4822	1.38716	1.43468		Lactate	12.3562	12.8684	14.5205	13.2484		Lactate	10.9215	11.4337	13.0858	11.8137		Lactate/Glutamine	6.83676	7.44704	7.1419	0.431529
	Glutamine	4.22965	4.172	4.20083		Glutamine	2.24988	2.64782	2.52088	2.47286		Glutamine	1.95094	1.55301	1.67995	1.72797		Glutamine/Glucose	0.255646	0.235066	0.245356	0.0145523
	Glutamate	0.0494112	0.0742345	0.0618228		Glutamate	0.347863	0.402702	0.396408	0.382324		Glutamate	0.28604	0.340879	0.334585	0.320501		Glutamate/Glutamine	0.185479	0.203846	0.194663	0.0129877
							bio B_1	bio B_2	bio B_3	Mean		CONS/PROD				Mean
						Glucose	16.6105	16.5733	17.1024	16.7621		Glucose	6.78925	6.82649	6.29736	6.6377
						Lactate	13.5851	12.5982	12.9796	13.0543		Lactate	12.1504	11.1635	11.5449	11.6196
						Glutamine	2.55699	2.66149	2.70311	2.64053		Glutamine	1.64384	1.53934	1.49772	1.5603
						Glutamate	0.38472	0.37878	0.376153	0.379884		Glutamate	0.322897	0.316957	0.31433	0.318061
MCF102A
		t0_1	t0_2	Mean			bio A_1	bio A_2	bio A_3	Mean		CONS/PROD				Mean		Flux ratio	A	B	Mean	Standard deviation
	Glucose	17.5656	17.6636	17.6146		Glucose	13.0064	12.9589	13.502	13.1558		Glucose	4.60825	4.6557	4.11262	4.45886		Lactate/Glucose	1.70054	1.68701	1.69378	0.00957103
	Lactate	0.0378121	0.0732086	0.0555104		Lactate	7.69353	7.49941	7.72103	7.63799		Lactate	7.63802	7.4439	7.66552	7.58248		Lactate/Glutamine	7.43188	8.09509	7.76348	0.468955
	Glutamine	2.42587	2.45646	2.44117		Glutamine	1.399	1.42038	1.44333	1.4209		Glutamine	1.04216	1.02079	0.997837	1.02026		Glutamine/Glucose	0.228817	0.208399	0.218608	0.0144379
	Glutamate	0.0636786	0.0558339	0.0597562		Glutamate	0.115745	0.148914	0.12166	0.128773		Glutamate	0.0559889	0.0891577	0.0619033	0.0690166		Glutamate/Glutamine	0.0676459	0.053548	0.060597	0.00996872
							bio B_1	bio B_2	bio B_3	Mean		CONS/PROD				Mean
						Glucose	12.7232	12.959	13.199	12.9604		Glucose	4.89144	4.65562	4.41562	4.65423
						Lactate	7.78374	8.35624	7.5817	7.90723		Lactate	7.72823	8.30073	7.52619	7.85172
						Glutamine	1.44404	1.48947	1.48018	1.47123		Glutamine	0.997128	0.951694	0.960987	0.969937
						Glutamate	0.0931694	0.127114	0.114799	0.111694		Glutamate	0.0334132	0.0673582	0.0550431	0.0519382
SKBR3
		t0_1	t0_2	Mean			bio A_1	bio A_2	bio A_3	Mean		CONS/PROD				Mean		Flux ratio	A	B	Mean	Standard deviation
	Glucose	24.0794	22.105	23.0922		Glucose	20.0866	19.9662	20.4722	20.175		Glucose	3.00557	3.12599	2.61997	2.91718		Lactate/Glucose	1.602	1.6505	1.62625	0.0342946
	Lactate	1.42708	0.981984	1.20453		Lactate	5.79127	6.12643	5.71584	5.87785		Lactate	4.58674	4.9219	4.51131	4.67331		Lactate/Glutamine	11.1593	10.8178	10.9886	0.241432
	Glutamine	1.73473	1.6144	1.67457		Glutamine	1.28209	1.22022	1.26504	1.25578		Glutamine	0.392479	0.454348	0.409521	0.418783		Glutamine/Glucose	0.143558	0.152572	0.148065	0.0063741
	Glutamate	0.0747091	0.0613851	0.0680471		Glutamate	0.0975932	0.13065	0.0921682	0.106804		Glutamate	0.0295462	0.0626032	0.0241211	0.0387568		Glutamate/Glutamine	0.0925463	0.363674	0.22811	0.191716
							bio B_1	bio B_2	bio B_3	Mean		CONS/PROD				Mean
						Glucose	15.6495	16.45	16.8838	16.3278		Glucose	7.44271	6.6422	6.20842	6.76445
						Lactate	13.1475	12.0399	11.9204	12.3692		Lactate	11.9429	10.8354	10.7158	11.1647
						Glutamine	0.572318	0.676872	0.678316	0.642502		Glutamine	1.10225	0.997694	0.99625	1.03206
						Glutamate	0.471483	0.432678	0.425986	0.443382		Glutamate	0.403436	0.364631	0.357939	0.375335
MDAMB361
		t0_1	t0_2	Mean			bio A_1	bio A_2	bio A_3	Mean		CONS/PROD				Mean		Flux ratio	A	B	Mean	Standard deviation
	Glucose	15.7326	15.5841	15.6583		Glucose	15.208	15.2079	15.3145	15.2435		Glucose	0.450347	0.450421	0.343859	0.414875		Lactate/Glucose	0.812426	0.86201	0.837218	0.0350611
	Lactate	3.11968	3.04258	3.08113		Lactate	3.43123	3.45065	3.37268	3.41819		Lactate	0.350096	0.36952	0.291551	0.337056		Lactate/Glutamine	0.356175	0.363553	0.359864	0.00521673
	Glutamine	4.26772	4.47855	4.37313		Glutamine	3.34341	3.45659	3.48045	3.42681		Glutamine	1.02973	0.916544	0.892688	0.94632		Glutamine/Glucose	2.28097	2.37107	2.32602	0.0637098
	Glutamate	0.161627	0.153027	0.157327		Glutamate	0.201905	0.219692	0.183451	0.201683		Glutamate	0.0445777	0.0623656	0.0261243	0.0443559		Glutamate/Glutamine	0.0468719	0.039529	0.0432005	0.00519221
							bio B_1	bio B_2	bio B_3	Mean		CONS/PROD				Mean
						Glucose	15.2946	15.2122	15.2444	15.2504		Glucose	0.363768	0.446143	0.413941	0.407951
						Lactate	3.42988	3.43295	3.43553	3.43279		Lactate	0.348753	0.351822	0.354398	0.351658
						Glutamine	3.45851	3.33102	3.42804	3.40585		Glutamine	0.914629	1.04212	0.945095	0.967281
						Glutamate	0.213184	0.177965	0.195539	0.195563		Glutamate	0.0558571	0.0206377	0.0382123	0.0382357

## Sheet: Transcriptomics data
HGNC ID	Cellule361_Rep1	Cellule361_Rep2	Cellule361_Rep3	MDA-MB-231_Rep1	MDA-MB-231_Rep2	MDA-MB-231_Rep3	MCF-7_Rep1	MCF-7_Rep2	MCF-7_Rep3	SK-BR-3_Rep1	SK-BR-3_Rep2	SK-BR-3_Rep3	MCF102A_Rep1	MCF102A_Rep2	MCF102A_Rep3
10006	0	0	0	0	0	0	0	0	0	0	0	0	0	0	0
10013	0	0	0	0	0	0	0.010629	0	0	0	0.0169099	0	0	0.00630221	0
10018	104.055	109.268	107.663	118.861	117.833	99.6132	183.115	177.505	178.715	81.91	99.2716	97.4952	32.8883	32.9299	32.4156
10019	10.786	10.0922	10.3759	11.3983	11.9568	13.2738	8.18384	5.55686	7.40046	2.43697	3.1083	2.72854	2.15745	2.71944	2.36101
10020	5.08842	4.27349	5.67731	8.79569	9.46878	9.60297	13.2964	13.5433	13.2609	17.3748	14.3531	11.7194	16.4154	15.2068	16.3061
10021	0	0.0930892	0	0	0	0	0	0	0	6.38186	6.42473	6.63784	0.444049	1.32616	0
10057	2.96697	2.87597	3.12605	2.01189	2.13789	2.17027	3.5745	4.00823	2.92777	1.6453	1.39773	2.17105	3.65755	2.41114	4.63993
10058	8.93461	8.38127	12.0426	29.5931	33.0487	31.7794	18.1308	15.7013	13.4851	16.8617	15.1349	26.3772	16.8643	9.08725	15.4077
10061	1.2323	0.98179	1.52087	5.98156	6.20936	6.49045	5.81867	5.64076	4.52534	1.65065	2.18223	2.44694	2.37911	1.40644	2.01737
10062	8.35837	7.30465	9.96443	28.7451	27.9943	31.1434	23.0702	16.4294	18.7064	8.196	8.12027	9.40795	18.3493	8.46076	10.4211
10068	165.384	164.155	165.547	261.602	258.419	235.242	208.304	224.543	226.118	133.285	87.0681	123.732	56.6954	44.6639	43.8305
10071	5.39586	5.57885	5.81059	11.0154	11.7498	12.7263	7.36088	5.36333	5.43462	3.06045	2.92766	2.65891	3.68271	1.96401	2.50211
10073	0.513984	0.404949	0.507648	1.47107	1.55772	1.73066	1.2162	0.815655	0.77683	0.291998	0.330923	0.414665	0.852563	0.353638	0.492008
10075	6.66482	5.05194	7.60299	21.5602	20.33	21.9742	14.6184	10.1685	10.1791	2.98947	3.06523	3.29317	3.82935	1.52579	2.3239
1014	7.30377	7.39975	7.86545	6.70063	5.92527	5.29998	5.61293	3.57002	4.67387	2.90469	3.01398	3.73305	7.64874	4.44707	4.31703
10251	2.35681	1.71502	2.55874	7.06427	6.92066	7.83572	6.91777	4.5448	4.50516	1.74084	1.68112	2.4736	4.07854	1.36455	2.04591
10252	2.14865	1.59369	2.48013	11.2697	11.0034	11.8188	3.71385	1.92808	2.38059	2.09525	1.56001	2.074	2.5701	1.41174	1.56209
10256	0.000930762	0.00459761	0.00108458	1.26049	1.24619	1.23914	0.0138082	0.0134665	0.00740473	0.0033771	0.00878713	0.00187336	0.221944	0.0949722	0.124613
10257	0.189107	0.211991	0.170121	0.000817586	0.00206596	0	0.0455465	0.0468911	0.0256124	0	0.00102782	0.000986058	0.0101585	0.00459673	0.00928726
10258	0.0486212	0.0424722	0.0506925	0.00555174	0.00755391	0.00267835	0.0298649	0.021645	0.01745	0.00371396	0.00322121	0.00875596	0.00964756	0.00600262	0.00788303
10261	0	0	0	0	0	0.00288574	0	0	0.00313354	0	0.0057844	0	7.33598	7.63155	7.18022
1027	11.7048	11.1389	11.7195	3.14268	2.98268	2.73001	11.8597	11.3661	11.5796	0.072189	0.325579	0.120135	3.94358	3.78025	3.51473
10293	16.041	13.7356	15.685	44.6537	45.2113	47.0617	53.994	60.2232	44.8655	20.239	18.9476	25.5807	42.5793	23.6016	38.0794
10294	0	0	0	0.0149714	0	0.018779	0.0177454	0.0199687	0.0203916	0	0.018821	0	17.0291	7.38624	5.61215
10297	2.00212	1.98426	1.66216	6.70376	7.36393	6.59442	10.8054	10.8351	9.4143	4.87382	3.56963	3.77221	5.57664	2.67826	3.23609
10305	348.61	434.92	348.866	663.354	733.341	779.458	589.616	929.282	812.468	1753.69	1711.1	1434.05	1269.27	2382.26	2309.86
10381	54.7986	54.1736	50.1854	32.5341	33.1943	33.0391	85.2213	73.9118	78.4185	52.2232	48.1136	57.9141	48.8987	36.2297	42.2323
10382	93.1811	87.3614	89.2565	83.4691	85.5032	89.7148	67.978	44.424	58.9408	78.469	50.1909	75.5454	45.0684	22.1514	23.1381
10430	14.3345	14.8069	15.6588	12.4503	11.8794	11.1535	10.7551	8.55945	9.99754	16.678	17.919	18.8351	40.152	27.6205	23.2271
10431	0.209817	0.184671	0.251604	0.733406	0.597638	0.440801	0.0852695	0.0696297	0.0520274	0.298976	0.347347	0.399268	0.640005	0.480531	0.527921
10432	1.1706	0.809204	1.36405	11.4898	11.8684	12.8864	12.7608	11.1151	7.10277	1.34166	1.82329	2.05752	4.80224	2.03102	3.53037
10433	52.9948	50.5772	60.2309	86.0663	88.6385	68.2543	72.6206	63.9866	71.4437	41.9103	49.1058	56.6322	97.5163	52.3173	50.616
10434	0.597126	0.422625	0.702038	0.736223	0.714078	0.749966	0.565891	0.454285	0.301842	0.98088	0.87505	1.13906	0.223438	0.167244	0.287215
10435	0.272237	0.16484	0.259239	0	0	0	0	0	0	0.467328	0.340842	0.524369	0.240032	0.22316	0.357231
10436	18.1393	14.4287	17.4644	9.08366	9.59987	9.42705	110.478	105.145	78.7226	2.4562	3.99091	4.37952	9.45246	6.73577	8.34352
10437	97.8042	88.9126	103.855	49.9585	51.0944	36.4447	103.532	76.4746	90.934	64.2267	62.5184	86.6721	66.3582	49.0968	33.0436
10439	0.61248	0.559828	0.721606	2.418	2.39679	2.67959	1.13768	0.791172	0.786715	0.636106	0.832906	0.6454	0.817129	0.901408	0.832209
10451	7.69347	6.45539	8.22449	62.1179	69.331	77.9971	53.0594	29.2707	41.6497	10.6548	7.44879	12.0716	13.6283	3.05138	3.32667
10452	228.082	210.231	217.673	98.8472	114.708	143.349	119.541	104.127	144.161	168.129	133.578	157.519	121.72	50.7792	55.0692
1047	0	0.0182666	0	0	0	0	0	0	0	0	0	0	0.0522806	0.0433713	0.0438138
10477	11.1518	10.0886	12.4543	9.13095	8.12056	6.31004	11.6581	8.47355	9.01252	3.89651	4.05932	4.48165	17.5013	13.8609	13.4929
1048	0	0	0	0	0	0	0	0	0	0	0	0	0	0	0
10481	2.8285	2.32761	2.7478	4.24417	4.29285	4.67713	5.40679	4.05159	3.81895	1.33818	1.65192	1.58893	3.18441	2.02928	2.53704
10522	0.196375	0.204003	0.2477	0.0523671	0.057626	0.05721	0.0700791	0.0630875	0.0322118	0.122424	0.063709	0.0794568	0.0438861	0.00712317	0.0239862
10536	0.0496445	0.058854	0.0752033	0.994181	0.737958	0.717042	0.829783	0.80667	0.614993	0.0420293	0.0520759	0.0499602	0.00467903	0.0058225	0.00588191
10537	23.0042	21.5522	23.8902	144.609	139.725	142.203	113.031	77.6423	82.5212	32.7586	32.2838	40.2418	112.27	47.9261	45.747
10540	1582.25	1303.17	1577.47	849.087	724.655	748.669	385.541	450.708	557.779	1487.68	1997.01	1499.33	1062.55	1252.3	1254.93
10545	30.3401	27.0318	33.7045	46.7222	53.0097	56.1269	54.8723	52.5925	45.384	41.4474	29.0352	41.8079	116.937	71.9698	98.8766
10547	16.2522	13.6798	15.4824	10.5215	11.6194	11.7555	22.1707	22.9995	16.8784	7.87934	5.36429	9.14123	47.6481	23.6074	49.0245
1057	0	0	0	0.00407233	0.0154355	0.00510803	0	0.00543164	0.00554667	0	0	0	0	0	0
10571	889.432	908.584	867.313	855.353	833.379	834.199	1336.86	990.219	1032.95	617.535	429.242	534.165	1109.09	951.215	954.984
10606	6.12429	5.5356	5.83692	6.45005	6.73917	7.10828	6.42772	7.11099	5.67213	8.49035	5.38869	8.37402	9.35038	7.03272	9.58816
1062	17.3877	19.7417	17.8273	14.372	14.4116	14.381	9.20352	11.1373	10.8683	14.7988	10.3419	12.8472	11.2168	11.2523	10.8961
1063	83.4859	106.709	96.6227	16.457	15.1299	13.3517	61.1334	68.2559	54.4638	33.0903	26.5652	39.5696	31.6604	30.7847	31.3226
10658	110.406	104.191	114.284	61.5922	60.7294	49.6732	116.67	95.8575	88.3698	188.639	201.947	265.749	226.951	126.149	131.157
10664	0.590527	0.607391	0.656276	1.28063	1.47078	1.66353	2.10947	2.21327	1.97891	0.771122	0.6927	0.740943	2.20628	1.50448	1.6907
1067	2.27123	2.36977	2.73944	6.25069	5.4862	3.96191	3.32611	3.76945	3.54133	1.65779	6.19442	1.51576	12.3031	16.0482	12.6712
10680	46.1211	43.9567	48.8594	54.8094	53.717	49.1492	52.8516	43.4939	50.142	55.6494	35.7083	66.0837	46.862	23.3858	25.0148
10681	14.5077	15.7594	14.0752	31.0314	33.003	35.5642	22.549	23.3381	24.9875	43.6324	28.7754	34.9601	45.8106	26.903	27.1775
10682	11.89	12.507	11.9666	16.7651	17.3657	19.0534	27.357	24.8419	21.367	19.9071	14.283	21.0445	23.7764	13.1659	16.9122
10683	8.12358	6.78559	8.56202	18.3742	22.7337	22.8323	16.8136	22.6027	14.1989	30.2339	23.4579	34.6414	27.9485	28.69	45.8804
10691	0.112019	0.0442666	0.117479	0.0841238	0.0944766	0.0468973	0.0443159	0.124671	0.165504	0.013548	0.0705034	0.0112732	0.137253	0.0525523	0.092905
1076	2.68354	2.0431	2.42238	2.9395	2.81777	2.98887	2.79456	2.33038	1.80742	0.819853	0.744941	1.14565	1.65913	0.964149	1.62671
10761	3.94225	3.52465	4.21476	7.23686	6.50429	7.18971	18.7638	12.6469	13.6988	6.9969	7.17479	7.06182	5.50838	4.9126	5.05615
10762	8.02985	7.56513	7.93164	6.6115	7.56842	7.90339	15.226	12.1919	14.5653	7.04252	6.72176	6.02054	4.93687	4.17873	3.11877
1077	0.0312517	0.0308743	0.0551763	0.147769	0.101836	0.159581	0.711836	0.47956	0.543531	0.0778847	0.0576174	0.0495582	0.146382	0.07886	0.113326
1078	2.44474	1.80846	2.02887	4.82949	4.85086	4.51004	4.95768	3.49065	3.44033	1.69473	1.40733	2.30226	1.34317	0.899814	1.48595
1079	0	0	0	0	0	0	0	0	0	0	0	0.00827176	0.00774695	0	0.00486926
108	18.3086	16.5846	20.3213	1.58663	0.973675	0.625477	5.85676	6.65103	8.89118	5.84787	19.1483	10.4426	0	0.382309	0
1080	4.35293	4.14255	4.32774	56.5484	54.5634	48.694	36.3766	23.0227	26.7781	7.58295	10.5565	9.84632	11.5929	4.77743	5.15738
10810	0.736277	0.666979	0.70655	1.19046	1.0636	1.32257	0.188978	0.147441	0.205577	0.215687	0.75363	0.110246	3.5946	2.58463	4.85073
10812	3.57949	2.36265	2.66628	0.745476	0.804087	0.924864	0.488104	0.388607	0.47443	0.471844	0.306932	0.400468	0.544204	0.311145	0.489969
10817	8.71785	8.39998	10.4771	12.6464	12.2993	12.4296	15.4152	11.1264	10.9324	11.3526	8.56526	11.5767	9.8501	6.24119	8.22734
10818	34.3815	31.7511	35.7086	25.9266	22.0912	18.0203	30.7832	33.0953	28.8814	55.0448	76.0229	73.9819	8.88114	15.0276	9.1718
10850	15.5194	15.1536	16.6112	18.5603	17.1116	17.6662	21.7576	19.0219	22.3945	10.4576	10.3961	11.4917	23.1071	16.333	14.9391
10852	241.19	263.728	280.025	788.368	781.639	683.358	633.706	550.481	498.432	308.06	241.016	284.164	432.724	295.725	300.505
10856	0	0	0	0	0	0	0	0	0	0.00460548	0	0	0	0	0
10857	0.988965	0.643206	0.614614	0.409167	0.438765	0.491665	0.464602	0.816323	0.501102	0.862183	1.05901	0.738146	0.648592	0.894088	1.49396
10858	31.5785	32.907	35.8085	8.24045	8.98028	8.38265	47.9135	46.9103	58.3947	5.25374	4.14731	4.1325	9.10002	6.16943	5.4282
10860	0.827332	0.716122	0.770052	0.33769	0.405051	0.302936	0.263462	0.128281	0.157197	1.08735	0.916216	1.07747	0.997041	0.757037	0.697996
10862	8.53476	7.67972	8.35247	4.93238	4.28203	3.79685	3.04007	1.81683	1.95469	4.43446	4.39654	4.58625	5.44922	4.56239	4.43625
10863	1.65471	1.30897	1.53694	8.69952	7.94491	5.50309	0.569234	0.747313	0.763138	0.797607	1.54708	0.75418	1.15273	1.00551	1.02288
10864	9.05344	8.63447	8.687	2.71987	2.74252	2.45561	8.58209	9.58262	8.82887	28.2729	27.4056	34.1505	13.31	11.742	11.3791
10866	0.10435	0.0648466	0.0686421	0.0491531	0.0514563	0.0299463	0.0216396	0.0468287	0.0363434	0.0162844	0.0317788	0.0321815	0.058693	0.047375	0.0458643
10867	33.3601	25.2475	34.6745	0.0879964	0.0741194	0	3.25072	1.23238	2.37712	0.0212576	0.0921863	0.0884409	3.04813	1.50485	1.33278
10869	0.00914455	0.00301137	0.00355192	0.00763037	0.00535588	0.00319033	0.00301473	0.00565408	0	0.00122886	0.0159874	0.0102252	0.00383058	0.00595838	0.00361151
10871	0.0354335	0.023337	0.0504646	2.00394	1.79722	1.8749	0.595757	0.609057	0.402704	0.0142849	0.033039	0	0.00742141	0.00461753	0
10872	12.462	8.99285	11.6133	4.29049	4.19335	4.01732	1.09092	1.36401	1.01301	0.0808513	0.280498	0.0224251	0.493555	0.359355	0.448827
10886	17.6211	16.6698	18.2517	16.4262	16.9445	13.8042	11.6713	8.55766	9.81101	23.9595	22.1437	31.4719	16.7423	19.289	14.3191
10905	0.0520181	0.0342599	0.0202049	0	0.0182799	0	0.0171491	0.0385954	0	0.0419418	0.12732	0.331543	0.13074	0.0203363	0.0410876
10906	0	0	0	0	0	0	0	0	0	0	0	0	0	0	0
10907	1.07151	0.907347	0.981034	0.0425756	0.13448	0.13351	0.681268	0.567871	0.608891	1.01823	1.28456	1.51479	0.144273	0.119687	0.181362
10908	17.7189	14.0756	17.8337	12.4421	11.9465	12.2316	10.6734	9.68407	8.84588	10.7196	12.4208	13.2437	10.0696	9.82529	10.0261
10909	49.5268	41.2346	52.0301	3.63156	2.79437	3.64756	0	0	0	13.377	7.99797	20.1047	0	0.0383793	0.0193855
10910	0	0.00298218	0.00703498	0.0151128	0.00636475	0.00947821	0	0	0.0034307	0	0.00633295	0.00303783	0	0	0
10911	17.5483	12.0906	17.6696	3.30438	3.26142	3.23038	4.61781	2.52248	2.75088	0.701536	0.860108	1.13865	1.7346	0.634114	0.954512
10912	0.0524218	0.0147968	0.061085	0	0	0	0	0	0.00851112	0.217374	0.314224	0.173338	0	0	0
10913	21.5121	18.6281	25.0334	19.2219	17.6291	16.1041	1.7084	1.47011	1.23728	4.45916	5.6186	4.82061	30.4131	27.2222	20.999
10914	0.624707	0.440335	0.572542	2.98118	2.93777	2.55659	0.701156	0.539024	0.498585	0.0891373	0.242978	0.105957	2.12362	1.42832	1.67991
10915	39.9808	35.6333	37.3708	0.523506	0.42798	0.437766	5.55413	6.01042	5.22893	0.0223174	0.258086	0.01857	0.457984	0.642047	0.488271
10916	0	0	0	0	0	0	0	0	0	0	0	0	0	0	0
10917	0	0	0	0	0	0	0.0612685	0	0	0	0	0	0	0	0
10918	0.330067	0.280315	0.371118	0.00483181	0.00610475	0.0121214	0.0114542	0.0708911	0.0131622	0.189092	0.631722	0	0	0	0
10919	0.00564031	0.0111444	0.00563351	0	0.000849466	0	0.000796914	0	0	0	0.00845222	0	0	0	0
10920	0.605906	0.473429	0.545575	0	0	0	0	0	0	4.65665	2.81967	4.84481	0	0.00646028	0.0130524
10921	5.52054	4.38257	4.63908	0.0189826	0.0239835	0.0238104	0.839992	0.987434	0.654993	0.00917136	0.0556819	0.0457883	0.264446	0.364647	0.413291
10922	0.335877	0.31523	0.36203	0.112105	0.0708193	0.0615195	26.0354	25.279	16.7006	1.2796	3.99891	0.650675	57.9476	36.0052	54.6584
10923	3.14657	2.76206	3.10853	0.129448	0.15644	0.127073	0.183453	0.116356	0.23764	6.98301	4.84311	8.17947	2.7368	1.34089	1.39054
10924	2.00448	1.65977	2.22773	84.8759	82.684	68.9537	4.98485	4.75833	3.76613	21.8327	20.9536	37.6393	72.3918	31.8531	30.3661
10928	0.0371849	0.0193346	0.0364884	1.26234	1.22145	1.46048	0.557458	0.481368	0.25579	0.0260369	0.0533767	0.0196954	0.68434	0.420051	0.862588
10929	0	0	0	0	0	0	0	0	0	0	0	0	0	0	0
1093	3.59661	3.82562	3.76251	4.68858	4.76083	6.00128	4.63677	4.61666	3.93086	7.58796	6.21963	5.9785	6.3248	5.5794	7.82824
10930	0	0	0	0	0	0	0	0	0	0	0	0	0	0	0
10931	0	0	0	0	0	0	0	0	0	0	0.00808271	0	0	0	0
10932	0.0429469	0	0.0333629	0	0	0	0	0	0	0.0173139	0.0150168	0	0	0	0
10933	2.82684	2.53377	2.82862	4.04062	3.44069	3.72282	3.35744	2.36131	2.18437	1.24529	0.916424	1.24971	1.31157	0.717245	0.635841
10934	0	0	0	0	0	0	0	0	0	0	0	0	0	0	0
10935	0	0	0.0115215	0.189757	0.125086	0.175926	0.0684527	0.0330126	0.0112372	0.0119583	0.0311152	0.0497518	0.130466	0.0231929	0.0351443
10936	0	0	0	0	0	0	0	0	0	0	0	0	0	0	0
10937	8.31785	7.50989	8.77102	0.31746	0.180886	0.117118	8.54381	8.02851	8.09678	8.29154	11.0963	13.0178	5.9061	3.47348	3.07584
10938	7.15787	5.79959	7.20067	13.5495	13.9703	13.1329	9.60884	8.32926	7.15956	5.39765	6.87823	7.68706	12.6029	8.25411	13.2803
10939	0.551154	0.559944	0.624018	1.12853	1.15386	1.21917	0.266753	0.321927	0.168815	0.23165	0.188615	0.208489	0.022105	0	0
10940	0.134762	0.0998512	0.143947	0	0	0	0.264345	0.214975	0.188896	0.146688	0.0824615	0.187607	0.00846765	0	0
10941	0.0508893	0.0776973	0.0592992	0.413048	0.473093	0.47452	0.00915104	0	0.0157735	0.38607	1.0191	0.256064	9.15669	6.96144	8.65493
10942	63.1767	55.246	64.3137	3.23717	3.47989	3.1407	10.6948	7.41884	9.61	7.43993	4.18198	8.38006	1.38382	1.28207	1.20627
10943	176.051	194.31	176.332	110.043	107.832	89.5976	157.432	179.804	153.717	218.677	277.112	268.303	202.036	241.645	223.694
10944	0	0	0	0	0	0	0	0	0	0.38352	0.376261	0.538846	0	0.0365818	0.104706
10945	0	0	0	0.0513611	0.086523	0.0429492	0.0202926	0.00761169	0	0	0.00717422	0	0	0	0
10946	97.4804	76.3712	99.2529	382.976	365.04	386.834	31.3715	26.9405	26.3837	69.962	83.7032	65.6055	118.968	133.091	132.899
10947	2.08599	1.76214	2.0397	2.94639	2.85889	2.79396	2.28137	1.43669	1.80383	1.74773	1.28753	1.16524	1.98031	1.77994	1.55454
10952	0.354585	0.372637	0.341084	0.469622	0.489226	0.374856	0.20006	0.172155	0.190676	0.0877844	0.183479	0.11256	1.46913	1.08015	1.18281
10953	3.57904	3.60497	4.12972	14.0266	13.5705	13.3352	4.67351	4.99611	4.48531	3.33378	6.18683	4.57049	4.95681	5.78843	4.40635
10955	0.996652	1.16649	1.24273	0.185394	0.224197	0.129561	0.128708	0.127171	0.0901834	0.671793	1.46831	0.463164	0.0358988	0.0632851	0.0676915
10956	0.0122347	0.0169218	0.0313646	0.00408355	0	0.00256105	0	0	0.00278097	0	0.00256679	0	0	0	0
10959	0.00351024	0	0	0.0497931	0.0518091	0.0698048	0	0	0	0	0.00368216	0.0141302	0.0198506	0.0617543	0.0415896
1096	7.64715	5.95295	6.11034	17.9913	17.4575	18.5711	12.3741	9.13794	9.01778	12.8509	8.51625	10.7972	15.7156	5.81291	7.39819
10961	0.00357089	0	0.00832202	0.61678	0.609863	0.605461	0	0	0.00405835	0	0	0	0.185108	0.448125	0.698084
10962	0	0	0	0	0	0.00374528	0.0141565	0	0.00406689	0	0	0	0.00337267	0	0
10963	0.400523	0.304374	0.227373	0.145678	0.14075	0.107487	0	0	0	0.0248414	0.107728	0.0723458	0.174229	0.39748	0.182516
10964	6.15119	6.63469	7.04654	3.60774	2.88216	1.81945	7.7295	10.6492	8.34178	22.3364	28.2256	29.1423	3.13684	7.65001	4.98188
10966	0	0	0	0	0	0	0	0	0	0.030127	0.0858554	0.00358119	0	0	0
10967	0.00363579	0.0179594	0	0.118317	0.111157	0.140798	0	0	0	0	0.00381386	0	0.195326	0.50744	0.684926
10968	0.175289	0.158114	0.230899	0.45787	0.570461	0.630156	0.271354	0.390172	0.398435	0.129044	0.40772	0.053688	0.308873	0.473741	0.225743
10969	17.5532	13.3572	16.9682	6.14257	6.01386	5.20304	9.94933	9.12319	8.14975	10.3044	14.4288	12.8096	18.5758	20.9483	21.9613
1097	1.52184	1.108	1.18437	1.38221	1.32629	1.41325	0.999774	0.880732	0.914058	0.466277	0.543734	0.530925	0.912765	0.841594	1.12556
10970	0	0	0	0	0	0	0	0	0	0	0	0	0	0	0
10971	0.077047	0.22835	0.0897798	0	0	0	0	0	0	0	0	0	0	0	0
10972	0	0	0.0165608	0	0	0	0	0	0	0	0	0	0	0	0
10973	1.79381	1.41866	1.61176	6.31775	5.35182	5.32826	2.10899	1.46456	1.59383	2.10851	3.10839	2.48912	0.737833	0.619607	0.739735
10974	1.17987	0.863426	1.0948	0.218779	0.322486	0.251553	0.216097	0.291807	0.0496644	0.264256	0.756348	0.483746	0.3089	0	0.129437
10975	2.56001	1.7062	2.31523	2.8184	2.40885	1.58364	3.59003	1.99015	2.11046	0.434389	0.352709	0.476806	0.605009	0.394356	0.543246
10976	0	0	0	0	0	0	0.0187902	0.00453095	0.0138807	0	0	0	0	0	0
10977	0.421411	0.418525	0.516169	0.000620164	0.000783545	0	0.00882086	0.00496302	0.00506812	0.187868	0.151248	0.139868	0	0	0
10978	0	0	0	0	0	0	0	0	0	0	0.00222377	0	0.0219787	0.00994541	0.0226055
10979	1108.79	1258.8	1277.1	417.935	464.798	326.119	645.944	769.007	727.573	513.498	735.44	781.99	1023.85	954.114	897.467
10980	18.961	26.8393	26.2719	5.04556	6.55694	4.38494	21.1451	27.3035	34.4594	96.8481	108.827	90.5398	8.01953	18.9962	16.5802
10981	245.756	261.751	268.109	328.426	332.728	299.429	249.066	195.095	259.147	266.52	231.924	272.381	70.1866	44.3106	40.8766
10982	0.682883	0.65551	0.75882	1.70649	1.72931	1.76287	0.912121	0.718874	0.676089	1.35167	1.10772	1.40279	1.72849	1.10435	1.04055
10983	1.8707	1.59947	1.81654	5.82064	6.34819	6.53433	6.09107	4.8266	4.9715	3.70722	2.66371	2.85981	2.69606	1.63231	2.18972
10984	2.59459	3.12293	2.91776	2.49587	2.91451	3.20179	6.36487	7.99458	7.95784	3.67242	3.9696	4.29861	3.18226	4.51806	3.87953
10985	2.78493	2.24448	3.52272	11.2674	10.3146	11.8702	13.8443	6.91263	8.62074	3.16877	1.94115	2.02823	2.15857	0.49424	0.716363
10986	11.1228	8.23947	8.95923	3.26852	2.90123	3.57028	4.49582	5.63924	4.66965	6.61956	6.59366	6.71921	4.80456	5.63707	5.52202
10987	6.61445	6.73031	7.26357	10.0274	10.5723	12.3225	13.4982	13.9597	12.757	7.29933	6.28293	7.69946	7.79272	5.3714	6.09432
10988	5.39525	5.39808	5.06798	0.218204	0.18863	0.216078	0.204185	0.0765892	0.14078	0.299627	0.317625	0.235465	1.91987	1.53351	2.03837
10989	507.583	519.794	563.821	575.397	602.991	646.624	474.589	478.768	467.909	467.735	343.245	363.262	677.661	504.048	513.759
1099	8.6682	9.2045	8.32653	9.34791	10.2511	10.7475	7.9827	6.80695	7.47219	6.81123	6.6426	6.41625	6.57176	5.19481	6.05754
10990	75.5661	67.8334	74.5025	83.2148	87.7268	85.2037	45.8504	41.0751	50.6357	15.1571	14.7616	16.7805	44.8952	24.6013	26.8657
10991	290.033	321.818	420.903	1825.42	1976.18	2017.79	4163.88	3943.59	3711.79	1165.59	884.375	1097.45	1831.61	1137.33	1165.24
10992	17.8294	15.5619	17.8847	11.7958	14.3559	10.6892	13.9814	19.5862	27.0177	35.7997	15.9789	18.6396	20.3936	20.5727	16.3389
10993	17.3953	15.5423	17.1941	1.8061	1.58621	1.04984	1.09648	1.08697	1.16999	0.127699	0.193825	0	0.149273	0.278629	0.0625494
10994	4.82209	3.58434	4.53841	17.9806	18.8315	17.9191	5.03284	3.50899	3.68869	2.29916	2.93038	2.30972	15.9835	8.74161	13.6926
10995	5.31375	4.67854	4.78573	3.08849	2.71547	1.89984	1.64483	1.88477	1.34843	0.833993	1.94665	0.714366	1.26162	3.19935	1.46581
10996	1.55344	1.57616	1.41878	0.543011	0.472132	0.761676	2.09697	1.77562	1.94046	0.0253891	0.0220206	0.0281679	0.540806	0.287243	0.232139
10997	57.6345	55.1309	54.4431	3.70772	1.79114	2.39374	88.1527	88.1432	101.15	51.4492	61.4855	81.0173	40.9563	45.9071	35.2268
10998	32.5266	31.504	35.1855	48.1117	44.3901	35.2252	36.9968	27.3224	29.5568	32.709	31.9418	41.8973	42.8951	27.8531	21.9661
10999	0.5533	0.603557	0.496986	0.0288552	0.0364571	0.0120646	3.42017	4.00264	3.57647	11.7525	8.79062	11.3684	2.60745	2.59573	2.22615
11000	0.00535651	0.00529183	0.00624173	0	0	0	0.360245	0.418155	0.42701	0.0175841	0.00642155	0.0200221	0.00144245	0.000897476	0.0054398
11001	0.0186087	0.042896	0.00722799	0	0	0	0.0245393	0.0345173	0.0281986	0.135036	0.0845871	0.10612	0.0175389	0.0291	0.0734924
11002	0.118446	0.0585078	0.103515	0.0123542	0	0	0.058573	0	0	0	0.0310618	0.0148999	0.0279091	0.0520943	0.017542
11003	39.8503	29.8274	40.5824	63.846	64.0416	55.9368	56.4176	17.7808	30.6938	12.2762	10.1585	11.7262	9.12746	2.551	1.38055
11004	80.2034	77.766	79.9178	19.8158	19.5093	15.806	53.2045	46.1983	60.1602	38.3272	46.1697	35.9863	16.1141	18.5837	10.7078
11005	135.843	112.665	132.483	88.8482	88.9644	78.9861	75.7593	62.0998	68.541	104.748	69.1705	100.562	70.2187	53.9275	47.6314
11006	0	0	0	0	0.0263025	0	0	0	0	0	0	0	0	0	0
11007	0.355991	0.219808	0.233337	26.4742	22.4946	24.4048	0.132031	0.173336	0.3793	3.06766	4.45778	2.2167	0.335525	0.20876	0.237252
11009	0.0575427	0	0.335261	0.288088	0.30332	0.180678	1.0244	2.17742	1.30796	3.27093	2.4748	3.24288	0.108469	0.269954	0
11010	0.00710605	0	0	0	0	0.00743743	0	0.0158172	0	0.146104	0.186352	0.092966	0.709936	0.925103	1.10293
11011	3.39513	4.379	4.0661	10.2301	10.3402	7.05756	23.2719	21.7268	25.0809	13.6303	20.577	14.9956	29.8216	21.4582	17.0401
11012	19.6107	12.6896	15.5218	56.5887	63.0266	63.0142	44.803	30.7088	23.3691	25.8916	21.8465	33.4066	110.501	35.2753	64.9451
11016	13.7726	11.3371	14.2987	19.0036	19.4372	19.3894	21.3278	11.3756	13.4439	9.5092	6.49613	9.61946	16.303	8.86917	8.99107
11018	0	0	0	0	0	0	0	0	0	0	0	0	0	0	0
11019	0.0193364	0.0191029	0.11266	0.0322692	0	0	0.0191242	0	0.021976	0.140317	0.162267	0.0389187	0.0364494	0	0
11020	0.752655	0.633859	0.575107	0	0	0	0	0	0.0140229	0.0298455	0	0	0	0.0144712	0
11021	13.2289	11.7757	11.5375	1.6918	1.73492	2.05546	4.55905	7.54868	6.74755	8.93993	7.06714	6.85322	3.17064	7.83765	7.79913
11022	92.926	94.6633	99.0705	29.4872	30.1506	25.4113	54.7761	49.7152	48.1658	36.3132	34.1238	45.3454	62.3793	33.745	41.7159
11023	3.57597	2.28359	2.58683	4.01507	4.19821	4.67691	2.38233	2.65535	2.08733	3.98584	3.43901	4.38754	1.6771	1.7313	3.28778
11024	5.30498	5.30232	5.15226	1.78544	1.92821	1.71914	6.90201	5.6571	7.36617	4.31137	4.59154	5.48614	2.27615	2.06702	2.24591
11025	0.0411912	0.0162775	0.0287991	0.00687413	0.0173702	0.0517345	0.00814782	0	0.0187257	0.0199273	0.00864173	0.0331625	0.00776461	0.00966214	0.0390429
11026	162.889	152.713	173.262	51.1766	45.1271	46.7514	248.633	225.641	248.135	147.501	128.49	176.642	254.696	219.924	229.366
11027	0.0575893	0.0379292	0.0223688	0	0	0	0	0.0213645	0.0436338	0	0	0.038637	0	0	0
11028	25.6992	20.5205	27.9559	113.706	107.462	84.8436	94.3287	46.8246	55.9157	19.0668	34.6189	31.2169	52.8658	46.0289	29.239
11029	28.4435	26.3358	28.8013	9.89087	9.1951	5.66143	3.6604	4.40706	3.82386	4.44485	12.407	8.02212	10.8062	17.3325	13.3696
11030	0	0.00194474	0.00229383	0.110051	0.135932	0.120528	0.00486726	0.00219084	0	0.00476158	0.00309738	0.00297154	0	0	0.00349846
11033	0.570424	0.335438	0.443128	6.77693	6.33582	6.40736	3.08275	2.5205	1.33131	1.78222	1.78084	2.12194	1.71849	0.796448	1.58903
11034	0.307807	0.26796	0.269894	0.129691	0.0931744	0.0956915	0.720381	0.512161	0.682333	0.309614	0.425182	0.410974	0.0258515	0.0142974	0.0252757
11035	0	0	0	0.0423591	0.0535185	0	0.0502076	0.112997	0.0576947	0	0.0266256	0.0766314	0	0.119078	0.0902198
11036	0	0	0	0	0	0	0.00535874	0.00603015	0	0	0.00568358	0	0.00510671	0	0.0256781
11037	0.0965171	0.143027	0.0562338	0.0402678	0.101753	0	0.0954577	0.0537089	0.109693	0	0.253111	0	0.136452	0.226398	0.914833
11038	3.23662	2.12023	2.93339	14.9361	14.5782	15.9421	13.8714	8.34049	6.01208	2.5816	2.48246	4.07441	5.22637	2.68035	6.47374
11040	0	0.0322975	0	0	0.0344657	0	0.970006	1.03696	0.854569	0.711709	0.754458	0.987007	0.169471	0.1342	0.174304
11041	132.226	129.481	134.843	39.5699	43.1472	41.2031	110.915	84.8806	129.807	229.931	228.522	251.092	44.9097	34.429	28.3619
11042	0	0	0	0.00672413	0	0	0	0	0	0	0	0	0	0	0
11043	13.7863	12.1738	14.7992	0.157582	0.0497743	0.148245	0	0.105091	0	2.11276	2.1296	1.33038	1.29047	1.38434	0.223754
11044	0.16141	0.141408	0.163243	0.0203295	0.019264	0.0191249	0	0	0	0.0073666	0.0159731	0.0122593	1.50695	1.26443	1.38558
11045	0.418067	0.305939	0.378899	0.103361	0.0326477	0.0648241	0	0.120629	0.123184	0.0561806	0.0812116	0.0779121	0.058375	0	0.0550365
11046	0.0628322	0.00886763	0.0627564	0.029959	0.0567776	0.0281838	0	0	0	0	0.00941564	0.0090331	0.11844	0.189494	0.233967
11047	7.3602	5.5968	9.50181	0.140158	0.160984	0.0799111	0	0	0.0173546	0	0.064072	0.0461017	0.561297	0.161185	0.343751
11048	0	0.00740643	0.0262077	0	0	0	0	0	0	0.0181342	0.0157283	0	0	0	0
11049	0.00720473	0	0.0167908	0.0180352	0.0227866	0	0	0	0.0327529	0.0609957	0.037788	0.0580043	0.013581	0.00844999	0
11050	0.12738	0.143819	0.201441	0.030368	0.0095921	0.0190457	0.0179974	0.0303785	0.0206812	0.176066	0.209972	0.311318	0.0600282	0.0213423	0.0431201
11051	0	0	0	0	0	0	0	0	0	0	0	0	0.017907	0	0
11052	4.76407	4.28338	4.56843	19.3692	16.7678	13.7785	8.64115	6.89277	6.20422	2.07215	3.11306	2.20365	6.22034	2.85526	2.76529
11054	0	0	0.0134607	0	0	0	0	0	0	0.0838261	0.0242348	0.127876	0.0108875	0.054193	0
11055	213.718	208.138	226.667	11.3994	8.56625	6.40167	15.4986	13.5648	11.8732	159.774	235.004	209.191	198.486	255.894	206.56
11056	6.68988	6.12161	7.12095	2.25661	1.94076	1.37058	4.16696	3.53791	2.95497	5.635	6.16149	8.2126	6.54675	10.6841	9.59016
11057	7.24426	6.40983	7.40163	22.488	20.1682	18.8678	24.9418	15.89	16.5063	9.77691	8.64116	9.08636	8.67972	5.88764	7.68724
11058	0.154468	0.218004	0.0771411	0	0	0	0	0	0	0	0.0231477	0	0	0	0
11059	0.702763	0.751733	0.835844	7.58677	6.88766	7.17273	4.9708	4.47165	2.85878	0.427905	0.538905	0.443849	6.89768	3.39355	5.65046
11060	2.1728	2.04968	2.18306	4.0696	3.91208	4.11071	33.3164	25.5088	19.0455	0.0936293	0.324829	0.0415508	0.121608	0.0968491	0.165101
11061	0	0	0	0	0	0	0	0	0	0	0	0	0	0	0
11063	205.633	185.044	237.14	75.8966	68.2639	55.7618	529.282	449.831	456.222	136.949	151.642	177.076	561.306	532.526	554.378
11064	2.38895	1.74748	2.86667	6.89626	6.11952	5.88382	4.94666	2.88504	3.58158	3.43026	2.8152	3.25327	3.0756	2.00303	2.33663
11065	0.0871117	0.0661997	0.0780828	0.106236	0.0777082	0.0771472	0.0729008	0.126781	0.0761563	0.267442	0.238989	0.276484	0.0442096	0.369377	0.190542
11066	29.7993	30.6589	25.0115	0.0379454	0	0.0135989	0.751745	0.737479	0.76048	1.9957	1.8127	2.09863	1.67157	2.12579	1.97045
11067	0.106269	0.133618	0.0675441	0.00806115	0.0203697	0	0.0191095	0	0	0	0.010134	0	0.0273162	0.181289	0.148801
11068	0.00442907	0.00145853	0.000860169	0.0012319	0	0	0.0153316	0.0131448	0.0109063	0.00089278	0.0154866	0	0.00278296	0.000865765	0.000874599
11069	0.0858996	0.0594036	0.0500477	0	0	0	0.135931	0.0860411	0.0390503	0.394783	0.315373	0.440874	0.0242883	0.0100747	0.101775
11070	0	0	0	0.00655414	0	0	0.00517903	0	0	0.0443326	0.0357043	0.108031	0.0542899	0.042991	0.0186127
11071	9.43055	9.14627	10.3731	4.86533	3.92405	3.11542	4.74331	3.91961	4.63494	6.62134	9.33215	9.07618	12.9209	12.2938	9.98683
11072	4.0157	2.64208	3.38166	0.151994	0.16585	0.168985	1.96124	1.12883	1.8726	0.981361	0.464664	1.29569	0.0156075	0.00971087	0
11073	0.415343	0.229505	0.549607	0.0704886	0.0371078	0.0810479	0.181023	0.16453	0.240021	0.0170282	0.0221535	0.0283379	0.0663498	0	0.00834069
11077	0.00625126	0.0617577	0.021853	0	0	0.00654278	0.0123653	0.0139146	0.0213138	0.0226815	0.00655743	0.00629101	0	0	0
11078	12.5623	11.2922	11.6415	2.28352	2.07404	1.66796	1.09787	1.33328	0.687001	0.478529	2.30578	0.774235	1.01516	2.07533	1.38031
11088	9.25034	6.55348	8.35679	29.9053	29.1081	33.0829	13.3392	9.73712	8.98442	3.80811	4.11737	6.15894	22.9863	9.329	14.2558
11099	7.23201	6.04907	7.65964	21.233	22.384	24.6283	28.3247	26.0165	20.5405	6.51936	5.31599	7.49445	5.40358	2.87726	3.91796
11108	3.07226	2.6043	3.00402	3.84128	4.33217	3.31697	4.02582	5.06954	4.81341	0.656402	1.9316	0.751004	0.411052	0.863875	0.436345
11120	23.0813	21.9003	25.1543	101.84	95.4077	82.8139	40.729	23.2856	32.0824	43.781	30.4824	40.6073	6.57325	4.86883	6.39406
11121	108.962	123.787	123.049	31.1753	29.2564	20.1179	53.5859	47.3307	44.1004	64.0751	71.4523	65.285	55.1418	53.9641	49.5329
11123	35.9254	35.2084	31.0466	40.9177	42.8184	47.3008	38.2201	47.077	40.6388	31.8517	30.7418	28.8457	67.2456	49.0287	60.4351
1116	644.597	696.832	623.319	728.513	703.225	589.886	733.838	898.959	781.879	523.613	664.086	639.854	890.416	1042.41	994.12
11177	4.60602	3.27006	4.61213	15.8848	17.1279	19.326	5.59473	4.42454	4.12015	2.88772	2.74342	3.54845	5.87632	2.44431	3.82491
11178	0.414969	0.552552	0.504571	0.0301094	0	0	0.624544	0.582316	0.430606	0.610984	0.283887	0.544706	0.0510146	0.190445	0.0855059
11179	337.101	441.652	334.518	148.035	153.493	160.997	362.45	469.885	446.547	375.234	304.341	284.883	372.779	461.443	505.44
11180	3.42748	2.33285	2.56004	9.1909	9.16479	10.7724	3.89735	3.26013	3.24424	6.00107	3.97682	5.86576	10.3111	5.57992	8.62941
11181	29.3183	28.8271	26.9669	14.0702	13.7168	7.29915	0.0343154	0	0	1.30085	1.23745	1.32684	0	0	0.0411083
11184	6.40265	5.77108	5.78555	15.7641	15.533	16.8375	8.21197	5.88481	5.12475	4.4443	3.69282	4.54493	12.4987	8.33999	9.86251
1122	2.73594	2.74337	2.56765	4.77773	4.84468	4.80113	2.16311	1.62275	1.97365	0.534981	0.644448	0.337985	1.18124	1.13366	1.31021
11240	93.5969	85.755	111.103	6.98764	6.843	6.6176	33.8612	29.42	22.7807	3.132	6.17379	2.87687	10.4287	4.97001	3.78547
11257	121.943	152.481	130.492	143.692	148.304	142.105	140.927	153.394	149.188	157.519	100.31	150.714	135.044	84.5327	83.7098
11277	3.90455	2.95073	3.16609	9.13454	9.26265	11.1513	9.68839	9.3244	7.49561	3.50493	3.17794	4.31999	11.4122	5.0578	8.73392
11278	6.37488	5.97995	6.49485	5.33073	5.05675	4.80883	10.3276	8.41324	7.05444	11.9957	7.68908	10.9014	2.74927	1.93142	2.36082
11279	29.6243	28.857	34.65	8.95366	11.0099	11.5145	154.759	144.071	144.44	99.927	78.6078	104.938	160.253	119.885	151.41
11283	22.7252	20.5946	23.7873	8.56062	7.88389	6.85022	8.15411	6.17678	6.60962	6.70486	8.9531	7.36408	24.6341	20.8252	20.5177
11284	10.8483	9.25664	9.54	11.2186	11.4465	11.6926	9.7239	9.08081	8.50648	5.7555	5.84487	8.27627	13.2815	9.08186	10.6525
11285	0.0129468	0	0	0.010803	0	0	0	0.00720452	0.0147142	0.00782918	0.00679045	0	0	0	0
11289	191.471	171.441	202.764	121.844	112.884	82.5115	130.956	117.297	104.584	197.899	293.774	277.649	100.53	111.605	84.0809
11296	115.64	133.043	123.136	223.811	253.012	213.759	317.468	359.106	377.009	457.516	636.499	526.04	436.099	407.782	372.549
11298	15.3518	9.96172	19.4731	0.189075	0	0	1.06451	2.0175	1.4164	0.890672	1.90155	1.99532	0.320352	0.53152	0.33559
11305	7.50143	6.10928	7.861	27.6012	28.774	30.1608	11.2984	8.64954	7.74995	6.55525	5.73506	7.23818	6.73849	3.35209	4.61675
11306	1.25368	0.959413	1.19595	2.42114	2.27623	2.32857	4.62565	3.85527	3.51574	1.06964	1.12071	1.41903	1.54946	0.755219	1.31098
11326	667.474	750.794	690.367	140.728	148.076	135.234	313.085	369.23	387.761	456.49	480.357	442.331	319.708	422.174	348.858
1133	0.0366882	0	0.0106878	0.0459199	0.0966958	0.0767982	0.072571	0.0510397	0.0416964	0.011093	0.00962126	0	0	0	0
11377	0.0400469	0.0593449	0.0699975	0	0	0	0	0	0	0	0	0	5.18987	5.73017	5.29043
11388	0.272173	0.199744	0.283927	12.692	11.625	10.2579	4.6787	2.93969	3.27887	1.10666	1.6967	1.22865	5.0792	6.12894	4.79102
11389	16.2207	15.5314	17.0251	13.0497	12.1653	9.01912	14.1627	15.7298	15.258	7.89768	14.9821	12.4229	18.3233	18.7096	16.1449
11390	152.145	170.932	140.912	150.898	161.829	161.27	91.4101	122.141	128.18	86.8459	134.511	84.2314	120.798	115.222	84.8475
11391	5.59269	4.26226	5.39974	0.866661	1.01075	0.668971	0	0	0	0.483143	0.58666	0.241211	2.33437	2.53003	3.21847
11393	25.5828	27.625	24.8615	75.8031	82.2533	92.9026	117.684	101.621	121.466	117.188	93.7	126.466	56.8845	27.4654	28.9009
11394	57.6314	60.5418	70.3232	87.752	82.0472	73.0818	56.9988	45.3823	43.9599	21.4177	21.8351	23.5274	34.9187	17.8546	17.3006
11395	6.30542	5.43785	7.57831	32.6031	34.3724	40.4623	3.91041	4.03606	3.20128	4.40683	6.09016	4.99319	42.2012	18.1547	22.7183
11396	3.59496	2.836	3.06718	18.1972	17.8045	17.9903	3.32837	3.31285	2.9915	2.39294	2.90008	2.77337	8.08359	6.03959	8.75937
11397	17.9755	14.4479	17.7644	20.5396	20.9568	27.452	28.6006	26.0143	25.6953	8.08066	11.1529	11.3868	15.9867	8.32135	10.563
11398	10.7013	10.604	12.9595	6.06977	6.101	4.97415	9.94429	7.9519	10.1412	4.92675	6.81661	5.36838	5.72862	10.0483	7.54607
11399	2.6093	2.68569	2.63039	8.66846	8.36765	9.30437	6.62568	4.8625	4.93098	2.04025	2.03054	2.53429	4.58113	1.6796	2.67452
11401	0	0	0	0	0	0	0	0	0	0	0	0	0	0	0
11402	8.09715	7.03462	9.62494	0.543228	0.557653	0.596214	2.25359	3.8492	4.3469	4.429	10.1583	8.23053	1.41895	2.29065	2.84432
11403	3.15682	3.00298	3.46213	6.28371	6.23145	7.09246	5.42777	3.14771	4.14621	1.7345	1.14177	1.73363	0.374272	0.134025	0.142162
11404	91.6753	85.2962	95.2439	51.6711	48.6171	40.5631	64.8956	57.1146	55.0136	24.1759	38.2049	33.52	67.3341	81.9117	62.2779
11405	3.13661	2.79503	2.8414	1.38253	1.6369	0.916153	0.829653	0.887212	0.870471	0.0945233	0.316999	0.110112	0.0147323	0.0122217	0.0493858
11406	0.510659	0.406915	0.548524	0.562876	0.655041	0.74049	0.570177	0.548843	0.551708	0.421907	0.407079	0.434952	0.592877	0.307265	0.439873
11407	0.0123996	0.0183748	0.0108366	0.3285	0.408507	0.502892	0.10424	0.1242	0.151492	0.026244	0.0585311	0.0592727	0	0	0
11408	1.4738	1.18857	1.49928	11.5503	10.9713	11.2034	7.53931	6.20766	5.64785	3.98529	4.01043	3.96184	4.68692	2.98671	4.59705
11411	0.600378	0.464972	0.618202	0.706348	0.631191	0.616191	0.333903	0.188795	0.285409	0.0140799	0.0366355	0.0317997	0.200638	0.101428	0.13005
11425	6.15038	5.45881	5.84444	2.64899	2.4459	2.29041	0.543163	0.274424	0.541364	0.430383	0.517304	0.516026	1.86976	1.17978	1.32793
11427	140.988	140.984	158.277	121.947	123.108	91.0272	191.731	147.663	192.314	38.6435	55.6103	55.658	156.92	87.7197	78.0896
11448	0.824112	0.72441	0.982989	1.26593	1.3559	1.51047	1.2027	1.12374	1.04281	0.725167	0.555442	0.95604	2.34855	0.782374	1.55457
11449	19.8132	22.5182	22.5672	25.9944	28.8796	31.8773	28.3254	29.5283	33.104	48.3777	34.0837	47.1099	39.3447	24.7113	25.7386
11450	1.65422	1.2572	1.65565	2.60569	2.83408	2.99715	2.48405	2.13521	1.81263	1.1477	0.812841	1.48048	2.54586	0.939065	2.06075
11451	13.4052	10.2375	11.5388	22.8395	24.0274	25.5108	13.8688	9.75871	8.01312	6.88431	7.30175	8.38351	16.2746	11.1793	17.5453
11453	122.669	119.297	121.552	0.15454	0.108474	0.0215383	35.251	36.5529	30.8485	32.0814	41.2734	43.2828	10.9585	22.0839	15.3361
11454	19.3045	18.9989	17.8761	0.183742	0.154766	0.153648	4.21054	4.6564	3.83737	2.84077	6.54467	3.6934	4.22006	9.03923	3.56562
11455	2.98457	2.35882	1.47806	0	0.157323	0.0780937	0.516567	0.415206	0.763197	1.71458	1.72191	0.901064	0.632921	0.787595	0.442017
11456	0	0	0	2.35002	2.08591	1.15669	0	0	0.0202584	0	0.0373962	0	0.0336006	0	0
11457	0.971801	1.18162	0.479093	0	0	0	0	0	0	0	0.0392076	0	0	0	0
11458	0	0	0	0	0	0	0	0	0	0	0	0	0	0	0
11459	13.5763	14.3144	12.712	0.0401003	0.0422205	0.0335326	4.80848	5.58032	6.14454	0.678101	0.512517	0.491694	0.603932	1.5688	1.25266
11460	42.3275	41.6975	38.7201	21.4053	20.1144	21.9409	39.9997	32.6544	34.7581	44.6965	39.9437	49.212	15.3003	16.5478	13.8197
11479	24.1496	25.2499	26.4331	10.3928	10.9325	9.34938	22.1845	21.5456	24.5319	18.5741	24.0613	23.9345	13.0671	12.8233	9.74899
1148	4.53236	3.62475	5.27045	44.7875	50.4335	58.9479	26.4224	16.668	18.8233	9.49919	9.52837	11.5399	14.8142	7.1867	8.36071
1149	7.64661	6.93721	8.26333	17.4041	19.1425	20.4504	8.40505	5.30133	7.08428	4.79192	6.21438	5.9492	8.30112	3.92176	5.18021
11491	0.717271	0.507256	0.602877	0.00327051	0	0	3.86874	2.03714	3.18947	0.526185	0.530381	0.682388	3.45036	1.82499	1.7786
115	14.1729	13.7191	15.265	83.623	81.8964	79.0844	39.4229	26.0151	30.3795	80.4728	66.02	68.7418	62.8581	38.159	39.9254
11503	0.695197	0.618876	0.698809	3.23827	2.9276	3.43019	2.04759	1.47516	1.37182	1.38593	1.51459	2.02197	1.15925	0.613756	1.08164
11504	10.5543	8.94782	10.8931	23.6519	21.214	20.2283	1.58624	1.55107	1.47734	1.41179	1.87234	1.52293	2.64232	2.3589	2.52855
11535	1.4245	1.15019	1.30878	4.03638	3.33807	3.91608	3.55377	2.31202	2.35838	1.60964	1.70021	1.63802	1.7385	1.56629	2.03396
11559	79.7706	82.1527	78.5934	102.847	109.313	102.423	122.836	128.256	149.752	171.622	119.783	160.965	76.4571	57.1856	56.4233
11572	59.8402	56.8443	55.3882	130.288	135.709	161.524	85.2834	77.0033	80.2478	75.474	71.9018	70.886	162.669	123.803	139.82
11573	138.401	121.215	128.757	0	0	0	0.588599	0.73594	0.638796	0.0399875	0.0346822	0	0	0.0387774	0.195866
11584	7.99619	6.60913	6.18536	9.75937	10.42	11.6487	15.0253	16.6473	14.065	11.1229	9.64718	10.6458	12.5039	10.5029	12.7303
11585	4.15392	3.8933	4.30098	5.59567	5.60002	5.20229	3.62753	2.6474	2.7795	0.2725	0.739119	0.25835	0.0373235	0.0256246	0.0372112
11609	0.12316	0.149396	0.147147	0.352531	0.34186	0.292073	0.0107932	0.0104104	0.0194899	0	0.00817674	0	0.0881618	0.107879	0.0591074
11647	1.18121	0.599242	1.37642	92.2755	77.2749	55.8003	15.8502	20.7852	15.7466	55.754	120.758	98.728	95.2925	166.619	100.727
1165	0.712163	0.579736	0.776745	3.79364	3.14132	2.06916	1.10442	0.843322	1.22378	0.503009	0.806806	0.682291	0.520867	0.474424	0.479265
117	6.77267	6.47194	7.9675	42.9818	45.2279	46.0611	3.36788	2.5025	2.66607	0.575274	0.890173	0.500437	6.68387	4.22203	4.38679
11708	1.4092	0.952842	1.49402	0.101201	0.0791527	0.11485	0.011424	0	0	0.0698497	0.0121165	0.0232484	0	0	0
11719	0.178202	0.2012	0.220835	0.698628	0.784275	0.799336	0.234994	0.30851	0.23146	0.0307891	0.0801126	0.0825509	0.20528	0.0796198	0.0971889
11724	0	0	0.00365135	0.00522931	0.00330348	0.00655927	0	0	0	0.00378978	0.00657395	0	0	0	0
11731	364.132	345.101	343.608	39.4161	35.9575	25.4745	42.4434	37.9595	41.7661	45.3177	65.0048	68.8901	51.54	37.3732	29.6914
11732	0.481535	0.391769	0.582117	0.528572	0.466934	0.428527	0.183369	0.186282	0.119989	0.152604	0.216094	0.279874	0.104361	0.259731	0.146445
11763	39.7073	29.0786	44.4375	93.4084	99.0161	118.803	114.255	54.7354	50.276	63.1503	47.2573	77.0817	22.7575	6.89781	10.9955
11772	13.5886	10.9368	13.0851	22.9169	21.8115	22.6591	9.31116	8.02875	7.26201	43.4415	32.7362	57.9039	5.96538	3.05975	5.4831
11773	0.432747	0.389044	0.544604	30.8697	26.5749	28.7564	0.881675	0.664639	0.496739	0.580953	0.844332	0.635828	20.8624	4.92825	9.23925
11777	1.5845	1.49198	1.15397	0.433824	0.495914	0.388684	9.59852	5.67611	8.9477	17.6663	18.4129	17.0669	6.93031	9.37891	8.27195
11778	0.0677396	0.0669215	0.0789342	10.0369	10.7631	8.22422	0.229701	0.0969302	0.164971	0.877787	10.5977	0.116863	9.40347	4.58526	3.84093
11779	0	0	0	0	0	0	0	0.00936374	0	0	0.0176511	0	0	0	0
11780	0.00939168	0	0.0218875	0.0313463	0.0198022	0	0.00928859	0.0104524	0.0106737	0.0113586	0.0394066	0.047257	1.59331	1.23367	1.0571
11781	0.0221384	0.0109355	0	0.221672	0.303411	0.208537	0	0	0	0	0.034834	0	0.166925	0.32456	0.0655743
11782	18.3692	16.309	18.7362	0.0796237	0	0	2.35942	1.85853	1.46408	49.28	72.0204	83.6911	0.314784	1.73472	0.508768
118	8.12188	7.811	9.56007	22.3135	21.4863	19.8989	14.7622	6.37396	9.34579	4.26017	4.09369	6.25447	10.8495	3.44767	3.07001
11806	0.0954792	0.0952077	0.0842234	0.239753	0.251176	0.203599	0.0767806	0.0943454	0.0791029	0.0485648	0.0776907	0.0700442	0.0555078	0.0586073	0.0856363
11809	0	0	0	0.0715465	0.0542372	0.161537	0	0	0	0.0207405	0.071955	0	0	0	0.0203181
11830	251.354	281.091	308.106	134.604	142.172	122.111	176.163	168.243	209.442	427.15	411.021	494.998	76.5771	56.6541	43.8803
11831	1.81364	1.47209	1.69664	6.11018	5.90662	5.59663	0.791602	0.559109	0.658042	1.071	1.09861	1.0454	5.73001	4.30416	4.19675
11834	161.792	175.054	179.647	198.091	200.276	174.541	174.758	168.376	173.276	318.392	293.081	326.006	454.904	318.038	307.966
11835	0	0	0	0.00912527	0	0	0	0	0.024858	0	0.0114717	0	0.0309221	0.0128263	0.0259143
11841	2.24727	1.67795	2.08206	3.65427	3.81728	3.83759	3.49378	3.21367	2.45547	1.1711	1.20266	1.72196	2.99949	1.64985	3.84347
11842	4.79086	4.0712	4.87526	4.34063	4.0768	4.49791	9.26129	7.44481	8.30059	1.48293	1.96099	1.57222	3.27545	2.08759	2.21778
1186	0.823867	0.823011	0.89566	0.737375	0.621091	0.655145	1.58868	1.14742	1.03572	0.423059	0.333134	0.435396	0.468504	0.226721	0.27266
11863	251.367	269.129	220.873	41.475	44.3872	26.2302	145.166	180.368	185.992	61.8331	79.8307	79.9501	18.1092	44.9715	24.7442
119	44.9222	41.3511	43.9875	10.675	10.9314	10.9574	27.3966	23.7714	25.7891	24.1483	16.9931	22.7047	13.0493	11.1272	12.4039
11920	0.54172	0.386517	0.876728	2.20988	1.88782	2.06318	4.46478	3.85187	3.65981	0.0727974	1.53112	0	38.1513	22.1137	33.304
11940	28.6059	29.3146	30.4639	10.9929	10.4275	6.61513	21.7568	18.6818	21.7827	28.591	28.4571	30.1921	11.8753	12.9965	13.7126
11941	0.477361	0.344182	0.525021	2.37593	2.23021	2.47532	1.39317	1.08119	0.96893	0.634059	0.764288	0.70121	0.798799	0.465574	0.716402
120	1.21378	1.62987	1.23585	26.6965	27.7168	23.5945	1.51514	1.80989	1.20536	1.26846	1.9531	0.948734	6.78622	3.39997	3.97919
12008	0.335591	0.271259	0.284401	0.369122	0.321632	0.447034	0.150867	0.339539	0.29472	0.0553469	0.336026	0.199565	0.115017	0.0894534	0
12009	1559.74	1681.58	1825.23	3811.54	3616.8	3583.33	3009.72	2511.65	2585.88	2221.86	1965.93	2155.92	2619.44	1352.57	1322.37
12014	9.53687	7.61575	8.48744	7.79219	6.85717	7.8607	10.3292	9.8885	8.56791	23.7369	18.6998	25.0847	5.80985	4.72006	6.8837
12015	0.883888	0.720678	0.889155	0.0130702	0.0165135	0.0234204	0.0973777	0.134483	0.157676	0.175913	0.176046	0.198169	0.00843617	0.0104978	0
12019	0.612045	0	0.237731	0	0	0	0.201776	0	0	0	0	0	0	0	0
12020	0.0986268	0.0817764	0.147762	1.28734	1.36841	1.47097	0.55217	0.403781	0.480387	0.0702917	0.201372	0.0708957	0.640736	0.460628	0.446548
12021	1.52244	1.484	1.63211	3.77716	4.2961	3.45775	2.58483	1.90335	2.12822	1.4669	1.47456	1.6649	2.87938	1.14277	1.35886
12023	0	0	0	0	0	0.0140783	0.0221722	0.0099801	0.00509572	0	0	0	0	0	0
121	1.58447	1.78176	1.64447	2.2106	2.37941	2.02629	1.77871	1.39486	1.52862	0.973563	1.33073	1.21001	1.40214	1.22494	1.05032
122	107.392	96.8763	89.2069	49.5147	52.6086	57.5612	93.3775	114.269	109.588	91.5512	76.9294	96.8221	115.674	76.5471	87.7169
12266	0	0	0	0.0141437	0	0	0	0.0377295	0.0385284	0	0	0	0.0479275	0.0397601	0
12269	0	0	0	0	0	0	0	0	0	0	0	0	0	0	0
12270	1.81803	1.52087	1.58886	0.25691	0.262766	0.184143	0.464019	0.620061	0.766495	0.602894	0.876636	0.531171	0.621837	1.27248	0.920667
123	29.9305	32.1046	33.4504	40.5918	40.4208	37.1947	28.7037	24.3899	28.8106	46.2278	32.1419	49.5523	5.76848	4.72371	3.60232
12303	4.07847	3.37713	3.77285	6.19523	5.6945	5.37849	1.37418	0.960631	1.15409	0.397966	0.842943	0.376343	2.21602	2.35104	2.22348
12306	6.0434	4.91032	6.62903	31.8446	29.9197	32.6596	15.4627	9.38985	10.408	3.15386	3.73375	3.90051	11.0488	6.19777	6.52881
12388	51.2871	61.195	58.0566	42.3197	38.4615	37.2899	46.2591	58.4827	48.4888	35.3676	35.7949	39.6615	39.5985	40.0215	36.3339
12390	314.529	352.883	331.598	130.525	126.408	114.897	252.922	286.321	282.622	199.407	239.685	242.667	216.674	233.752	196.257
12393	11.9514	11.5157	12.6233	10.7618	10.0754	11.7263	21.4802	16.4729	14.6149	8.69809	8.97755	10.0615	5.16015	3.9897	4.66698
124	0.523243	0.775386	0.508095	0.145534	0.0919377	0.273822	0.345	0.776452	0.297335	1.16019	10.0626	0.0877617	15.5346	17.7967	10.9523
12401	7.02759	6.37062	7.52561	21.523	24.3683	29.7705	20.7349	19.8154	16.8551	8.5944	8.40135	12.6629	17.41	7.75875	13.3733
12403	0.22272	0.163486	0.255177	0.2336	0.267595	0.190132	0.14644	0.112167	0.113128	0.0737372	0.0900579	0.142746	0.171216	0.137174	0.157739
12434	0.0447087	0.0110422	0.0260486	0.139896	0.13551	0.140381	0.0165817	0.0186593	0.00635148	0.0337953	0.0175869	0	0.0263365	0.0393271	0.033107
12435	187.563	229.658	213.392	223.967	249.781	284.61	196.029	281.355	291.681	295.132	224.285	185.037	573.217	783.611	804.916
12437	10.3184	9.19393	11.7181	21.8352	22.8768	24.0129	16.5904	11.6313	14.4633	24.8635	16.0375	25.2763	12.1034	5.20446	7.19157
12440	28.8335	26.5341	30.7987	34.5037	32.8909	25.2801	32.4487	32.482	34.4138	22.2897	43.653	35.0304	14.8092	17.6315	15.1136
12441	26.0915	26.3158	35.0786	30.9036	39.6458	35.6821	26.6973	24.3879	34.1862	16.3953	11.3811	14.7175	24.2782	12.2237	14.0362
12442	0	0	0	0	0	0	0	0	0	0	0	0.00322612	0	0	0
12446	13.7584	14.6478	14.156	15.132	13.116	12.7762	9.59757	6.02719	7.10299	16.4275	14.4937	15.8933	7.35281	5.01259	3.95388
12450	0.0152609	0	0	0.140074	0.0482662	0.0479177	0.875417	0.798271	1.04065	0.166114	0.0320167	0.0614318	0.100685	0.196885	0.0723249
12457	6.85578	7.01732	9.13001	22.6512	22.9345	27.4594	21.4472	22.7031	16.6852	13.6878	16.7388	13.9381	32.131	19.017	23.2314
12469	275.946	267.087	300.425	102.889	99.9263	87.8532	219.036	133.632	182.571	138.509	174.28	146.565	183.046	144.582	131.392
12470	14.415	10.3159	10.6531	29.5773	31.4059	33.1269	8.35538	8.58037	7.95637	9.86021	9.97735	13.377	20.0035	13.0782	22.5561
12471	0.867881	0.64305	1.36526	8.47285	8.46337	5.9043	1.24462	1.11079	0.690448	2.15178	5.59888	3.4936	1.18608	1.98488	0.71979
12472	27.8451	24.2393	31.3298	58.6194	61.6226	69.4908	109.436	102.191	90.0101	32.2967	28.8019	33.328	63.3304	36.459	43.0507
12473	19.4242	16.2734	15.5425	33.769	37.4211	39.6683	24.9058	31.6361	23.484	9.91704	9.92018	11.1125	38.4011	32.142	53.2386
12474	2.78785	1.75933	1.95161	7.28826	8.22494	7.08939	5.98627	7.10202	3.55393	5.14093	4.7146	8.40606	6.72378	4.42591	10.2357
12475	5.15338	4.74218	6.15666	13.0088	14.915	15.2043	16.4488	17.2641	15.9564	15.7436	11.1743	15.3115	17.6902	13.2787	17.1014
12476	19.1632	16.5383	24.8093	32.9486	36.4776	35.6549	38.8723	34.1581	26.3664	23.4107	25.2701	31.9164	38.3441	25.2692	29.9654
12477	4.10284	3.8866	3.87023	14.9351	16.2296	16.2426	11.9319	14.7463	8.9423	8.16281	7.82506	9.75928	16.8489	13.4985	23.1164
12478	0.356072	0.352735	0.364899	0.818076	0.896814	0.83112	0.292344	0.300744	0.263873	0.192316	0.23741	0.165914	1.0068	0.55949	0.869181
12479	1.80027	1.79224	1.91994	19.0363	20.197	21.8701	5.26263	5.46646	4.573	2.41225	2.55067	3.06491	9.58234	3.32377	6.53865
12480	1.50296	1.56373	2.32735	1.92905	1.70556	2.3465	1.33831	1.70604	1.623	1.57013	1.25182	1.31151	3.41666	3.44347	3.6265
12482	3.007	2.57049	3.38593	9.08735	10.1058	11.2314	7.45811	6.6152	5.46266	3.86761	3.4648	4.51175	3.7666	1.9461	3.46581
12483	25.2351	23.3953	23.9869	42.1795	43.1642	44.0634	24.8796	24.2353	24.8903	31.2336	47.8739	32.6433	37.0394	28.3996	26.2303
12484	6.92939	6.16513	7.54661	6.08496	5.42416	4.95953	8.63956	7.99866	7.08179	18.0111	12.8709	18.725	13.7552	10.9841	11.633
12485	61.409	62.2167	64.5893	32.9567	42.3225	33.1102	54.5312	67.3207	79.012	43.1916	37.198	39.6847	42.527	24.0077	26.2592
12488	27.9867	29.8138	26.3963	23.9847	25.7577	26.9661	22.1878	22.2401	26.5483	23.738	20.7966	23.6411	17.6554	14.6169	15.1034
12490	3.19303	3.53752	2.84369	16.4237	15.8935	12.031	38.2342	40.9432	34.8116	0.772355	2.44029	0.619715	0.365435	0.240745	0.162134
12491	273.621	274.814	261.03	484.486	527.947	440.934	307.562	326.87	355.947	326.975	347.267	368.871	302.559	181.404	182.563
12492	52.7591	51.1286	67.034	54.5661	60.1668	65.8185	41.2724	46.432	44.5998	45.3306	38.0334	43.1432	49.8724	32.568	39.9495
12496	2.11364	1.53318	1.85455	8.52987	9.41807	10.4769	6.93016	5.15756	4.7266	5.25635	5.3295	5.66014	6.89609	3.96128	5.65272
12499	1.64619	1.163	1.82901	17.4975	17.3145	17.6903	20.4935	7.69059	10.5945	2.73178	3.27291	3.43852	4.83504	0.875556	1.6329
125	0.93081	0.743012	0.945802	0.0559212	0.0785041	0.0389687	0.301955	0.157462	0.25389	0.180121	0.171846	0.19484	0.294771	0.305673	0.176453
12500	3.77966	3.39571	3.6211	5.04525	5.24286	5.02581	4.03136	2.84702	3.54628	2.20682	2.14725	2.37891	3.42748	2.20897	2.63724
12517	0	0	0	0	0	0	0.0400236	0	0.045992	0	0	0	0	0	0
12518	194.526	217.326	214.501	89.0686	84.8167	73.409	167.995	174.633	185.265	264.994	243.925	275.579	0.206839	0.514774	0.624032
12519	1.24281	1.26873	1.54474	0.93332	1.04818	0.563665	0.573612	1.38317	1.88329	1.453	2.5639	1.66762	3.47503	4.37285	5.44821
12524	9.76553	7.23084	10.5895	19.4204	19.8033	20.6578	14.3515	12.771	8.69801	6.53515	6.29675	7.93922	11.7505	9.74807	13.9681
12525	13.9865	12.74	14.7129	23.491	25.2291	28.5522	40.1917	33.8741	25.8707	5.67997	6.12433	6.28873	6.84515	2.84434	5.68592
12527	9.53723	9.30363	13.6189	20.8484	22.5576	26.3703	21.0213	16.2009	14.8921	12.0965	9.10056	15.9085	25.5757	10.3509	14.158
12530	0.116232	0	0.03386	0	0	0	0.172434	0.0646795	0.0330246	0	0.0609622	0.0584854	0.109549	0	0.034428
12531	0	0	0	0	0	0	0	0	0	0	0	0	0	0	0
12535	0	0	0	0	0	0	0	0	0	0	0	0	0	0	0
12536	0	0	0	0	0	0	0	0	0	0	0	0	0	0	0
12537	0	0	0	0	0	0	0	0	0	0	0	0	0	0	0
12538	0.0139275	0.00458643	0.00540971	0	0	0	0	0.0103336	0.00527624	0	0	0	0	0	0.0220018
12539	0	0	0	0	0	0	0	0	0	0	0.0130636	0	0.0117377	0	0.0049184
12540	0.0024364	0	0	0	0	0	0	0.00271156	0	0	0.00766717	0	0	0	0
12541	0	0	0	0	0	0	0	0	0	0	0	0.00752456	0	0	0
12542	0	0	0	0	0	0	0	0	0	0	0	0	0	0	0
12544	3.24285	2.80939	3.19742	0	0	0	0	0	0	0	0	0	0	0	0
12545	0.949379	0.583027	0.986676	0	0	0	0	0	0	0.0310328	0.0807467	0.0774661	0	0	0
12546	13.9543	11.9279	12.8537	0	0	0	0.0625195	0.123117	0.161646	0	0	0	0.0297895	0	0
12547	0.1089	0.0478157	0.155097	0	0	0	0	0	0	0	0	0	0	0.0425743	0.0573449
12553	0.13235	0.155267	0.125305	0	0	0	0	0	0	0	0	0	0	0	0
12554	0.0984702	0.0304003	0.0717146	0	0	0	0	0	0	0	0.0645581	0	0.0174017	0	0.0145835
12555	0.123616	0.0845469	0.0831029	6.0857	6.51107	6.76761	0	0.00529144	0	0.24151	0.169569	0.200957	0.112028	0.0446099	0.045065
12556	14.7725	13.9789	13.0993	26.6993	25.2796	24.0153	15.2263	15.0619	15.089	7.07359	13.5969	11.0416	10.8978	5.85056	6.81544
12557	1.70036	1.18904	1.68956	4.72823	4.97327	5.63062	2.87206	2.46776	2.15739	2.33979	3.87654	2.7964	4.04266	4.47639	5.16329
12558	109.362	91.2895	107.583	14.4599	11.7356	9.31234	20.4802	21.2552	22.0831	9.84403	20.7172	15.3918	17.9877	40.4151	30.79
12562	2.98583	2.91413	2.85384	10.2932	10.7272	9.8284	6.32544	5.64217	6.88937	11.1827	10.4087	10.5259	8.9824	5.89293	5.62174
12563	17.0697	17.3391	19.3063	27.0973	29.8165	34.1569	59.1576	42.7054	57.8804	19.0436	14.8758	18.8738	22.3081	7.29284	7.39102
12576	0.848845	0.838594	1.14299	24.7902	22.5512	19.9995	3.05961	3.12806	2.3582	2.4639	6.78697	3.07527	104.93	144.201	87.2516
12582	124.73	168.579	126.054	124.924	130.59	163.275	135.677	238.661	243.226	147.548	121.952	82.8568	334.242	692.155	609.809
12585	161.492	176.125	193.864	221.882	219.435	197.829	138.075	133.908	140.02	353.474	336.677	391.014	328.385	264.512	212.989
12586	57.267	69.0363	69.7959	57.8397	59.3545	69.0928	85.9559	81.5985	82.673	68.5655	50.8833	72.319	105.493	66.3185	68.5461
12587	57.9899	56.378	66.5519	132.73	136.765	162.431	178.95	152.748	159.338	138.708	80.3808	157.805	127.27	30.6247	41.3772
12590	108.707	108.022	112.923	147.448	155.33	170.726	105.26	146.864	132.433	386.364	283.112	338.328	277.897	209.685	208.031
12591	93.6823	119.213	108.52	389.836	383.629	345.089	104.031	129.99	116.653	202.394	239.585	231.521	443.046	412.775	379.639
12592	18.929	20.8446	20.0709	19.731	21.3976	20.766	19.7112	18.9492	19.373	10.9553	10.926	11.2401	16.449	13.4831	13.515
12607	18.8556	13.7716	21.7437	76.9122	84.2576	108.785	67.1206	50.1358	45.5274	24.1357	20.8309	34.087	46.6763	10.6701	18.6893
12608	19.8776	16.2256	19.3151	20.2202	20.8308	22.1849	30.9202	24.9473	24.489	7.2237	8.09662	9.36226	15.4439	8.7856	12.7424
12609	91.2814	96.7436	102.947	53.5636	51.2356	43.6064	69.7244	59.1354	70.5028	10.9402	25.7442	12.3979	14.6513	15.5013	12.3264
12611	2.23705	2.36907	2.35448	3.62674	3.403	3.61083	4.88342	3.26504	3.84835	3.24938	2.26219	3.03895	1.11439	0.621747	0.63138
12612	16.8841	13.9423	19.0379	18.5725	20.1457	21.8211	32.8906	31.8336	30.155	15.0053	12.6042	15.7157	30.257	11.7042	15.6743
12613	1.41234	1.08283	1.64292	5.12688	5.94052	6.71885	6.07444	4.18622	4.44498	1.66433	1.95508	1.92667	4.27557	2.38415	2.72884
12614	9.24663	7.80487	10.7007	16.3849	17.5414	21.7618	19.6093	19.7479	18.2029	15.0697	15.1355	15.3642	18.7828	12.0961	14.9584
12615	0	0	0	0	0	0	0	0	0	0	0	0	0	0	0
12616	3.97207	4.53725	4.16243	4.31558	4.21662	4.44601	6.88847	4.74302	6.31688	2.58547	1.72162	3.78914	2.6128	1.22935	1.12751
12617	55.5968	47.9216	59.0603	129.428	121.319	101.508	45.153	31.5273	36.0061	40.1666	51.2843	55.0622	44.9146	51.7164	39.8714
12618	0.758185	1.04581	0.516754	0.119367	0.0452441	0.029945	3.05605	2.38816	3.39796	2.3876	2.31092	1.71316	2.62917	2.86902	2.8644
12619	9.67851	9.30729	10.3311	7.90809	6.8702	5.77646	8.61744	7.88844	7.98234	4.13538	6.53205	5.44083	5.73258	9.21884	8.13092
12620	65.1048	62.945	56.4929	62.6977	57.2288	50.552	64.8087	54.562	56.1983	41.4537	61.1914	52.8652	41.0788	50.196	38.3176
12621	20.3766	17.119	23.0736	92.2711	89.594	81.5057	42.5055	21.6649	32.4293	6.78158	8.28681	9.66114	23.7616	6.47565	6.85712
12623	4.12268	3.16109	3.82953	9.31385	9.16033	9.44377	3.35121	2.14234	2.17612	2.90472	3.67738	3.24574	6.48812	6.04331	6.2832
12624	1.2335	1.04381	1.3107	3.78167	3.98385	4.53181	2.62992	2.12674	2.16316	2.84306	2.2564	2.75742	3.29241	1.90621	3.1116
12625	2.52852	1.89037	2.5141	4.32966	4.65723	4.94547	3.70771	2.43925	2.36885	1.19254	1.23401	1.2723	3.97959	2.55335	2.66616
12626	3.94287	3.45875	3.62359	2.59829	2.85693	2.56765	4.18259	3.00194	3.26159	1.72526	2.07902	1.66425	1.85611	1.25356	1.0769
12627	4.03498	3.72408	3.97791	12.4609	11.8714	11.2302	8.9716	5.16866	5.7648	4.22355	4.78303	3.67218	3.695	3.72083	2.92271
12628	148.49	134.349	164.406	153.683	144.14	129.963	109.388	58.9279	80.0264	56.6374	63.0838	68.5464	67.3025	31.6171	26.3944
12629	0.181228	0.134279	0.150841	0.129617	0.13647	0.0406455	0.435293	0.345764	0.389866	0.0782798	0.0678941	0.0716493	0.0305015	0.0835022	0.0613485
12630	38.1563	34.9069	40.233	22.2379	22.8073	24.5336	43.5281	34.9879	39.0975	22.0478	17.4087	22.4617	27.6062	13.6416	15.4809
12631	2.13136	1.37323	2.12037	7.52499	7.95766	8.45129	16.2097	11.8041	11.3791	2.73567	2.56713	3.33182	5.13719	2.74675	4.31189
12632	13.3796	11.1999	13.8721	8.8223	8.2513	8.62564	14.3261	9.39581	9.81466	7.21418	6.66558	7.45424	7.43834	4.97432	5.66215
12633	0	0	0	0	0	0	0	0	0.00270058	0.00287388	0	0	0	0	0
12651	44.0856	43.6345	49.3816	180.376	172.288	145.099	117.926	88.6279	92.2348	97.8549	143.655	118.378	59.2534	61.2117	44.994
12705	0	0	0	0	0	0	0	0	0	0.0282622	0	0.035275	0.14316	0.123332	0.0969034
12706	0	0	0.0225595	0.0161544	0.0204103	0.0405258	0	0	0	0.0234148	0	0	0.018247	0	0
12718	1.74369	1.6195	1.48279	3.60916	3.99483	5.20924	5.81269	7.23495	7.04184	3.04731	2.37663	2.84797	4.72291	3.43823	3.69395
12719	0.34879	0.322299	0.418694	1.24192	1.23151	1.51215	0.791033	0.614065	0.668076	0.340017	0.27125	0.355547	0.906862	0.421418	0.51478
12729	8.93102	8.35283	10.3659	23.6146	24.1661	23.6686	49.4403	35.0784	40.8111	7.12281	6.81592	7.5061	18.8045	12.4703	13.8615
12730	0.471239	0.486087	0.641981	2.9404	3.41185	3.56492	3.19735	3.22004	2.44156	1.50865	1.22126	1.44711	2.03132	1.65806	1.64624
12761	14.3252	8.39283	14.1005	18.4499	19.8534	19.8706	17.563	14.0436	20.2474	21.5699	24.401	25.822	9.52527	19.6127	13.1101
12766	24.3818	23.6004	22.2758	37.4956	36.9109	35.1574	14.3798	11.7846	12.8474	6.40943	9.65294	7.11439	9.90254	8.99798	8.44893
12767	5.52173	4.74279	5.94353	7.69403	7.50121	7.51757	5.70435	4.25938	4.43381	2.81551	2.39956	2.90895	2.42591	1.4106	2.43486
12799	0.169659	0.186458	0.175863	0.0713517	0.062853	0.0541982	0.470707	0.502383	0.512635	0.227441	0.154739	0.218393	0.147382	0.136651	0.142081
12805	0.386836	0.279632	0.417781	0.0157455	0.0149202	0.029625	0.00466573	0	0	0	0.0544341	0	8.73252	6.52327	6.20416
12839	0.671183	0.632937	0.651752	1.42982	1.30261	1.20806	0.859943	0.662102	0.681902	2.38606	1.82948	2.30779	0.431315	0.25047	0.325318
12840	18.6729	19.3641	20.2347	47.3698	46.182	48.3181	48.7089	36.7051	40.1439	19.046	17.5944	17.4043	67.4989	43.0751	42.9388
12841	6.63386	4.41585	5.40772	7.35503	7.84649	7.74621	10.0003	8.37153	5.33589	4.60416	3.90146	5.50952	12.1552	7.18384	12.6568
12858	0.519086	0.569796	0.504058	0	0	0	0.114086	0.12838	0.0163874	0	0.121002	0.0580429	0	0.0338225	0.0170838
12859	20.2099	15.4273	17.5058	6.33733	6.03446	5.38987	6.0642	5.66949	4.58953	13.7784	13.6409	16.1812	4.39972	3.95411	7.83529
13013	4.52905	3.42229	4.12678	8.36159	7.54231	7.6045	3.23933	1.84327	2.1884	1.53882	1.63017	1.2524	1.40636	0.951268	1.30942
13182	17.1618	19.8219	18.2335	20.5326	21.8178	15.981	24.4618	38.13	30.8345	29.6081	22.503	20.3188	17.2456	25.6041	21.9033
13203	0	0	0	0	0	0	0	0	0	0	0	0	0	0	0
13213	2.37337	3.28259	1.65935	0.792151	3.50295	1.49043	2.81678	6.3394	12.4078	16.6486	6.9709	9.55383	8.05291	10.5776	5.62396
13265	1.21359	1.06572	1.08025	0	0	0.0176415	1.88376	2.02598	2.06889	0.0815424	0.0353619	0.0169626	0.683115	0.790749	0.43935
13273	0	0	0	0.014587	0.0184299	0.0548906	0	0.019456	0	0	0.0183378	0.0351856	0.609634	2.35786	1.22203
13312	21.2172	24.614	20.2359	44.7628	46.6917	52.7594	26.6628	35.6833	31.6189	20.7459	23.3965	16.5729	60.5379	54.9647	58.4928
13326	0.458254	0.260259	0.472074	0	0	0	0.183917	0.0813059	0.115736	0.0133872	0.0255443	0.00445573	0	0	0
1334	0.223304	0.128688	0.184314	0.287257	0.235417	0.204503	1.11347	1.27369	0.729639	0.168796	0.448962	0.224724	0.517396	0.556538	0.308668
13345	1.73411	1.38804	2.00889	9.42961	9.53321	8.80993	1.10917	0.794525	0.978224	1.20327	1.38353	1.14899	7.04111	7.8028	7.70845
13386	1.1186	0.688416	0.982934	6.39401	6.83399	7.7419	2.70912	1.92607	1.6282	1.8602	1.92839	2.00229	1.94222	0.73662	1.62135
13387	18.6403	16.2813	19.078	2.37903	2.20879	1.49204	3.01209	3.19717	3.51035	4.12746	9.04025	4.8473	2.80935	4.53454	2.68707
13395	5.41511	4.27977	4.44705	0.258198	0.5437	0.21591	3.67246	4.0752	4.04427	0.249495	1.40656	0.726606	0.38886	1.7541	1.09986
13397	127.893	114.025	138.086	72.6839	72.9193	70.9259	57.3187	46.7178	65.7069	93.9937	67.5562	85.1929	49.7352	34.931	28.4791
13398	9.41238	9.09572	9.62253	9.28257	10.645	11.9711	14.5539	12.0979	14.6559	8.23601	7.09199	7.74911	18.4341	10.3277	9.08841
13414	0	0	0	0	0	0	0	0	0	0	0.110235	0.105757	0.0990467	0	0
13415	4.83891	4.58614	3.98827	0	0	0	0.291817	0.437839	0.0447111	0.0475801	0.474576	0.197954	0.222474	0.322982	0.326278
13417	0.0858825	0.0565635	0.104245	0.00298591	0.0113176	0.0149812	0.0176958	0.0318607	0.05287	0.0043279	0.0187685	0	0.0168635	0.0293785	0
13432	8.59536	5.49537	11.1045	3.59405	3.51049	3.21937	4.24577	3.47665	2.7226	1.98176	2.32696	2.86887	4.21316	2.74221	4.01904
13444	76.0759	63.6074	71.8004	1.93218	1.69694	1.65513	30.1913	25.7555	18.5021	2.21997	1.76251	2.38716	0.0266155	0.0165599	0.0669156
13445	0	0	0	0	0	0	0	0	0	0	0	0	0	0	0
13446	0	0	0	0.00111516	0.0028179	0.00139878	0	0.00148739	0	0.00161636	0	0	1.44352	1.04235	0.894643
13447	35.7347	27.3575	36.8627	62.7215	59.6433	64.7729	46.1829	38.0279	32.8402	33.8134	27.886	42.581	68.5321	50.9194	84.016
13448	105.881	79.5109	119.073	353.179	329.643	351.79	382.997	316.48	218.029	96.839	107.787	109.466	576.699	355.695	653.843
13469	1.37432	1.40553	1.62963	22.4344	21.5188	18.4258	12.2714	12.6618	7.78214	2.4113	5.0254	2.01615	2.45835	1.38484	1.63404
13478	12.3428	10.2731	11.67	13.5222	12.3044	11.3522	8.6843	6.2919	7.42816	5.68497	5.80954	6.37799	6.32896	8.10816	6.81943
13479	0.104251	0.180236	0.0911094	0	0	0	0	0	0	0	0.0273391	0.0786852	0	0	0
13480	2.46443	2.11442	2.43025	0	0	0	1.30174	0.986699	0.994277	0.302308	0.32775	0.361599	1.19266	1.16348	1.29104
13485	0	0	0	0	0	0	0	0	0	0.00632868	0	0	0.00493191	0	0
13516	3.0298	2.56111	2.92127	7.0768	6.77612	6.88636	4.47477	2.94646	3.03684	1.72183	1.77292	1.99968	3.01532	2.53431	2.79697
13527	4.93829	5.44157	5.60684	11.6174	12.0324	14.4515	12.1874	12.587	12.9583	9.49483	7.21478	9.56868	11.2454	6.50736	8.8173
13528	8.7051	7.84055	8.64273	3.69252	4.11774	2.73984	10.4178	9.89637	7.20166	8.694	6.84314	9.57587	14.2161	7.33441	5.78463
13531	1.3967	0.790844	1.21531	0.577627	0.501538	0.442061	0.339311	0.281701	0.249542	0.66942	0.630188	0.848567	0.00862273	0.00357666	0.00903287
13534	9.91049	9.16524	10.982	44.8002	41.7768	35.9113	37.7067	28.4513	30.4429	3.40171	7.56906	3.24547	0.707841	0.829011	0.732786
13538	1.99872	2.11717	2.04939	1.71258	1.60468	1.13994	1.62657	1.72018	1.35798	0.998595	1.43119	1.41526	1.88065	2.09028	1.78353
13542	0	0	0	0.410949	0.429841	0.327447	0	0	0	0	0.00846917	0	0	0	0
13546	166.797	170.777	219.557	285.536	316.916	384.365	624.623	470.226	566.191	192.791	151.707	181.179	279.376	111.139	135.277
13552	1.87474	1.45046	2.11945	1.99679	1.70831	1.45801	1.62358	1.05503	1.18686	0.549951	0.677078	0.717435	2.70583	0.967188	1.42678
13554	0.159376	0.100974	0.169565	3.25237	3.09195	3.39055	2.86469	1.86437	1.53372	0.0754259	0.150827	0.101115	1.1217	0.55264	0.767633
13557	0.00922425	0.00911285	0	0	0.00972461	0	0.018246	0.010266	0.0524172	0.0111562	0	0.0185658	0.121715	0.173097	0.0437158
13659	8.91444	6.1929	7.51009	2.90968	3.2328	3.99052	5.7167	6.32725	5.81357	5.72714	6.83181	6.00806	5.33274	8.00452	9.67772
1368	0	0	0	0	0	0	0	0.00821091	0	0.0267685	0.015478	0	0.00695352	0	0
13709	23.1384	23.5793	23.214	77.4789	75.464	91.73	34.9311	40.4772	32.2437	272.609	262.467	292.612	62.9586	36.6949	40.6264
1371	16.3039	14.5475	15.2684	11.3291	11.1037	10.7035	33.6878	24.7631	31.6839	11.6666	12.3768	16.3511	22.2177	24.0176	23.1907
13718	0.889769	1.53829	1.34786	318.283	334.409	302.334	11.22	17.8742	13.0954	5.48821	65.4743	1.29837	139.336	217.477	189.651
1372	0.239434	0.189234	0.279003	1.59831	0.605814	1.05252	1.65764	2.02522	1.63272	1.4479	0.90418	1.20478	2.61776	1.46025	1.64536
13724	30.14	28.6145	38.4643	21.3788	22.9779	22.0773	33.2197	18.8179	24.4119	5.73052	5.09909	6.07516	21.7665	6.51417	5.06283
13726	1.71692	1.20463	1.4282	3.20686	2.87245	2.58671	2.61252	2.06644	1.75946	1.16699	1.35307	1.29049	1.30834	0.865746	1.43425
1373	3.59013	3.29192	4.25859	8.987	8.90692	10.3726	1.21192	1.22021	1.05059	0.130001	0.0902027	0.259614	158.286	101.005	115.51
13734	0	0	0	0	0.00436746	0	0	0	0	0	0.00434564	0	0.027332	0	0
1374	0	0	0	0.0209288	0.0158655	0.0210013	0	0	0	0	0.121028	0.00504828	0.0236399	0.105902	0.136699
1375	0	0	0	0	0	0	0.0178926	0.0201344	0	0	0	0	0	0	0
1377	0	0.0136288	0.00803763	0	0	0	0	0	0.00783932	0	0	0	0	0	0
1378	1.95002	1.75339	2.1347	0.394071	0.409554	0.398625	0.372916	0.305193	0.341955	0.225709	0.279662	0.218473	0.373326	0.415424	0.52345
1380	0	0	0	0.0433127	0	0.0407463	0	0	0	0	0	0	0	0	0
1381	0	0	0	0.0323749	0	0	0	0	0.0881917	0	0	0	0	0	0
13811	0.0655826	0.0420805	0.0519976	0	0	0	0.00735557	0.00677222	0.00537883	0.00245313	0.00141844	0.00272163	0	0	0
13812	32.7618	33.8932	35.9442	6.67304	7.08491	5.66218	23.7284	23.0739	26.1593	24.1398	23.8626	33.9846	9.27932	8.15778	7.72347
13815	0.35267	0.419515	0.25999	0	0.0151755	0	0.106775	0.0320409	0.0245395	0.139276	0.0905982	0.21005	0.00678356	0.0168827	0.0767472
13817	2.12542	2.32799	2.49461	2.23614	2.17576	1.43466	2.68093	2.60544	2.76564	0.149018	0.387742	0.154995	0.551613	0.469653	0.401454
13818	1.02549	1.0813	1.22943	0.329111	0.13514	0.0928829	2.5746	3.55562	3.17145	3.29148	3.06165	2.26249	0.0836424	0.0809534	0.105145
13819	0	0	0	0	0.00688994	0.0068402	0	0	0	0	0	0	0	0	0
1382	4.17301	3.56895	3.73977	0	0	0	0.111654	0.0673089	0.064152	0.0877738	0.13111	0.0973807	0.0114003	0	0
1383	0.103851	0	0.0605067	5.28596	3.5035	3.53255	1.48931	3.35182	0.531124	0.439605	5.06559	0	53.4428	149.328	114.123
13886	0.100585	0.0425874	0.016744	0	0	0	0	0	0	0.0173788	0.0150731	0	0	0	0
13887	0	0.0220204	0.0259731	0.00619959	0.0156658	0	0	0	0.0168882	0.00898594	0.0701436	0	0.0280108	0.00871402	0.0264088
13890	2.70064	1.85876	2.50562	7.47806	7.72908	8.1609	5.76226	3.65521	3.58133	2.27244	2.15623	2.62249	5.74699	2.38982	3.27859
13900	0	0.012801	0.0301975	0.0432476	0.0546412	0.0271234	0.102522	0.0432626	0.206167	0.0313424	0.0951443	0.117358	0.0366375	0.349531	0.0460562
14025	0	0	0	0	0	0	0	0	0	0	0	0	0	0	0
14073	0.042845	0.0529095	0.0124814	0	0	0	0	0.023842	0.0121734	0.0129546	0.0674151	0.107794	0	0	0
14076	32.1094	27.6687	42.809	113.183	119.99	111.059	122.086	54.4086	78.8431	20.0055	17.3237	20.1927	38.0956	5.8293	5.82647
14106	9.61015	8.34512	10.1284	8.32533	8.13097	7.04722	8.83873	7.08493	7.09583	0.814341	1.86206	1.66321	3.98075	8.68669	3.98879
14108	4.72144	3.8669	4.87628	22.0467	22.1644	21.8582	13.4392	9.60606	9.99298	7.13522	7.2917	6.57827	6.65443	4.66746	4.70991
14118	0	0	0	0	0	0	0	0	0.146611	0.156019	0	0	0	0	0
14120	0.520788	0.514499	0.151713	0	0	0	0.515072	1.44902	2.07158	0	0	0.131025	0	0	0
14121	43.1149	56.187	50.4236	25.985	27.3497	25.5033	59.1062	57.3942	62.0116	52.1448	41.4255	45.6087	37.6169	23.3433	19.8483
14129	30.144	28.9231	30.7626	44.7982	41.8592	36.332	46.1946	30.8881	39.3076	16.2714	23.1882	17.8182	9.17125	12.1816	11.0528
14135	126.908	119.955	127.72	18.369	16.9573	12.2035	32.1447	37.6249	33.9207	17.8212	29.0802	27.2975	13.1373	22.1344	15.2301
14177	113.338	115.807	121.521	7.73662	7.72677	6.05361	42.2698	63.3885	60.4154	70.5399	100.733	86.4213	19.0173	40.08	23.5924
14178	0.597865	1.1276	1.01334	0	0	0	0.322529	0.604899	0.370625	0.131469	0	0	0.204907	1.46615	0.965939
14180	21.1843	23.6021	22.5103	0	0	0	13.8448	25.4464	22.4852	0.677209	0.881041	1.12699	0	0	0
1421	0.432795	0.338492	0.388746	3.77684	4.13497	4.12399	3.61163	2.36824	2.73606	0	0.41616	0	2.54946	1.2267	1.20717
14217	0.0404947	0.059175	0.0412885	0.000703947	0.00266821	0.00264894	0	0	0.00191761	0	0.0132744	0	0.00159027	0.000989454	0.00699685
14234	3.85182	3.68653	4.35621	9.15374	8.24349	8.17449	12.2363	8.02081	10.3563	3.88212	3.80252	3.83066	4.65022	3.90033	3.84606
14235	9.77165	8.71733	10.8914	18.4752	19.432	22.6267	12.9451	17.1495	11.5513	14.7036	15.4782	20.4404	30.8176	23.6303	42.3025
14239	19.3302	13.7183	17.36	1.04751	0.931832	0.777624	3.00263	3.93485	3.90171	7.65346	9.12395	7.25786	2.46299	3.18509	2.71674
1424	20.4243	16.6219	21.686	83.4006	75.5284	66.6119	58.3544	33.5879	43.9413	14.2684	27.1179	19.16	37.3021	30.32	21.5759
14240	0.889779	0.816838	0.890103	0.0875527	0.0265484	0.0307496	0.120379	0.182173	0.13833	0.258881	0.554731	0.350572	0.0949386	0.123062	0.119345
14247	18.7238	24.6225	18.0313	14.9247	17.1568	18.0664	33.5629	52.5415	54.0803	94.8292	64.495	66.9187	32.9622	57.8907	53.8313
14253	0.928546	1.32947	0.737013	0	0	0.0140847	0.572308	1.18319	0.550592	0	0.423488	0.0135428	0.0507341	0.0315663	0.0318884
14255	17.1356	15.8016	17.8784	28.6159	26.6803	21.7117	34.4246	25.471	33.922	12.9809	17.2421	15.1592	19.2664	15.701	16.7715
14311	0.499461	0.341981	0.484041	9.31725	9.16517	8.48826	1.57975	0.93012	0.747489	0.299043	0.689918	0.472777	0.428799	0.179796	0.099604
14376	0	0.155794	0.0918796	0.263172	0.332505	0.0825261	0.545885	0.702035	0.358451	0.190726	1.73693	1.58701	0.297264	0.554864	0.560526
14402	1.72258	1.29626	1.42266	10.4859	8.90072	7.20062	2.43754	1.65162	2.02152	0.0657678	0.27785	0.0653164	4.00265	2.82062	3.73685
14404	0.0902365	0.142635	0.126179	0	0	0	0	0	0.0820437	0	0	0	0	0	0
14406	22.1845	19.421	23.6567	42.0476	40.8332	29.3512	16.5627	14.1476	16.9592	18.3162	26.8039	22.4314	13.414	14.5113	12.8997
14409	8.81049	9.22543	11.0686	4.42246	5.12798	5.11497	9.00878	6.99667	7.84889	8.18605	8.03861	10.8292	6.74697	2.63714	1.82134
14411	0.00920477	0.00682021	0.0116198	0.0838468	0.0970407	0.110791	0.0500705	0.047807	0.061896	0.00742173	0.0024139	0.00540359	0.0506075	0.0368854	0.0272647
14412	0.00757998	0.00748843	0	0	0	0	0	0	0	0	0.0159024	0	0.00714419	0	0
14415	0	0	0.0134866	0	0	0	2.69001	2.66637	2.0783	3.09353	2.82879	4.16979	6.80688	2.72843	5.63596
14416	0.990588	0.79587	0.966546	0.0049793	0.0377466	0.018737	0.159351	0.185958	0.162768	0.0144344	0.112674	0.018016	0.00562432	0	0.00707022
14418	138.555	132.877	142.181	185.36	173.679	166.146	154.675	128.127	162.353	336.913	301.313	387.305	253.614	175.245	149.849
1442	200.371	204.228	232.019	312.293	351.795	351.585	501.347	488.787	528.973	693.349	492.258	599.614	279.645	190.333	213.558
14423	0	0	0	0	0	0	0	0	0	0	0	0	0	0	0
14430	0.0658834	0.0798805	0.0348961	0.059972	0.0568287	0.0501497	0.0118473	0.0199976	0.0374386	0.0325972	0.0439792	0.0391787	0.310479	0.256398	0.262563
14434	0	0.00356536	0	1.26176	1.3735	1.37114	0	0	0	0	0.0037857	0.00363189	0	0	0
14450	3.14603	2.47398	3.28054	17.5543	17.4178	15.5323	2.02501	1.41106	1.81683	0.904801	0.875624	1.17686	0.727374	0.494127	0.494504
14451	14.5433	10.4232	14.0923	12.5858	9.94356	7.73188	29.931	28.615	28.2565	5.92528	11.3709	10.0742	30.8321	35.7654	30.0514
14452	48.6255	53.988	58.6107	48.7012	48.9116	46.3796	62.5046	75.5077	75.2899	69.6902	68.0484	86.3091	67.0631	50.3154	45.8957
14467	0	0.00198604	0	0.030194	0.0211936	0.0294569	0	0	0.00228474	0	0	0	0.0170527	0.0117889	0.00952734
14468	0.00932368	0.0184222	0.0271613	0.0116698	0.00982944	0.0341547	0.0230534	0.0207534	0.0105964	0	0.00489016	0	0.00439382	0	0.0110468
14469	0	0	0.0290626	0	0	0.026104	0.0123336	0.0138789	0.0141728	0	0.0392437	0	0.0822746	0.0438776	0.0886505
14471	12.331	10.2533	11.7931	3.07083	2.40125	2.0551	6.05897	5.50694	5.85308	6.56792	7.59145	7.73468	0.623931	1.17119	1.11667
14472	75.3793	73.3186	75.2173	32.0643	27.8261	22.5065	20.4231	23.8459	25.8949	47.3202	85.3414	68.6711	91.4227	154.964	110.235
14522	0.490639	0.484714	0.914755	0.409398	0.413803	0.308112	1.64986	1.96579	0.780662	0	0.205868	0	0.554918	2.87721	1.51141
14540	14.8903	12.6491	15.298	20.9031	19.0254	17.8335	14.9016	9.49097	10.0203	10.5795	9.81701	11.5805	8.90836	6.54932	7.99086
14542	3.01942	2.90838	2.99716	0.0326596	0.0265267	0.0234091	2.23418	2.10027	1.96681	0.612014	1.03524	0.93972	0.898543	0.468894	0.486928
14543	0.0434569	0.0384129	0.0373126	0.221384	0.183257	0.215448	0.0361936	0.0229097	0.0103977	0.00276623	0	0.00460349	0	0.00804757	0.00541979
14544	2.9158	2.18925	3.12585	0.311423	0.344284	0.317385	0.876674	1.6615	1.77621	0.338542	1.12557	0.258222	0.725516	0.820744	1.13313
14552	0.947658	0.510662	1.02061	6.99687	6.88748	5.66557	2.17273	1.48615	1.90927	5.26179	6.89825	6.90698	2.44947	3.18279	2.27961
14568	0	0	0.00218327	0.814526	0.880968	1.03541	0.00185307	0.00417048	0	0	0	0	0.081232	0.158218	0.137633
14572	8.33964	7.58356	9.24852	0.0197691	0.074932	0	1.00758	1.71392	1.37324	0.0859626	0.422493	0.190742	0.11165	0.0277871	0.112283
14573	3.00087	2.32377	2.60569	7.10266	6.59417	6.65144	4.37626	2.85261	3.33858	2.74275	4.41472	3.1261	2.80349	2.28244	2.6369
14581	2.39442	2.05426	3.3041	5.95879	6.6872	4.92423	4.81938	2.17396	3.69999	1.57497	1.36601	2.38851	4.47394	0.73902	0.69679
14585	0	0.0123977	0	0.031414	0.10584	0	0.0124115	0	0	0.0303551	0.0789834	0	0.272039	0.250211	0.237895
1459	0.179874	0.0888508	0.0698666	3.22693	4.07707	2.63567	0.533699	0.433743	0.851784	0	0.0943418	0.0603392	0.197788	0.0703211	0
1460	0.00535676	0	0	0.00446977	0	0	0	0	0	0	0.0786676	0.0215633	0.0605855	0.175913	0.0888542
14601	25.2601	27.5146	30.6777	12.7482	17.1109	16.1699	8.30879	9.32861	12.1675	13.5703	6.7742	10.9083	7.79233	5.02705	4.15296
14604	0.346645	0.102738	0.282752	0.173548	0.146179	0.145124	0.617112	0.81017	1.02431	0.251547	0.690882	0.209309	0.914804	1.0164	1.31426
1461	2.15748	2.17929	1.97584	0.0107799	0	0.00338037	1.03815	1.39108	0.895638	0.019531	0.0779226	0.0520047	0.146116	0.227279	0.221945
1462	1.15769	0.891829	1.03201	1.35891	1.48928	1.44661	1.50453	1.16354	1.08835	0.224261	0.200906	0.300778	0.578335	0.281859	0.446614
1463	13.3342	11.7973	14.3919	10.3312	9.61422	8.53471	5.3585	4.42554	5.78964	38.0529	51.9701	40.7794	7.61655	11.7775	9.14038
14639	3.188	2.76859	2.72313	0.0353114	0.0247856	0.00492134	0.0465046	0.0470981	0.0267197	0.841655	0.956878	1.26343	0.017727	0.0441182	0.0445683
1464	0.00279658	0.00276281	0.00325874	0.864568	0.843208	0.923467	0.00138294	0	0.00635668	0.0152203	0.178947	0	0.0962068	0.0623189	0.0679249
14650	17.7048	14.7006	14.1255	15.4165	15.3862	18.5861	15.0916	18.8686	16.3375	10.409	8.40756	11.4502	17.3885	10.8111	14.2995
14651	19.6314	21.6219	17.452	31.4669	33.1053	36.1789	22.7508	27.8345	27.8596	44.0833	36.7373	36.0566	55.1378	53.3032	48.1854
14662	45.8773	53.783	47.9269	50.1649	53.4644	49.8742	46.2514	57.8237	54.3082	37.7775	51.2425	40.9895	32.9525	46.5735	43.3164
14679	0	0.00553873	0	1.71219	1.60767	1.58433	0	0	0	0.0203419	0.011762	0.00564208	0.0528411	0.0263018	0.0597829
1469	1.21752	1.54958	1.41873	3.57861	2.85623	2.59452	1.92015	1.92878	1.14687	5.69109	9.21622	8.64309	2.79128	3.03602	2.48219
1470	18.1317	16.454	18.0734	9.68428	9.06292	7.98249	11.2188	7.58298	8.85994	3.39758	4.01003	3.89118	11.0862	6.95644	6.29355
14859	111.829	121.918	121.492	42.588	41.6541	36.7291	76.6979	78.112	82.0171	38.8799	60.411	49.7282	35.5162	42.8258	40.194
14897	14.7344	14.935	16.2394	5.67446	4.54398	3.87627	8.88888	9.46959	9.10769	17.106	20.4965	20.4991	14.444	24.8451	16.0011
14903	0	0	0	0	0.0105234	0	0	0.0222186	0.0453783	0.0241451	0	0	2.24853	3.62924	2.2589
14914	0.167269	0.159347	0.118339	3.34474	3.13007	3.06996	0.124075	0.199457	0.054315	0.130051	0.244392	0.0781543	2.75891	2.7325	3.48941
1492	3.31135	3.88557	2.67738	1.38716	1.72411	1.5702	1.965	3.00844	2.78029	7.32319	5.85537	6.73281	0.9554	1.03036	0.608513
14929	6.91677	4.47772	6.32992	12.2186	13.1018	15.9265	14.2379	13.7186	11.3633	10.4602	9.95719	12.2124	7.60034	4.1023	8.02181
1493	4.10091	4.61316	4.52917	23.3279	22.6254	20.7746	11.2612	12.7615	12.3095	9.23186	8.80703	9.45235	11.6333	11.1337	11.501
14931	7.31188	8.0262	8.04689	8.26751	7.1313	6.26647	7.96527	8.03941	8.4706	8.75782	11.4865	9.90003	4.29471	5.92425	5.21046
14933	7.86905	7.41437	7.57054	3.54397	3.25735	3.06774	4.94842	5.28792	4.51936	2.00955	1.70377	2.20757	2.45462	3.13112	3.10777
14934	28.0788	31.9293	27.1532	29.0912	26.2605	20.3708	27.4615	34.9265	27.5994	22.9996	39.3344	30.0992	32.481	41.7277	33.4795
14935	71.7308	68.8284	75.6739	24.346	25.3919	19.9638	30.2559	39.5788	40.0495	71.1138	95.9307	92.3993	50.2386	78.1568	55.3015
14937	27.65	19.2509	29.3751	49.9429	49.0011	42.3571	35.7858	18.24	23.7315	29.0747	26.7019	34.2662	16.742	7.57799	8.18997
14938	37.7427	35.5449	37.5998	61.5614	59.9638	52.6735	44.5977	35.4778	45.4262	34.6817	26.644	41.793	18.3068	10.0244	10.1266
14942	6.06525	6.13875	6.63489	7.66373	6.96844	6.21855	9.45098	9.36772	8.29999	2.27552	2.12943	2.54118	9.9398	8.33304	8.82871
14966	3.23647	2.65674	2.9263	45.2036	40.0842	33.5788	5.3991	3.34044	3.61722	7.84079	9.05797	8.51764	2.94597	2.11056	1.67863
14968	0	0	0	0	0	0	0	0	0	0	0	0	0	0	0
1497	2.02293	1.70789	1.8966	0.66125	0.667191	0.702194	1.87132	1.26925	1.23496	0.474732	0.34945	0.336186	1.87339	1.01759	1.1863
14981	15.4584	13.1552	18.161	42.8159	43.2534	47.8548	84.5304	72.4802	62.4908	18.7099	14.9737	23.7331	29.7488	15.8207	21.8181
14982	1.9519	1.35637	1.88897	7.53618	8.54502	9.11525	4.71167	3.98571	3.06433	2.11063	2.79362	3.1379	4.79409	3.03619	5.2916
1516	20.5552	16.18	19.5111	40.9882	41.8925	43.3749	17.6016	13.4	14.8414	7.93147	5.6546	8.1085	9.26603	5.20818	5.1664
1541	0.898388	0.922344	1.14128	9.77165	8.86579	8.21918	8.80861	5.48547	5.44547	2.3137	2.65716	2.74066	3.66588	2.38004	3.53971
1542	0.974325	0.8138	0.786482	0.560227	0.513588	0.43757	0.49408	0.514581	0.376492	0.25496	0.321479	0.292373	0.362315	0.621228	0.638061
15449	0	0	0	0	0	0	0	0	0	0	0	0	0	0	0
15463	3.71069	3.4487	3.45298	8.88525	7.58292	6.75512	4.47005	4.73652	4.28718	15.9733	20.6335	20.8837	7.51683	9.19911	6.91764
15465	0.115287	0.0872266	0.114024	0.466909	0.492091	0.510317	0.620166	0.429987	0.469132	0.372726	0.276082	0.374094	0.323326	0.138511	0.200558
15469	0.667356	0.377699	0.674836	1.73096	1.80778	1.55322	0.400493	0.196382	0.24682	0.393987	0.336969	0.466705	0.134326	0.0106129	0.0938105
15472	0.00278644	0.00275279	0.00324692	0.00116253	0	0	0.000688963	0.00155057	0	0.00252752	0.00657654	0.00490727	0.00196968	0.0073531	0.00165069
15473	0.0592971	0	0.0690965	0.0494785	0.156284	0.0930934	0.0293231	0.0329971	0.0336958	0	0	0.0596741	0.055888	0	0
1548	0.23513	0.348435	1.64392	89.6617	91.3453	84.4104	198.597	247.554	234.892	226.22	172.775	221.717	193.91	133.197	136.366
15483	0.0626898	0.115018	0.0939212	0.0784641	0.0472074	0.0562399	0.0974312	0.0847207	0.0610693	0.0216627	0.0751544	0.0901262	0.0168816	0.0577697	0
1549	2.96122	3.53627	3.22308	2.30798	3.63644	2.79279	1.93102	4.38215	4.99271	1.22004	1.12644	1.80113	0.21469	0.114496	0.154219
1550	0.526911	0.457451	0.595382	0	0	0	11.1174	9.13395	9.54513	0.115867	0.200988	0.11248	0.240784	0.430715	0.548617
15508	29.5289	31.2367	31.8943	14.8974	16.1879	13.4559	36.5958	42.3944	41.4851	27.4443	44.342	31.8654	59.4517	71.876	65.6929
1551	73.0809	70.222	78.586	42.3964	45.0658	50.732	79.3708	73.8773	67.3059	12.8849	11.3145	13.2804	34.8486	13.3148	16.692
15513	0.0955702	0.143849	0.15451	0.580764	0.599778	0.598591	0.09947	0.12307	0.125108	0.0344943	0.0640346	0.0322271	0.210334	0.122065	0.139317
15516	0.134603	0.137037	0.128112	0	0.00108324	0	0.134141	0.12236	0.0980922	0.178949	0.603582	0.244032	0.0687584	0.0228968	0.0462609
15517	86.1671	85.2144	83.2707	26.6211	24.0179	17.3711	39.145	33.0062	31.025	7.48035	12.6024	11.4635	17.7189	21.214	16.0531
15566	14.816	14.1761	15.6998	8.69758	9.34541	9.77816	11.761	12.6139	14.3037	10.1156	10.7789	10.7303	11.8728	10.2099	9.27589
15576	0.00238517	0.00314182	0.00463224	0.00398046	0.000838185	0.0024964	0	0.00265456	0	0.000961573	0	0.00160023	0.0202324	0.0251768	0.0216658
15629	6.65259	4.93574	5.35845	13.8555	13.2445	14.7995	11.4028	8.87883	6.79261	3.06129	3.01657	5.44127	7.3318	2.36249	5.55825
1564	1.09448	0.869547	0.900774	3.21235	3.18721	2.85178	1.26414	1.2692	1.27868	1.21263	1.47725	1.35562	2.0054	1.66964	1.29675
15654	6.80482	7.00706	8.14287	3.16661	3.86289	2.43797	1.7343	1.9516	2.20114	0.0316539	0.301996	0.0526776	0.715363	0.828793	1.3334
15663	3.98946	3.40693	3.7943	24.02	22.1047	19.8327	10.2465	6.64188	7.54577	8.81585	6.59143	8.50457	7.27045	5.09624	5.47511
15664	1.3189	1.30149	1.22984	0.729907	0.807918	0.915544	0.716243	0.626689	0.523604	1.48405	1.50826	1.84093	0.848584	1.00299	0.959706
15672	0.589769	0.519771	0.781173	0.945283	0.876728	0.910366	0.461601	0.406105	0.433993	0.759473	0.59195	0.755776	1.07573	0.831041	0.774169
15677	8.84657	5.7407	8.66525	18.2936	19.7814	20.3973	10.0154	6.7508	5.61928	2.17138	2.8695	2.74152	7.78281	4.66305	9.30718
15683	4.55678	3.80917	4.00279	1.75489	1.77377	0.880482	7.28015	6.3978	5.65686	2.11967	2.64736	1.34045	3.50191	3.04218	1.91038
15684	0.98878	0.910612	0.927607	4.00641	3.44527	3.85891	0.0248625	0.0466294	0.0285701	0.0304034	0.158218	0.00843277	13.6868	7.11533	8.27009
15685	49.185	50.0439	41.8902	118.623	121.278	105.181	96.1591	119.119	104.556	63.8341	53.308	53.9378	40.8129	32.5802	40.8504
15698	56.8969	58.0738	57.6316	97.3737	102.446	95.4398	139.389	150.392	174.65	186.91	140.949	164.619	100.275	70.6888	76.3542
15702	9.28282	8.68995	7.16846	8.29737	9.00229	11.0899	14.2845	19.2216	16.8946	9.48353	7.09842	9.57284	10.9818	12.4164	14.7297
15722	0.0475765	0.266344	0.221756	0.0132329	0	0	0	0	0	0.978194	1.74673	1.46829	0.119577	0.297598	0.187897
15763	7.20985	5.79662	4.9954	10.4784	11.0476	13.1206	16.9595	17.3254	16.9541	12.7787	12.7185	13.313	6.40762	4.72317	5.77181
15769	1.06946	0.819877	0.957079	0.656788	0.676482	0.331322	0.507705	0.73319	0.729269	0.413902	0.538482	0.361623	1.01604	1.64565	2.06791
15784	0.0158947	0.0225072	0.0277821	0.120249	0.137406	0.138078	0.0922253	0.074887	0.077075	0.0384473	0.0277886	0.0245268	0.0838929	0.0416336	0.0433139
15791	4.1205	4.5667	4.73432	2.23186	2.2096	2.17355	2.76478	2.56772	2.46932	7.23302	6.76835	7.07313	2.05815	1.71814	1.36189
15814	14.3981	13.5933	13.1909	10.6987	10.2579	9.41581	5.32912	5.21791	5.46741	24.292	23.2715	24.2338	15.9783	21.2937	17.9526
15819	0.908813	0.693783	0.529501	154.561	174.812	198.843	0.0408562	0.137926	0.704232	0.449653	1.51665	0.124717	0.0389347	0.0968993	0.097888
15827	0.0947726	0.109233	0.0552173	0.03295	0.0333045	0.0413301	0.0702993	0.0615278	0.0538549	0.0286554	0.0331381	0.0874273	0.282859	0.129679	0.149716
15829	1.43441	1.56857	1.23919	4.80411	4.95383	5.43576	4.61312	4.42593	3.99405	6.87653	5.18591	7.5686	5.70382	3.45459	3.79458
15832	0.717019	0.536056	0.79035	0.194041	0.367741	0.182543	0.574985	0.431351	0.61668	0.492189	0.162624	0.0975105	0.639267	0.54548	0.367364
15840	44.6717	36.0853	43.0924	40.218	34.8851	26.3936	31.8458	28.7942	32.8754	24.7159	49.892	36.5757	22.6711	28.5313	23.114
15868	6.07667	6.34589	5.87779	5.25134	5.41752	4.49576	11.7744	11.6444	13.1585	22.7201	19.4536	23.212	2.41424	2.8702	2.27383
15894	2.75365	2.82994	3.24102	14.7268	14.4566	15.7353	3.97547	3.47601	3.4341	3.75504	3.16961	3.72897	3.2224	1.48474	1.29188
15916	0	0	0	0	0	0	0	0	0	0	0.00131886	0	0	0.00294919	0
15917	0.009789	0.0067275	0.0109108	0.777746	0.788358	0.700257	0.198682	0.153471	0.0996438	0.0236784	0.0316982	0.0355501	0.0152433	0.00798673	0.00806823
15919	8.60755	7.2615	8.05783	15.5952	13.7391	11.7926	14.874	13.3739	13.6296	20.265	15.1923	23.3103	5.99336	5.2745	3.83868
15936	6.26584	6.51669	5.84495	7.83322	6.7697	6.3749	5.21092	3.68459	4.22978	7.19185	6.42122	7.28676	4.96846	4.59953	4.77809
15937	304.398	362.115	281.886	460.47	510.244	483.189	552.294	755.674	787.513	1015.48	860.048	783.036	303.865	358.228	357.064
15938	58.9463	58.9347	60.3749	34.2278	34.1574	28.1673	14.8575	20.9688	19.9316	29.9769	55.5013	36.1495	17.6715	26.0395	21.781
15956	0.27764	0.177166	0.207709	0.441701	0.432787	0.478282	0.0833394	0.0673301	0.0699837	0.148949	0.14052	0.23918	0.131348	0.077289	0.124156
15961	0.21657	0.0987483	0.0388247	0.0139008	0.0175629	0.0348722	0.0164764	0.0556222	0	12.3912	14.8888	13.848	13.7074	19.7535	14.014
15970	0	0	0	0	0.0938144	0	0.176021	0.0990377	0	0	0	0	0	0	0
15993	0.112612	0.160697	0.134138	0	0	0	0.106426	0.0724131	0.11092	0	0	0	0.00707584	0.0205451	0.00889488
16	0.746902	0.3529	0.56761	0	0	0	0.289058	0.108425	0.110721	0.0392753	0.272516	0	0.0918211	0.83791	0.115426
16007	0.110682	0.0874765	0.0257947	0.166239	0.210035	0.18535	0	0	0	0	0.0696619	0.0445544	0	0	0.0786823
16029	0	0.176905	0	0	0	0	0	0	0	0	0	0	0	0	0
16031	11.5578	8.36264	11.8555	27.0531	25.2562	18.4575	17.6026	7.88094	11.933	3.74071	6.94418	6.60745	4.50053	2.89565	2.41087
16039	0.307928	0.169005	0.279079	19.9271	19.55	14.7178	6.32782	7.9203	3.8107	3.06211	9.61848	2.75454	121.378	90.4479	57.9682
16049	75.995	65.3918	103.451	213.047	247.45	284.887	281.775	268.181	178.567	95.7904	88.6044	147.658	277.178	80.524	138.313
16058	1.96062	1.744	1.93292	3.52803	3.62054	3.84128	7.65605	6.36267	6.47723	3.50625	2.54087	2.98898	4.0735	2.68621	3.30262
16059	22.5111	21.5036	22.1021	21.3022	21.5454	14.6124	27.5308	23.1075	22.6901	19.7961	23.767	25.6516	12.5822	9.62194	9.38929
16061	2.66363	2.69919	2.24799	0.171596	0.123888	0.102494	0.406782	0.828307	0.76794	5.99293	4.19113	6.14954	10.2912	14.081	13.8186
16065	9.69985	8.10844	7.44828	9.46343	12.8481	12.9636	19.4573	30.0609	25.3268	45.4214	31.1509	39.2213	22.9258	22.4902	26.2264
16066	1.28455	1.06129	1.22783	3.4139	3.13737	3.31568	2.50247	1.79848	1.569	2.19215	2.24417	2.2151	2.66052	1.75052	2.95723
16077	2.69243	2.10158	2.14585	4.24418	4.2778	3.61553	2.54983	2.49474	2.88676	1.02144	1.23896	1.00969	3.14212	3.12055	3.38562
16087	58.7971	52.1361	62.9074	107.954	98.132	85.7264	45.8994	48.3193	28.2019	4.71938	16.0948	5.18508	63.4151	43.6329	44.3475
16091	5.67987	5.71782	5.63831	3.13759	2.66048	2.4381	1.13773	0.712153	0.743576	1.07824	1.2972	1.47603	0.00677636	0	0.00851841
16099	0.0330427	0.0217624	0.0641722	0.0459523	0.0696701	0.0115279	0.0435734	0.0980655	0.125178	0.0399631	0.0462147	0.0332528	0	0.0516717	0.0391492
16126	0.00387036	0.00345947	0.00472474	0.000307571	0.0001943	0.000578693	0.00947856	0.0110764	0.0117299	0.0071329	0.00347993	0.007419	0.000347414	0	0.000218364
16135	10.2418	9.44354	9.8657	42.8815	39.5422	41.4483	69.6449	36.0192	47.3872	12.0014	12.7966	13.0554	6.64981	5.81912	4.47629
16140	3.81255	4.56647	6.2511	18.4119	19.5632	19.4573	18.1194	15.9212	13.3824	9.4261	9.27265	11.1029	3.87955	2.57211	3.35787
16148	6.72232	6.97209	8.44482	13.7435	15.1628	15.1936	10.1716	13.9689	9.31519	32.6965	30.6895	38.1518	9.56692	8.3164	10.4387
16187	10.7572	10.2747	10.8156	0.0397169	0.0501803	0	0.023538	0.0794613	0	5.23862	7.28972	7.06541	1.05425	1.33981	0.592147
16197	48.3973	45.9446	46.2753	48.3901	50.5796	51.2407	75.3666	73.7406	83.103	123.166	95.07	110.873	37.2312	37.6225	35.4339
16228	31.6518	34.9381	38.0661	8.05629	7.57646	6.45866	30.343	28.7234	28.5248	91.8449	71.2158	97.7024	36.0908	31.6655	25.9713
16232	0	0	0	0	0	0	0	0	0.0605474	0	0.111768	0.107227	0.050212	0	0.378723
16236	0.262569	0.243185	0.535431	0.0136932	0.0692029	0.0343516	0.146074	0.255696	0.186507	0.0396951	0.292643	0.0825744	0	0.0769878	0.0194433
16243	0.493127	0.17051	0.402235	0.226311	0.129969	0.129031	0.390172	1.31717	1.23298	0.268383	1.37079	0.148879	0.906314	1.18564	1.37301
16253	0.0236855	0.0514788	0.0745193	1.47832	1.33341	1.6882	0.0327957	0.0184524	0.021535	0.0343754	0.0596293	0.08581	0.598277	0.358353	0.802595
16254	6.07905	5.95099	5.59545	7.33808	7.12442	6.13098	4.55524	3.76054	3.58302	6.71978	7.10992	8.16199	3.905	2.84246	3.76508
16255	0	0	0	0	0	0	0	0	0	0	0	0.0147234	0	0	0
16261	0	0	0	0	0	0	0	0	0	0	0	0	0	0	0
16266	0.0332018	0.0656017	0.193444	0.97888	0.956743	1.00775	0.186078	0.270979	0.289295	0.990502	0.986791	0.868736	0.0834479	0.0389404	0
16268	6.0385	6.24901	6.12901	27.0855	25.5218	18.8459	9.24207	8.14973	7.71677	7.43537	9.8453	7.98795	19.9583	21.4068	17.0606
16270	2.60903	2.38892	4.07832	0.902667	0.536694	0.333012	2.64333	3.39945	3.61608	0.0769625	0.934522	0.448277	0.119953	0.0746336	0.452371
16276	0.296448	0.241105	0.287598	0.641988	0.723903	0.655179	0.268647	0.185681	0.205283	0.211786	0.224185	0.287232	0.270307	0.216697	0.258116
16281	38.393	34.7994	37.757	19.4666	18.006	17.1827	16.2939	15.6107	14.3373	32.4306	40.1525	35.5647	27.6619	27.801	23.0342
16290	2.29704	1.50337	1.81056	10.9601	10.6694	11.0249	28.0762	19.8884	16.2789	2.39453	3.45132	3.67541	2.36124	1.81482	2.94929
16297	0.0442497	0.142075	0.116015	0	0	0	0	0	0	0.214069	0.185668	0.244921	0.0104264	0	0
16354	7.36239	5.31941	5.31392	0.198664	0.115847	0.0958424	0.0452835	0.14268	0.0728507	0.398703	0.240142	0.20274	0.163984	0.343678	0.368884
16380	14.5214	14.239	16.6371	27.8057	28.3905	26.0021	22.3737	13.5986	14.3484	6.8154	6.19537	5.80734	15.4485	10.581	9.21243
16429	5.34799	4.56294	4.79882	2.2193	2.32157	2.664	3.93161	4.86982	4.07911	3.18215	2.92496	3.23783	6.01089	4.79649	4.15081
16431	0	0	0	0	0	0	0	0	0	0	0	0	0	0.185665	0
16437	10.3713	7.33296	7.10897	0.254529	0.643169	0.212842	0	0	0	2.4595	0.746615	1.22791	0	0.119254	0
16448	3.4494	3.46799	3.80623	0.135712	0.0928773	0.170228	2.33244	1.59894	2.11032	2.28672	1.43596	2.28467	0.0063872	0.0158962	0.0321168
16484	0	0.0172329	0.0203263	0.00970348	0	0	0	0	0	0	0.0243972	0.0058515	0.0383617	0.150029	0.0964473
16496	0.0426338	0.018051	0.0283882	0	0.00642092	0	0	0.00677841	0	0	0	0	0.00574039	0.0285729	0
16526	0.0488356	0.00689226	0.0325178	30.0497	30.9496	32.3837	0.0620994	0.0465867	0.0475732	1.76347	1.22214	2.14137	0.31562	0.24547	0.371962
16627	4.39747	4.34436	3.86335	2.90536	2.63243	2.94736	9.24033	11.7027	11.3435	7.93575	6.89016	6.98715	3.91584	3.72578	3.36934
1663	0.352686	0.255271	0.301094	0.00613099	0.00903723	0.00897199	0.00726699	0.00545165	0.00695888	0.00148108	0	0	0.0450138	0.0473968	0.0145092
16637	9.6236	10.4022	9.08113	15.95	16.3722	16.7478	32.697	35.0086	34.6562	5.04363	4.9287	4.59553	21.1463	12.482	14.9345
1664	8.70623	7.99912	8.8628	7.41118	6.98684	6.1411	12.8504	10.6349	11.9152	16.4816	18.8856	20.4269	32.4681	28.9894	26.0789
16648	17.2637	12.8862	17.8815	39.1179	41.739	38.4664	43.6341	28.4359	27.2941	2.41273	3.2999	2.77975	18.8746	2.51969	5.54535
1667	0	0	0.00589601	0	0	0.00529578	0	0	0	0.00611954	0.00530764	0.005092	0	0	0
16695	191.657	208.235	198.659	141.055	150.06	148.928	112.77	113.969	114.837	131.642	126.429	137.328	153.344	115.738	114.993
16703	0	0	0	0	0	0	0	0	0	0	0	0	0	0	0
16704	1.9607	1.64792	2.04602	0.268604	0.0925549	0.0918867	0.231544	0.195416	0.266072	0.212359	0.306975	0.323953	0.220654	0.343222	0.242707
16705	27.2637	22.1533	23.4407	14.7231	14.7254	14.3757	9.01088	9.96736	10.8342	12.373	18.9697	12.384	11.5252	10.625	10.1927
16732	8.69008	9.13196	8.01927	1.73966	1.96456	2.06624	2.77366	3.90147	3.7115	7.47535	4.1998	6.92572	4.36478	3.00785	3.65062
16753	116.388	124.17	128.96	354.302	378.116	391.551	217.19	252.484	220.149	377.028	349.962	359.454	495.866	384.348	426.969
16782	3.17229	2.85519	3.23164	9.15088	10.3306	11.7226	7.56458	7.10447	5.48542	3.94261	4.48111	6.1499	6.61266	4.62221	7.72464
16789	0.213713	0.149552	0.23606	3.86558	3.54152	2.84957	0.0396313	0.0222984	0.0126503	0.032309	0.0420336	0.013442	0.165757	0.046997	0.0738524
16790	0.014063	0.0277863	0.032774	2.07992	1.92365	1.68898	0.100837	0.0391281	0.023974	0.0170083	0.0295034	0	0.0397634	0.020617	0
16803	4.99736	4.6297	4.69177	20.0659	20.0899	21.2898	14.5342	9.58991	10.6586	4.89778	5.21771	4.75705	13.6726	8.66038	9.17585
16804	3.66717	3.21779	3.98751	4.26101	4.11344	3.45326	4.74113	2.97809	3.86991	1.69229	2.14843	2.00584	1.90248	1.54688	1.13693
16806	6.15536	4.79637	6.29606	14.7511	13.8466	14.375	9.73719	6.67097	6.76369	3.1368	3.77354	3.27635	9.14952	8.54399	10.3686
16807	1.31663	0.91854	1.538	6.96606	6.60437	6.19262	6.0286	4.2983	4.88072	2.50849	3.67274	2.33266	3.2969	3.11889	3.05828
16808	1.13628	1.06976	1.16701	4.73872	4.33602	4.69141	1.35363	0.923244	0.802828	1.18878	1.10662	1.37033	2.35653	1.28089	1.91617
16809	9.96497	8.01772	9.26876	15.8399	16.0337	16.4548	4.95128	4.28886	3.54117	1.4706	2.23542	1.58057	3.647	1.99802	2.56616
16815	3.07304	3.89611	3.99866	0.641049	0.48596	0.482452	0.202621	0.114004	0.174627	0	0.268629	0	0	0.0600697	0
16825	0	0	0	0.111824	0.131865	0.183902	0.050072	0.0762323	0.0203078	0.00360183	0.00624792	0	0.0954341	0.0349283	0.0599841
16832	253.387	320.076	240.367	93.6081	89.662	80.8627	167.733	254.461	288.548	1444.16	1198.13	1032.26	263.092	539.997	466.472
16835	51.2855	46.4406	52.4273	26.4443	24.9079	21.5092	37.1657	29.6269	37.2913	28.8948	44.7171	43.5152	31.54	28.0444	22.8526
16867	37.0071	32.3407	41.9393	51.1759	46.6472	44.0753	68.0761	36.4623	53.0102	15.2762	21.9641	23.6664	31.0749	14.3253	11.5401
16870	11.4949	10.2302	9.91207	13.2024	13.5451	16.3215	7.18197	6.82545	7.47577	6.83524	5.94356	6.91824	12.2493	5.84335	6.76891
16872	207.071	185.219	190.401	187.794	166.046	148.948	389.433	211.883	276.909	60.3134	50.6341	59.3382	54.1605	30.7093	24.2734
16873	1.58077	1.56448	1.6443	1.50307	1.46976	1.42659	1.72284	1.56733	1.66158	2.06233	1.56624	1.69612	1.03946	1.32333	0.981687
16888	0.0120866	0.0835842	0.028168	0.0403409	0.0382266	0.0759012	0	0	0	0	0	0.0121634	21.9404	11.4964	9.45136
16890	3.63135	2.85348	3.8094	4.16924	4.17428	3.79097	1.76666	1.30237	1.48476	3.53074	2.62715	3.1217	3.14539	2.16762	1.99901
16893	8.24823	7.3083	11.1281	57.7052	56.5761	47.6832	20.1138	11.0731	11.8349	3.46033	3.78534	4.51349	28.8854	5.24504	5.87881
16901	2.58853	2.36237	2.21521	2.22476	1.89702	1.48289	1.20024	1.54356	1.0531	0.0361508	0.670988	0.0962582	1.33536	1.99824	1.7849
16902	80.4482	82.0549	89.3137	90.3238	87.9223	70.8989	146.674	120.663	119.607	60.9308	66.6537	95.8043	44.756	27.3477	24.6019
16906	50.5506	48.5121	50.4991	21.4272	21.5143	21.5518	27.2755	30.2671	34.3064	51.2481	45.6827	53.7814	44.8527	49.3981	41.2381
16940	0.279773	0.240731	0.241877	0.625037	0.504268	0.500628	0.972921	1.02451	0.851325	0.272878	0.293475	0.136235	2.05847	1.60889	1.47561
16942	0.0327304	0.0323352	0.0572092	0	0	0	0.0161856	0.0364271	0.0557977	0	0	0	0.0462731	0.0383876	0.0387793
16950	16.3508	15.9105	16.7121	25.4549	26.3079	27.5818	14.1007	15.4334	15.1919	12.5889	11.3722	13.1792	18.2788	18.1032	18.4386
16977	0.399646	0	0	0	0.210662	0	0	0.444782	0	0	0.20961	0	0	0.23436	0.473503
16985	6.95986	7.78303	7.40605	6.65435	6.13997	6.2727	15.2966	13.0981	16.2593	3.62421	3.29547	4.30461	10.3862	5.9237	6.18457
17	0	0.0259261	0.0917398	0	0.0553331	0.0549336	0.025955	0	0.0298254	0.0634786	0.137642	0	0.0494685	0.0307789	0.155465
17001	0.0654637	0.0646731	0.209776	7.75662	6.79795	8.51318	0.178049	0.546429	0.2976	0.27711	4.53221	0.18117	4.90516	3.2055	3.19943
17004	4.86648	4.25266	5.14957	4.24727	4.40554	4.82134	6.57961	5.02724	4.61588	8.29611	7.257	10.3012	6.31231	3.74059	5.82877
17007	6.60119	7.4712	5.8811	15.5619	18.209	16.9036	15.8464	16.9225	19.5024	25.5014	20.3701	20.9453	50.4832	55.8862	58.5067
17016	22.637	19.6146	24.6474	13.2167	13.0767	13.1275	24.3579	16.7928	19.9771	3.84912	3.67228	3.868	6.70679	4.44089	4.76659
17020	0.0115376	0.0284957	0.0268886	0.0240679	0.0547355	0.0483026	0	0	0.0131126	0	0	0	3.0883	2.30717	2.77498
17023	18.5646	17.2314	26.5963	10.0149	10.4989	9.03735	158.387	132.264	89.2038	53.4339	40.7289	71.9208	47.1205	26.9043	35.8065
17027	0.242827	0.205996	0.246049	0.110119	0.13913	0.127075	0.391568	0.390691	0.320971	0.252185	0.215958	0.220465	0	0	0
17031	0	0.00928746	0.0109546	0	0.00991094	0	0.0185956	0	0	0	0.00986142	0	0.017721	0.0330776	0.0111384
17038	4.53063	4.50663	5.53295	2.21921	2.2705	1.72756	0.606584	0.361738	0.488249	5.05223	4.36414	6.28024	2.6825	1.14362	1.22226
17054	2.81557	2.32766	2.82258	6.45001	6.36673	7.47105	2.3557	2.02495	1.92998	0.769073	1.13358	1.1578	3.61333	2.1986	2.21233
17059	4.48101	2.99779	4.19448	13.5301	14.534	16.3867	4.59153	4.20833	3.1275	5.28116	4.74988	6.41216	6.5824	4.22176	6.73606
17077	36.3662	32.5454	39.1456	70.214	65.121	58.2997	50.1664	33.1061	29.6435	21.6749	19.6449	24.3556	21.9571	10.8993	12.9378
17095	1.22795	1.35515	1.34574	4.42298	4.43777	4.24293	2.10026	1.16203	1.53219	1.25708	0.998826	1.05786	2.3969	1.43466	1.1868
171	0.527742	0.448807	0.491331	3.46384	2.97112	3.31696	1.79454	1.54405	1.40362	0.490218	0.573564	0.517409	1.39477	1.1422	1.59863
17113	23.668	24.7996	26.7791	37.6356	34.5576	34.552	26.0522	20.3495	22.3275	7.86074	8.4258	8.47839	13.8005	11.2186	10.563
1712	0.0886101	0.100046	0.0590022	0.190126	0.173488	0.172236	0	0.0422648	0.129479	0.214337	0.385078	0.0636954	56.3135	127.947	120.494
17123	7.5582	6.60238	7.34537	2.74273	2.49522	2.52188	7.68399	6.63022	5.17769	1.74964	1.79862	1.98808	4.85044	4.27512	4.72899
17144	361.641	482.009	371.05	120.865	123.692	98.5428	85.4782	154.223	132.796	143.069	176.001	158.89	88.2841	174.699	133.576
17158	29.0756	28.7245	28.934	35.2639	32.8155	24.0027	28.9442	27.5293	25.4439	15.288	19.7651	20.7163	27.1917	43.4747	33.873
17163	23.7777	21.4458	23.1922	13.3341	11.4935	9.74807	13.3769	11.9191	10.5578	8.29548	9.84563	7.99245	3.74268	6.37911	5.50323
17174	55.1162	55.5168	57.0505	23.3327	22.5752	22.6176	23.4105	20.5835	30.414	32.692	32.8574	31.9914	15.8593	18.5843	13.6591
17175	0.300134	0.282863	0.396561	1.00384	1.00088	0.885874	0.0447123	0.0489168	0.045671	0.70928	0.413631	0.457487	0.13493	0.110463	0.0967116
1718	0.0735687	0.0534414	0.0655557	0.937055	0.980898	1.0327	0.350966	0.28898	0.181978	0.170103	0.133916	0.172026	0.157033	0.0938977	0.0871647
1719	0.775561	0.676565	0.849165	3.72656	3.69322	3.73089	2.54429	1.58299	1.64312	0.127425	0.300858	0.150208	0.799933	0.456521	0.748982
17194	1.36682	1.35031	1.5927	1.54442	1.38092	1.40076	0.9857	0.665521	1.06796	0.172196	0.388311	0.286565	0.187868	0.23378	0.371117
17198	3.38406	2.67456	2.97488	12.6528	12.3608	12.1674	4.46912	3.22902	2.81664	1.61305	2.32303	1.92816	5.5535	3.2744	5.99061
172	22.5912	19.9916	19.6875	5.63074	5.17714	5.36703	13.1994	9.74102	10.2321	6.4948	5.24764	5.92533	3.33751	3.10505	3.49296
17209	22.7872	23.0126	25.5739	11.7033	10.1878	10.36	10.6086	11.3464	11.6569	10.3872	17.746	13.6548	6.74364	10.7541	9.56074
1722	55.5054	53.6785	58.1516	100.636	109.434	140.91	70.8792	68.9276	67.8827	134.983	104.89	142.51	93.2484	54.8414	81.4561
17223	0.598239	0.56601	0.64214	0.412784	0.420864	0.440704	0.862477	0.809209	0.87603	0.173926	0.149644	0.261657	0.343729	0.353518	0.569765
17245	0.00233862	0.00115519	0	0.0312222	0.0320513	0.0318199	0	0.00130138	0	0	0.00122658	0	0.00110209	0	0
1725	7.68065	8.84655	8.22887	13.7593	13.4955	15.9634	7.51235	6.77907	7.12948	17.8741	13.3899	15.7643	9.88083	3.60042	3.32089
1726	46.2173	47.0146	49.3786	80.3182	78.2937	70.5485	84.7516	69.4554	79.792	86.8086	97.5991	112.885	99.202	64.4581	56.7557
17264	5.7503	5.70702	6.06808	18.0327	17.4097	15.6304	10.0213	6.16891	7.20736	8.76401	8.66599	8.26949	10.0117	6.87358	5.90843
17269	0	0.0296944	0.0175123	0	0	0	0.0297275	0	0.0170802	0.599817	0.457178	0.635219	0.339952	0.458282	0.64102
1727	2.48599	2.72415	2.78029	6.75954	7.37301	8.33663	4.83263	4.98495	5.22853	2.54874	2.37545	2.74623	3.16449	2.01919	1.95515
17270	16.8739	14.5068	16.3104	3.69015	3.58501	3.33443	6.4207	6.59439	7.79782	5.24479	9.28706	7.18137	3.86872	3.73651	3.43889
17287	2.73708	2.58646	3.62275	9.19753	10.3817	12.4086	12.7554	11.1087	10.3972	5.3433	4.3067	6.07783	4.19205	1.81444	2.39693
17288	0	0	0	0	0	0	0	0	0	0	0.130268	0	0	0.14565	0
1729	20.0108	20.1472	19.2673	18.2274	18.1882	17.3559	13.6882	14.6224	15.7475	15.1189	24.6371	21.534	15.6293	16.2884	13.413
17293	8.25738	6.97729	8.35349	12.9383	12.1202	10.0967	11.7818	9.96812	9.65616	4.82748	8.54111	7.31234	11.4696	11.5426	8.76626
17296	7.73494	5.53091	6.86843	15.2852	16.2975	17.4641	16.622	12.7421	10.7457	3.94868	4.74644	4.73001	58.1258	36.4544	55.0644
17299	0	0	0.00776111	0	0	0	0.00988097	0.00741265	0	0.012083	0.00349331	0	0	0.0078116	0
173	1.17765	0.824817	0.885828	1.77097	1.8067	1.90864	1.10388	0.98788	1.11867	0.659001	0.663757	0.729654	1.06853	1.05651	1.59833
1730	1.08888	1.04103	0.941389	0.205163	0.129607	0.128671	0.173698	0.332284	0.359281	0.892116	0.994828	0.777667	0.463481	0.700336	0.520207
17313	36.2304	34.3973	34.0039	8.91041	9.11932	9.18997	10.4109	12.9731	12.8032	15.2808	18.9074	14.873	12.3794	17.5034	15.5104
17325	0	0	0	0	0	0	0	0	0	0	0	0	0	0	0
1733	3.20491	2.63392	3.05661	5.49832	5.80815	5.70003	3.31733	2.7955	2.76271	7.64825	7.64182	8.49215	3.50224	2.81246	3.32367
1734	50.6002	57.0273	49.9797	47.8919	48.1838	35.3321	87.0455	113.728	92.5934	70.256	107.077	92.0639	54.7157	57.1178	58.3499
17345	0	0	0	0	0	0	0	0	0	0	0	0	0	0	0
17346	18.2444	12.2903	16.6497	35.3622	36.6481	42.1948	26.3498	17.9395	15.1248	6.71514	8.57251	9.20205	9.38682	4.64993	7.38012
17349	17.6643	15.4029	21.5145	83.4632	93.4994	91.7396	62.0648	45.5913	47.3667	19.2745	21.7913	17.1029	45.4482	21.8064	18.5493
17358	0.0503114	0.0711447	0.0747192	0.165453	0.185122	0.213728	0.16001	0.143827	0.141267	0.0381794	0.0320792	0.0565879	0.177588	0.0937173	0.0993488
17366	0.602322	0.371223	0.540884	5.30715	5.09744	5.94552	0.0601176	0.0676499	0.0188407	0.0467826	0.179692	0.0556103	0.333325	0.116658	0.222602
1737	1.2257	1.04215	1.28974	3.4525	3.21101	3.34003	0.994228	0.565179	0.729304	1.23255	1.21188	1.2544	1.12369	0.858201	0.91892
17376	7.89234	6.78203	8.91093	15.2752	15.5947	15.4454	18.1979	15.4624	12.0746	5.02681	4.81301	6.40336	32.2082	20.4436	28.274
17377	0.00852719	0	0	0	0	0	0	0	0	0	0	0	0.00803695	0	0.0101031
17378	32.5911	28.8931	29.8969	11.5041	11.6537	8.45302	19.2029	22.6983	21.6956	13.9612	22.8486	23.5212	17.1464	13.6822	12.9036
1738	3.27767	2.54314	3.66388	9.36359	8.56994	7.53699	11.8872	4.35988	6.78169	0.759091	1.0973	1.01	4.24091	2.54264	2.15905
17393	8.28189	5.16245	8.45838	18.8784	20.4455	25.191	14.339	9.46228	8.39687	3.67295	4.46942	6.31445	11.4615	4.61744	11.0093
174	2.38416	1.92625	2.48572	6.5722	6.02422	5.33416	3.98089	4.00699	2.46827	1.19075	2.18704	2.13704	1.23726	1.03019	1.32661
17412	6.51683	5.98895	6.09269	28.1372	25.7637	25.776	12.7782	14.8852	13.7363	2.01625	9.81681	1.06762	6.24929	9.90949	8.25987
17422	2.01057	1.913	1.73336	0.723271	0.643973	0.613441	0.304513	0.306886	0.354138	1.07825	1.22963	0.898441	1.58381	1.17904	1.12514
17423	5.47064	4.93751	5.03681	5.86098	6.32811	4.95702	3.9995	4.35967	4.49037	4.5743	5.72086	5.1316	3.73978	4.47549	4.3111
17432	0	0	0	0	0	0	0	0	0	0	0	0	0	0	0
17440	0.971757	1.01708	1.14413	1.7217	1.70339	2.0009	3.3731	3.24453	3.13272	2.90065	2.20683	2.85098	1.90527	1.32431	1.47468
17449	0.224067	0.156041	0.119847	0.303435	0.282691	0.353696	0.00726581	0.0163523	0.0083493	0.0266552	0.0346781	0.0221795	0.0138482	0.0215405	0.00435206
1745	9.72863	9.30985	10.6789	17.9532	18.3746	22.7426	12.8643	13.6445	12.859	8.1146	7.94975	8.59353	5.93562	4.23856	4.96834
17450	0	0	0	0	0	0	0	0	0	0	0	0	0.0093846	0	0.0117972
17452	0	0	0.0136469	0	0	0	0	0	0	0	0	0	0	0	0
17479	3.1209	1.89817	4.20566	8.97275	10.3406	9.01049	7.53814	5.70627	3.53487	3.50493	3.46305	6.14262	3.3917	1.66831	4.52776
17481	2.79085	1.38853	2.78833	27.8986	27.0431	27.8497	10.8017	7.95577	4.57454	1.7608	2.24057	3.03674	5.24656	3.04871	6.01639
175	0	0	0.0268592	1.05783	0.680408	0.820245	0.159579	0.179573	0.366751	0	0.0725366	0	0	0	0
17563	56.7335	48.9751	55.664	60.4349	63.2831	66.2134	33.253	24.6381	31.344	29.0603	39.8049	36.3432	24.2661	15.8539	9.19543
17565	22.4601	18.1798	21.4226	21.4177	19.5115	15.0558	10.173	8.1582	8.191	5.4399	10.3714	8.12641	20.3508	37.3328	25.8882
17579	214.395	194.674	210.148	21.6327	20.7788	16.6473	11.1877	9.68174	9.00577	115.889	167.523	165.195	11.2298	10.8931	9.11636
17582	2.19637	1.96172	2.08333	2.83845	2.65153	2.75701	2.26647	1.60447	1.30118	1.1587	1.04148	1.69231	1.06353	0.945315	1.15029
17598	32.2369	29.3758	31.1435	28.2385	29.3809	33.8159	30.6672	28.7955	28.7479	30.2602	24.1064	32.3836	30.2336	18.0647	26.8681
17621	0.21488	0.566095	0.751175	0	0	0	0.141681	0.0797164	0.162809	0	0.15027	0	0.202527	0	0
17631	5.97838	8.58506	6.19509	45.9295	49.9037	52.9401	19.3221	18.8677	19.5827	17.4564	15.7227	15.4707	26.2817	18.5309	17.7081
17646	3.21672	2.97234	3.11427	5.35928	5.37645	6.3203	3.01259	2.68947	2.86768	4.89691	3.8667	4.29476	3.42899	3.76645	3.34981
17650	1.72636	1.43009	1.84423	3.62364	3.3868	3.56661	1.20049	0.832979	0.887178	0.676956	0.627634	0.625875	0.798397	0.46783	0.498013
17687	0.591014	0.744946	0.769427	1.74814	1.78758	2.07329	4.0151	4.16886	4.09964	2.23312	2.47129	2.15759	6.81505	4.62269	4.67469
1769	144.727	142.143	140.222	94.8805	90.5207	76.6601	159.732	149.696	154.308	83.6396	87.3324	117.695	84.5146	51.7574	48.6105
17693	2.03251	2.06812	1.8894	0.349355	0.321012	0.254956	0.820642	0.999711	0.622911	14.6663	13.6308	20.0483	25.5277	30.4538	28.3293
17697	2.01388	1.58206	1.66813	0.323935	0.179058	0.279346	0.407953	0.729106	1.21333	1.52596	1.2726	1.17206	0.66319	0.967548	0.258729
17699	57.7654	58.2876	53.9255	0.474732	0.344566	0.392757	3.97477	4.00125	3.5632	5.35836	7.68225	6.41994	0.273819	0.21296	0.215133
177	1.08818	0.316189	1.19343	0.267059	0.539864	0.133992	0.443158	0.142481	0.363744	0.154834	0.201438	0.0644178	0.0603307	0.750744	0.227521
1770	133.378	126.157	134.042	35.8625	32.7228	28.9305	45.2435	67.3337	58.8304	19.401	41.291	27.3044	42.2465	77.4756	57.5639
1771	82.0184	75.9208	77.2075	103.472	106.871	118.834	109.238	111.418	122.232	39.8767	39.8104	44.9179	61.1413	25.8786	25.321
17717	1.22629	1.02295	1.03227	2.70605	2.7841	3.00963	1.1631	0.965831	1.02878	0.113847	0.185311	0.110303	1.60547	0.973955	1.15959
17718	22.3238	26.8431	22.4441	26.8377	26.5095	30.8531	48.8723	67.7358	55.3471	28.6424	23.4593	27.1337	41.9444	39.7496	44.6697
17720	2.62212	1.68422	1.85545	5.67565	6.60526	5.22613	6.98404	6.38551	4.2488	2.72124	2.4419	4.16285	3.63773	2.09082	6.04936
17729	5.55925	4.47973	5.47194	4.81414	5.3978	5.39026	4.88567	5.22626	4.89325	2.65583	2.03572	3.35449	5.89062	3.01572	4.63422
1773	52.0361	50.0513	75.0345	180.782	183.876	172.968	188.705	56.0795	92.2722	12.5094	19.011	18.3307	49.3033	5.36764	5.91042
1774	47.4181	60.105	46.2638	71.7561	70.9183	68.8081	88.2311	101.79	105.955	72.3183	73.7676	75.0572	53.9333	55.4253	52.5628
17765	4.98592	3.84054	3.59501	8.35255	9.38495	11.1366	8.32257	8.29166	5.93793	3.11905	2.93568	4.45049	3.29489	1.29949	4.3909
1777	0.338871	0.258766	0.320477	6.15515	5.66082	5.79644	1.18679	0.807124	1.00469	0.597936	0.736695	0.589794	2.20486	0.773763	1.12885
17772	66.7474	70.4391	69.3489	68.8434	63.3286	66.7893	47.0033	39.4653	41.3933	68.5215	60.9693	75.6479	41.789	34.7665	32.3943
1778	3.05112	4.17429	3.6901	10.5696	10.4001	11.7309	19.7158	29.9773	20.1992	11.7805	8.96715	11.3869	23.3578	25.4562	26.3167
1779	0.94104	0.649533	0.848003	1.28148	1.3413	1.38152	2.59606	2.11419	1.80532	1.16544	1.22404	1.23744	1.10453	0.644554	0.993049
17797	0.848822	0.764637	0.890418	9.76791	10.1757	9.80544	2.40554	1.79951	1.65856	0.485907	0.545393	0.404317	9.60027	4.45333	6.85783
1780	177.124	171.538	186.24	161.422	161.218	134.648	154.842	173.334	155.069	74.5191	102.322	84.9413	104.95	96.8165	74.4967
17800	7.64699	7.72058	8.06601	13.3554	13.8215	16.7243	20.5689	20.0861	21.4659	13.119	11.8561	11.4544	20.418	16.5221	15.2819
17804	0.13506	0.105339	0.091115	0.0652455	0.0786874	0.0260398	0.0562434	0.0118669	0.0121182	0.0171944	0.037283	0.0214609	0	0.00416854	0
1781	0.047921	0.0387346	0.0609168	1.06508	1.03337	0.980316	0.0517036	0.0436363	0.0396092	0.152797	0.109676	0.118372	0.279208	0.122626	0.180654
17818	0.0426123	0	0.0496544	0	0	0	0.070241	0.047425	0.113002	0.068716	0	0	0	0	0.0168291
17819	0	0	0	0.0734938	0	0.061457	0	0	0	0	0	0	0	0	0
1782	0.01439	0.00710813	0	0.330201	0.159292	0.346405	0.0426963	0.0240229	0.0490632	0	0	0	0.14919	0.109702	0.0170494
17820	6.58269	4.76388	6.1092	6.55875	7.16972	8.96879	9.66164	12.4328	9.19888	14.6979	13.279	17.216	13.0987	9.44726	14.7216
17822	139.893	150.404	147.655	105.488	107.035	80.5651	143.716	152.759	136.412	117.537	152.275	161.021	117.727	114.61	97.6204
17825	0.312516	0.394503	0.303468	12.7052	12.7028	12.2023	2.43834	2.16416	2.5849	19.9168	20.1155	19.1235	1.9882	2.26028	1.69708
17827	0.00829564	0.0122932	0	0.013844	0.0218641	0.00434125	0.00820458	0.0230814	0.0188561	0	0.0217548	0	0	0.00972945	0
17836	0.218399	0.134851	0.159057	0.148067	0.201465	0.32859	0.729007	0.577281	0.775665	0.214614	0.214777	0.192315	0.192978	0.0960553	0.194071
17843	3.30633	2.722	2.9487	8.41574	8.50018	10.3512	9.5448	6.78656	7.03741	3.58665	3.73447	3.83814	12.9639	6.65859	8.76253
17845	0	0	0	0	0.00598558	0.0118847	0	0	0.00645265	0	0.160803	0	0.197994	0.153155	0.242167
17846	0.0828721	0	0.144851	23.4764	24.2008	17.5208	8.89293	5.94895	4.42669	31.9228	24.2537	39.4894	38.7804	21.5288	15.7591
17847	18.5388	18.224	18.5012	15.7231	17.4102	18.5143	13.3017	12.4473	12.3328	8.95493	7.93763	7.34444	4.98371	7.85375	7.62357
17848	4.87541	3.13943	4.03715	6.36465	6.26635	7.62994	3.52721	2.9035	2.59699	2.11468	1.74678	2.43458	4.33789	2.38163	3.66644
17852	19.9782	16.6803	17.914	13.0424	13.7673	15.0642	8.2501	8.62192	6.04624	5.68584	5.35297	8.91229	10.6418	5.81539	7.35055
17855	1.51524	1.32912	1.64688	6.69873	6.78012	7.45656	2.96025	2.12497	2.17383	0.838222	0.623662	1.08382	2.45599	1.19538	1.31626
17856	1.31801	1.65721	1.7721	4.86821	4.91671	5.89411	7.66629	6.42139	8.32765	4.38085	3.42256	3.21858	4.14368	2.85381	2.92661
17877	0.378597	0.730239	0.682754	2.13614	2.20474	2.24543	2.73699	2.13688	2.19237	1.26465	0.907747	1.29723	2.35338	1.19466	1.14277
17880	2.58013	1.878	2.30543	9.47709	9.4522	8.27133	7.08957	4.71194	5.32771	3.61603	3.84485	3.99324	4.98187	3.06937	3.31061
17887	0.403186	0.199159	0.313211	0.112142	0.0708428	0.0703314	0.0664602	0.448723	0.114556	0.121907	0.281955	0.13525	0.285005	0.591091	0.87578
17890	0	0.00844986	0	0	0	0	0	0	0	0	0.0179441	0	0	0	0
17895	296.169	340.448	284.486	378.906	406.308	301.135	135.696	191.739	173.048	216.986	392.54	347.371	426.7	275.982	298.041
17896	54.8126	65.5384	66.3511	200.706	207.469	200.165	269.991	205.686	233.579	153.294	142.89	168.708	156.494	80.6105	74.3777
179	8.41876	8.70876	7.20128	4.55345	4.27791	4.7596	6.11215	10.7192	8.00425	8.01019	7.9015	7.8621	6.26428	8.99861	10.5548
17909	12.9341	11.9535	13.7333	3.1261	2.98833	3.17384	6.8406	5.08391	5.19157	2.50224	1.86796	2.54093	1.44323	0.973637	1.24348
1791	9.60737	11.8963	8.45305	44.1452	49.4107	56.7485	33.5938	43.5283	44.5977	28.46	24.9564	23.5669	15.7698	18.1962	20.5353
17923	7.43758	4.57013	6.37772	0.356597	0.434734	0.423749	8.39408	6.7756	5.44495	12.7584	13.7555	16.9617	3.86538	4.66932	7.1776
17929	14.2775	12.4506	13.5343	4.1521	4.45844	4.59019	5.45766	3.90211	5.18975	0.480875	1.42817	0.485006	3.58845	2.60011	3.06917
17933	53.4219	57.1609	54.9036	8.45794	9.3568	8.68012	33.313	41.886	42.4423	31.6453	33.272	26.649	19.4957	24.1748	23.3009
17934	0	0	0	2.18289	1.51688	1.91664	0	0	0	0	0.0686048	0	0	0.0767056	0
1795	0.124125	0.122626	0.289276	0.103572	0.163573	0	0.0613813	0	0.0352673	0.150122	0.260409	0	0.0292472	0.0363947	0
17964	44.2614	41.6381	38.4206	50.2808	53.728	58.3505	60.6625	67.9744	67.3736	47.0179	42.4956	52.8131	51.5115	48.8703	58.8694
17967	5.77572	4.83661	5.45927	6.67058	6.57248	7.5239	5.62652	3.79337	4.21177	2.74318	3.22432	3.55482	6.57679	5.34942	5.44806
17968	0	0.0864323	0	0.32851	0.0922346	0.0915687	0	0.0486849	0	0	0	0	0	0.0513052	0
17973	0.40972	0.134924	0.716145	0.0569796	0.287963	0.214413	1.01306	0.607992	0.776084	0	0	0	6.24299	2.08232	7.20068
17978	83.0366	94.7166	82.118	86.1531	92.1482	72.9005	55.3804	73.415	66.1223	84.075	111.745	101.295	57.0236	65.0325	61.3271
17981	7.15323	6.51673	7.22066	39.8395	40.2351	45.6531	8.92459	9.74086	9.15201	17.8381	16.7295	19.8288	30.9916	29.0538	34.273
17989	0	0	0	0	0	0	0	0	0	0	0	0	0	0	0
17994	2.49562	2.06387	2.62843	4.16949	4.19947	4.88716	12.5422	8.41099	8.27146	2.28763	2.14107	2.71605	3.54684	2.43031	3.21104
17995	0	0	0.00266873	0.00191102	0	0.00479409	0.326175	0.221755	0.197819	0	0.00480482	0	0.0129514	0.0268609	0.0244215
17996	2.09863	2.23915	2.64108	24.726	23.1867	17.1327	3.73607	1.96195	1.33566	0.203053	0.968621	0.168958	1.10767	1.47681	2.48647
17999	16.1428	15.1536	15.3031	17.0653	17.6488	13.4216	23.7548	28.2684	24.8603	2.59319	7.22322	4.62675	4.21661	7.27819	4.1037
180	0.405954	0.404412	0.26559	0.177883	0.215183	0.212442	0.162618	0.204447	0.206199	0.34286	0.27715	0.343489	0.208408	0.327165	0.349313
1800	9.67578	8.69841	9.05087	0.944394	0.988479	1.04522	7.65457	6.9156	6.38737	10.5347	6.98954	9.69264	10.1758	7.80185	8.47963
1801	4.68333	4.47395	4.75493	18.4488	16.5722	16.5419	4.39452	3.81125	3.18267	10.5736	8.42657	11.2782	3.484	2.53369	2.7681
18011	1.2669	1.8774	2.01309	0	0	0	3.53117	3.9736	1.43984	0.278589	2.17464	0.405668	6.2417	2.76913	5.73122
18041	0.249175	0.200679	0.337694	1.078	1.01365	1.05169	0.910758	0.614922	0.701819	0.429114	0.34093	0.572387	0.546282	0.247771	0.256717
18044	7.86971	8.21301	7.42872	0	0	0	0	0	0	0.960266	2.20464	1.22204	0.330146	0.246496	0.581026
18047	0	0	0	1.16419	2.45148	1.33858	0.114991	0.258797	0.132139	0.562472	1.34158	0.585033	3.72582	2.72726	2.47958
18049	0.225591	0.242677	0.227823	0	0	0	0.0247906	0.0111587	0.0398823	0.0666939	0.015776	0.0706302	0.00944985	0.0176388	0.0118792
18057	0.0196296	0.0113123	0.0190613	0	0	0	0	0	0	0.0019784	0	0	0	0	0
18062	9.45735	11.1878	10.295	11.7494	11.0697	9.9153	28.4764	28.7426	26.1635	20.657	21.1723	24.9326	24.8515	23.7861	26.9689
18067	0.385552	0.298856	0.366326	2.42026	2.20117	1.84383	0.263991	0.165037	0.134825	1.03304	0.566208	1.3013	0.167716	0.0973948	0.0913608
18068	0.638368	0.776195	0.886915	0	0.0258844	0.0513952	0.631361	1.09302	1.03246	2.37559	3.5542	4.00281	0.208269	0.201574	0.11636
18070	0.161802	0.511514	0.263958	0.13501	0.0341158	0.101608	0.192031	0.144061	0.257445	0.0782758	0.0339453	0.195397	0.305	0.759072	1.22691
18080	0.950654	0.606462	0.789837	0.558471	0.588749	0.749586	0.0252974	0.0427004	0.00968993	0.0154676	0.0670772	0.0257408	0.168753	0.119996	0.101017
1809	0	0	0	0	0	0	0	0	0	0	0	0	0	0	0
1810	0	0	0	0	0	0	0	0	0	0	0	0	0	0	0
18120	0.065959	0.152046	0.128099	0.0183458	0.023179	0	0	0.048939	0	0	0	0	0	0	0
18123	0.00741917	0.0109944	0.0129679	0.136195	0.148611	0.124242	0.0293509	0.045414	0.0295118	0	0	0	0	0	0
18125	1.68373	1.71402	1.81697	1.32553	1.14221	1.10332	2.19379	2.37088	2.03005	0.761424	0.583612	0.692509	0.68997	0.540909	0.537755
18133	1.80501	1.63377	1.7884	4.18795	4.11224	3.9776	1.65744	1.38464	1.6419	0.614624	0.522382	0.677333	3.65717	1.87379	2.65007
18140	0.0150406	0.0445769	0.0175262	0	0	0	0.238008	0.25109	0.341876	0.0181907	0.0946635	0.060545	7.04542	15.0824	8.78537
18149	11.331	12.4266	13.9607	5.56228	4.7536	3.35926	5.83465	7.14416	5.33129	0.125726	0.39529	0.130769	12.2962	12.7408	11.9009
18154	4.70464	4.59945	4.1855	6.12057	6.50363	6.04207	11.5599	13.5482	13.5063	9.35587	8.4741	8.42544	4.3167	4.28581	4.7356
18155	10.298	10.5626	11.6342	5.05574	5.13059	4.22771	6.8784	7.42273	7.15196	8.64592	11.9036	10.0937	5.61387	6.55086	6.88133
18156	0.101726	0.104362	0.113978	0.14691	0.136117	0.0900894	0.127696	0.0653161	0.137845	0.0189278	0.0246249	0.0433114	2.72144	2.52382	1.89595
18161	0.561143	0.554367	0.619463	0.903598	1.19354	0.896423	0.730242	0.920345	0.839138	0.916797	0.826142	0.663784	0.788684	0.877509	0.559871
18165	9.19771	11.1534	9.1524	16.9052	17.5127	18.7616	11.8192	11.6253	11.688	10.9287	8.56247	9.08628	5.18198	6.66359	5.00085
18168	0.101397	0.0942801	0.0973033	0.0223961	0	0.0312134	0.0117981	0.00995727	0.00677875	0.0649236	0.0500533	0.0720296	0.0196757	0.00349772	0.00706683
18169	2.15941	1.77778	2.39046	186.161	166.757	138.432	254.363	271.893	222.267	240.404	403.691	301.378	55.0199	78.8495	64.2179
18170	15.2571	11.8703	14.472	35.1643	38.3921	41.1024	26.5235	29.7061	17.7226	22.6991	21.5423	31.5048	47.584	31.1173	49.6512
18174	1.21672	0.82506	1.10739	9.73802	10.1251	10.6473	15.6936	12.66	9.24603	0.774957	1.15548	1.30416	11.4202	4.11218	11.6435
18175	7.56846	8.26253	7.30481	6.13664	6.41545	7.39331	11.1903	14.3791	12.8937	12.2603	9.44678	11.2172	10.736	8.19516	8.22443
18187	3.72024	2.74152	2.9371	1.97174	1.88437	1.68686	4.36854	3.00078	2.85086	1.78803	1.56987	1.76219	4.55141	5.17335	5.65687
18210	0	0	0	0	0	0	0.0295007	0.0331969	0	0	0	0	0	0	0.0471207
18264	0.854602	1.0155	0.995833	0.114694	0.126008	0.093824	0.490583	0.61191	0.387147	1.25042	1.4732	1.46146	0.0901225	0.133174	0.0637262
18265	0	0	0	0	0	0	0	0	0	0	0	0	0	0	0
18266	0	0	0	0	0.00479116	0.00951315	0	0	0.00258251	0.00824469	0	0	0	0	0
18278	0.942261	0.865243	0.957212	2.54856	2.82305	3.39902	2.91922	2.50742	2.5056	1.44642	1.34111	1.32715	2.08929	0.944548	1.31678
18280	2.34222	2.6992	2.47316	3.21655	3.5407	3.45824	6.38851	7.3494	7.54264	2.86707	2.35776	2.54263	2.88252	2.61399	2.66306
18281	1.43603	1.35813	1.20909	1.80467	1.71239	1.80084	1.16479	1.54949	1.32853	1.21257	0.753179	1.26011	1.08938	0.713743	0.928515
18282	5.06112	4.44736	6.08375	29.3838	33.1372	43.3807	17.7698	17.8765	15.7877	8.74674	8.46645	10.6557	21.2271	8.24775	11.7246
18290	28.7448	30.1269	30.3677	32.3426	35.3274	38.1053	43.2787	56.5799	48.6715	22.4162	19.5849	28.5361	46.4124	38.8453	54.6572
18294	3.60663	3.34564	4.19439	4.28904	4.35614	4.18351	5.47696	2.87615	3.93759	2.37849	1.8395	2.53641	3.55318	1.13244	1.09353
18301	0.106105	0.0571767	0.10678	0.0603656	0.0610151	0.121149	0.0143101	0.0214707	0.0328881	0.0466647	0.192249	0.101926	0.0181828	0.0509092	0.0342858
18303	4.10962	3.79654	4.41589	4.76173	4.86669	5.70607	3.83008	3.24813	3.56947	3.99561	3.20753	3.45292	12.8209	8.60428	10.6369
18308	0.172939	0.166684	0.194146	0	0	0	0.632017	0.530469	0.678327	0	0.0486708	0.00424485	0.564525	0.395766	0.362322
18324	51.4207	46.7168	41.887	12.912	12.0579	12.3733	48.5749	59.9025	62.591	37.8953	34.5816	43.913	4.89174	7.89081	7.51582
18337	0.72321	0.746467	0.729525	0.387294	0.295872	0.237248	2.18852	2.57084	0.478439	1.17494	2.98923	1.50993	2.55357	7.00089	4.69357
18341	37.0012	36.405	36.5047	0.0120157	0.00759064	0.00753584	3.03357	2.95689	1.67751	11.8081	10.9892	13.5063	0.264659	0.168891	0.281513
18349	760.214	708.677	744.141	3.93415	4.22372	4.67903	7.53827	6.9874	8.16263	2918.25	2742	3094.68	0.644694	1.40393	1.24459
18355	0.0417827	0.0296686	0.0365158	0.0599228	0.0399196	0.0532974	0.0994361	0.203445	0.139491	0.221084	0.12053	0.116947	0.142754	0.162327	0.123761
18356	0.124177	0.0408924	0.080388	0	0	0	0.122814	0.0767787	0.219533	0	0	0.0416555	0	0	0
18360	5.58091	5.15236	5.86424	14.7127	15.3771	13.1617	6.47776	4.42787	4.79168	3.96438	5.33017	4.88675	5.07629	3.50857	3.77536
18367	0.436042	0.384949	0.518913	0.0232239	0.039123	0	0.55054	1.02221	0.421758	0.20197	0.768818	0.252085	1.22418	2.23061	1.2421
18368	0.0271825	0.0335678	0.0316747	0.43662	0.343884	0.462315	0.0403262	0.0302525	0.0386165	0.00821889	0.0641561	0.0136777	21.7576	49.8137	32.4476
18401	12.7835	13.4825	15.1869	42.2988	42.3735	40.1993	41.2518	29.6082	31.9804	13.9752	12.7452	13.8113	26.1415	13.0795	14.3046
18407	0.505368	0.146843	0.658166	5.01065	4.85772	4.88487	8.23235	4.96275	6.04763	0.107861	0.155918	0.0897497	3.13807	1.2203	1.23275
18420	5.24403	4.74389	4.85258	9.4807	9.50412	10.2642	6.1119	4.07968	4.80004	3.42921	4.2362	3.8649	4.58881	3.64502	3.73703
18429	1.93664	1.9581	2.3184	6.75424	7.07415	7.37146	3.89811	2.61002	2.26119	1.33581	1.23	1.24855	5.78963	3.7176	3.11019
18431	55.8116	47.4006	60.692	27.9893	24.3712	25.6766	12.7382	13.0216	16.1927	18.8294	16.6777	22.742	11.8279	8.4105	9.50246
18449	15.0321	12.5864	16.6405	28.0881	29.3698	32.3044	20.1315	9.37966	11.2447	2.66745	2.89516	4.61269	10.2891	2.41332	2.33575
18452	8.45143	7.36551	8.58897	1.84568	2.11766	1.51385	8.40891	10.699	11.7687	3.90014	3.18371	3.72591	2.03369	2.47109	2.3157
1848	6.3313	6.10321	5.00783	0.704393	1.17314	0.642575	1.59391	2.73313	2.66018	0.139224	0.845267	0.733694	24.3755	75.8761	52.646
18481	5.89939	5.31278	6.06978	9.94113	10.5867	10.6307	7.09413	4.87516	5.73693	3.3216	3.53274	3.40465	3.99845	3.01415	2.78131
18484	0.861964	0.567703	0.83701	1.59831	1.59026	1.32818	1.56292	0.932667	1.49666	0.318539	0.502322	0.265053	0.383637	0.224655	0.567367
18533	3.70228	3.09541	3.77695	6.52709	6.94814	8.10418	5.76673	5.19461	5.05903	6.67296	6.2863	6.7449	7.38279	7.02437	7.97078
18540	0.215925	0.131272	0.116127	2.95204	2.88925	1.9818	1.70844	1.77461	1.37802	1.24547	0.818886	0.936053	0.187856	0.136363	0.177113
18541	1.88529	1.65682	1.88805	5.01628	4.74937	4.9964	9.12826	7.2679	7.37018	3.30116	4.24513	4.50697	3.14347	3.74295	3.17114
18554	21.2202	17.8305	18.0613	3.38692	2.86607	3.69504	11.8567	12.3337	10.1059	13.8598	9.96133	16.0734	5.53387	3.34348	3.75786
18555	0	0.0191077	0	0	0	0	0	0	0	0.0467843	0.0608658	0	0	0.0453686	0
18563	0	0	0	0	0	0	0	0	0	0	0	0	0	0	0
18590	0.139606	0.0643629	0.140987	1.07171	0.775144	0.370162	0.377402	0.165732	0.190397	0.0225127	0.156207	0.0468314	1.21054	1.72469	1.51071
18591	12.4151	10.9379	12.8921	17.2832	16.3627	15.6904	4.20496	3.27181	3.12554	2.50413	2.61954	2.62446	25.7265	23.2455	25.5051
18593	0.202749	0.167882	0.180264	0.143751	0.191507	0.186445	0.188932	0.179996	0.211778	0.0170089	0.0147523	0.0117941	0.0784251	0.0948417	0.104141
18596	3.98178	4.80784	2.44878	0	0.233209	0	0	0	0	1.3377	0.464088	0.333924	0	0	0
186	0.730424	0.481069	0.499872	2.15736	2.0779	1.49257	8.02674	8.9034	7.40532	0.574913	1.11889	0.583388	11.452	9.89931	7.88486
18606	1.24621	0.410388	1.69419	3.11958	2.84659	1.7391	1.64338	3.00508	3.06872	0.251203	1.96087	1.04511	2.15337	2.19241	1.72261
18608	0.252779	0.245015	0.244535	2.30822	2.11433	1.8345	0.101417	0.0822752	0.0596253	0.250922	0.480289	0.37678	2.29031	2.39413	2.33662
18618	1.09465	0.796959	0.993805	0.695135	0.58165	0.740794	0.00434794	0	0	0.101022	0.0553381	0.0884829	0.242392	0.404749	0.716188
18624	41.6984	47.3929	45.2907	14.7475	13.2284	10.3302	60.5368	72.6347	63.7382	26.1874	55.8596	35.3418	30.864	37.3297	26.0167
18625	10.7432	7.56443	9.5537	13.9969	11.8227	13.8333	9.43695	8.23325	7.55078	44.878	34.9697	39.9031	14.0115	10.058	9.49066
1863	0	0	0.0144961	0	0	0.0260406	0	0	0	0.0150456	0.0913463	0.0375579	0.105525	0.102132	0.132653
1864	34.498	29.5442	34.3912	30.9246	28.037	20.9784	16.7956	10.9754	11.9362	5.942	7.13295	8.38375	42.1449	28.7692	22.4825
18646	0.484689	0.274533	0.371506	2.65128	3.39973	3.17452	0.637029	0.539431	0.440683	0.666967	0.436118	0.995053	2.24148	0.545725	1.38334
1865	0.218093	0.592513	0.444737	1.41035	1.32206	0.855989	4.09829	3.45883	3.62502	5.44026	8.43607	6.72157	2.15832	8.08931	6.75066
18656	4.292	4.46334	5.45033	19.0375	20.2286	24.6582	14.6928	12.5852	14.0145	5.1427	4.99006	5.08152	9.80628	5.98449	6.53361
18667	43.0093	47.2615	53.6011	53.7836	54.5563	48.7161	121.811	101.333	105.57	54.9378	71.3831	66.9495	79.9352	78.733	58.724
18704	111.586	131.283	118.427	34.2281	35.492	28.401	53.0484	92.3649	93.4562	129.895	156.555	113.188	63.8193	128.344	92.0944
18755	15.2201	18.578	17.8113	36.4953	36.0083	38.2726	25.7546	28.5824	35.1512	23.7685	16.239	17.6456	30.8404	15.5573	15.6774
18761	2.0493	1.6386	1.94072	5.25001	5.10851	4.97838	2.36574	1.87647	2.34462	3.0173	2.43006	3.19351	2.04776	0.924423	1.04754
18762	0	0	0.0135511	0	0	0	0	0	0	0.0703241	0.0121988	0.0117032	0.0548032	0.0409177	0.0551136
18799	11.9494	11.9503	10.7095	13.8938	14.4907	12.4554	7.42679	8.2483	7.51388	7.28528	6.07898	7.73767	5.2158	3.58028	4.15836
18811	3.91272	3.46559	5.1096	0.619194	0.711201	0.21182	0.800643	2.47763	1.15005	10.6882	6.65188	8.75776	0.190747	0.158241	0.239784
18826	10.8563	7.33831	7.86293	15.9833	15.2316	16.3462	19.9943	17.079	17.3788	5.85752	7.76327	6.59903	13.5403	9.76495	13.314
1884	0.0227387	0.0104833	0.0141315	0	0	0	0	0	0	0	0	0	0	0	0
18857	0.0776608	0.0767229	0.0904949	0.0129603	0.0163747	0	0	0.0172864	0	0	0.0977572	0.0156309	2.94248	10.1832	6.16487
18858	26.8324	23.4211	26.8718	33.5392	35.9564	31.6365	61.4422	56.7275	53.03	21.3741	23.7946	24.9426	12.848	8.46787	10.5332
18859	10.4881	7.3776	9.51409	18.4722	15.7108	9.72662	7.58278	5.65162	6.03535	4.69655	10.8277	10.2208	6.38153	8.60281	7.62885
18860	0.351421	0.233349	0.288662	0.274004	0.279381	0.295453	0.336168	0.243643	0.274992	0.146319	0.145036	0.168131	0.298639	0.243242	0.163816
18870	0.276308	0.27077	0.371305	0.0260305	0.0211425	0.00932882	0.0154268	0.00991983	0.00759742	0.00538996	0.0280491	0	0.0273024	0.0261343	0.0184807
18871	0.826204	0.672714	0.719412	0.780309	0.68916	0.750702	0.727341	0.970039	1.01122	1.41651	1.11429	1.14211	1.16378	1.10743	1.49523
18889	2.95166	2.23268	2.58557	0.908593	0.873606	0.903138	0.575724	0.396337	0.498129	0.414135	0.675278	0.441084	0.671286	0.441764	0.454385
18894	0.442095	0.436756	0.535761	0.206579	0.18643	0.222101	1.22428	0.98405	0.743618	0.406361	0.259698	0.729645	0.333342	0.103701	0.586652
18966	39.0733	30.1236	33.5919	1.71525	1.30716	0.939144	6.98666	10.4767	10.235	11.3061	17.781	12.3301	3.93641	11.4423	8.60166
18985	612.489	705.364	637.13	142.452	146.109	111.733	516.071	622.177	730.456	1345	1151.08	1197.49	259.182	365.856	304.011
18986	95.9894	84.4349	98.0542	59.0539	54.1719	46.6849	22.179	22.2265	23.1504	38.3638	66.1939	56.62	79.1078	119.74	101.044
18987	3.09856	2.44891	3.61063	9.97262	8.67993	9.63652	7.44248	2.66028	4.22585	1.60608	0.557198	2.13824	0.667525	0	0.209783
18994	0.709673	0.799503	0.696381	6.79429	6.05098	4.63904	1.10824	1.23323	0.919749	0.210812	1.20154	0.463594	0.222958	0.350456	0.162265
18996	4.98225	4.39201	5.82348	5.48121	5.76968	5.10227	2.82008	2.09002	2.34335	2.75329	3.06339	3.17806	2.27566	1.97776	1.78906
18997	0	0	0	0	0	0	0	0	0	0	0	0	0.0088812	0	0
18999	6.01227	6.40814	6.53222	17.6646	18.8009	25.596	22.0766	25.4835	23.9059	14.6453	12.2582	13.6179	19.2026	17.6186	19.805
19	0.475013	0.245812	0.210862	0.113245	0.07154	0.118373	0.357942	0.553836	0.462734	0.164143	0.37964	0.182108	0.532981	0.530585	0.509199
19002	0.12488	0.104553	0.13072	0.438003	0.406121	0.381036	0.0502413	0.0636031	0.0745722	0.637419	1.09682	0.747657	0.00398986	0.00496491	0.00501557
19006	8.08735	6.2963	8.28901	40.8664	39.2214	38.7344	147.041	98.4185	103.106	7.49134	6.40753	9.84023	10.2366	5.16293	7.80957
19034	0.730759	0.603135	0.743736	1.86787	1.49204	1.18114	0.84167	1.44128	1.08282	0.570559	0.950909	1.02398	0.244113	0.162734	0.0657576
19035	9.41698	9.92287	9.60024	3.15273	2.83422	2.59389	1.65917	1.47907	1.74914	4.51446	5.87166	5.55957	3.09196	3.49228	2.86057
19036	1.94206	1.93251	2.21381	2.65384	2.42573	2.07681	2.92287	2.365	2.14319	0.60422	1.02597	0.630225	1.3927	2.09616	1.55065
19037	0.154158	0.113078	0.144169	0.275482	0.246221	0.211205	0.80617	0.808506	0.65193	0.0456108	0.0714845	0.057927	0.989003	0.74804	1.07237
19042	9.71169	8.67232	8.98999	22.1715	23.8151	28.4287	18.474	17.6461	17.7512	8.75925	8.06808	8.33477	11.9372	8.56348	8.13293
19069	0	0	0	0	0	0	0	0	0	0	0	0	0	0	0
1907	0	0	0	0.375403	0.948605	2.11895	0	0	0	0	0	0	0.636049	1.8468	0
19080	0.503468	0.501829	0.434765	0.0262564	0.00710863	0.0235244	0.095587	0.167599	0.112396	0.369697	0.391379	0.48405	0.0169472	0.0184527	0.023967
19088	1.25677	0.99953	1.26829	3.4353	3.03823	3.10875	3.99598	2.03685	2.35466	1.06641	1.07004	1.4694	1.95743	0.54346	0.764263
19094	0.104596	0.0939387	0.099721	0	0.0100245	0	0.00940433	0.0529131	0.0540336	0.161003	0.179539	0.191383	0	0.0334566	0.022532
19119	0.0345319	0.013646	0.0160955	0	0	0	0.0136612	0.0076864	0.00784917	1.85433	1.35475	3.67671	0	0	0.00818273
1912	0	0	0	0	0	0	0	0	0.00769571	0	0	0	0	0	0
19129	8.69001	7.11821	7.47052	51.8813	51.595	57.2338	44.2025	45.8338	34.8482	21.6604	23.9783	24.1161	133.617	135.965	222.107
19133	0.117608	0.117305	0.147586	0.0018872	0	0.00710151	0.820932	0.653197	0.532081	0.00547076	0.0438907	0	0.892103	0.287808	0.459564
19134	0.204139	0.188162	0.208361	0.0710089	0.0715593	0.0837667	0.0140276	0.0124027	0.0184223	0.0147033	0.00318814	0.0193712	0.000477425	0.0011882	0
19139	21.5273	21.137	20.585	34.6246	33.8718	30.1253	16.3923	12.2129	14.2025	26.6306	27.1357	30.8488	17.6673	14.0658	11.879
19143	2.07571	1.99522	2.46232	4.2598	4.03161	4.17702	19.1776	11.2385	12.6826	0.265745	0.346548	0.280716	1.21025	0.798698	0.627753
19218	0	0	0	0	0	0	0	0	0	0	0.00724807	0	0.00651241	0.00810392	0.0163732
19233	4.95459	5.08301	4.6076	30.1319	28.1257	22.0888	10.4601	12.3008	7.90496	24.7181	24.537	24.6907	16.6135	14.1362	18.2316
19234	0.195918	0.20816	0.258448	1.39727	1.31721	1.4083	0.82991	0.54717	0.407515	0.375544	0.306331	0.319926	0.369309	0.312155	0.240885
19237	13.3204	12.4767	13.6759	15.2723	17.5347	15.9311	18.9566	20.0015	22.7163	40.5628	21.9184	27.9261	14.7533	9.20472	8.97447
19248	4.43614	3.68888	4.76398	4.50653	4.73904	5.34359	6.67204	4.35289	3.99012	1.63497	1.80354	2.05387	6.3768	2.78616	5.13935
1925	5.43078	4.06054	4.95368	10.9945	12.1547	13.6277	8.57039	6.42396	6.70333	4.89025	5.65785	6.9511	10.5867	5.5863	8.12214
19256	1.69028	1.89252	1.98603	14.392	13.8548	14.1455	0.982141	0.666253	1.02454	2.13799	2.80736	2.58698	5.34354	3.85748	3.25432
19268	28.7054	28.8276	27.3434	29.7661	30.923	27.898	18.7203	20.4742	21.5119	41.8124	55.8612	48.9107	27.2519	24.1813	20.9191
19287	0.0140617	0.00694592	0.0409637	0	0	0.0073587	0.00695366	0.0078249	0.0159812	0	0	0.0353777	0.00662662	0.0742143	0.00833018
19288	0.00597379	0	0.0208831	0.0199385	0.0251913	0.0125047	0	0	0	0	0	0.00601177	0	0.0070063	0
19295	9.44119	9.09902	8.75366	0.872802	0.701745	0.398102	7.99403	14.2569	9.94261	21.6048	24.0821	23.3361	5.04456	7.01025	6.14827
19296	0	0	0.000471213	0	0	0	0.00439941	0.00540067	0.00275752	0.00244539	0	0	0.000762271	0	0.000479118
19297	66.6456	62.6864	63.1409	8.06437	7.34952	4.8861	15.5578	19.5401	17.4253	13.039	34.2793	20.0336	28.6074	54.9817	45.8771
19305	5.31912	4.4228	5.10347	12.9853	13.0936	14.0976	7.84945	6.29481	4.8082	3.25183	2.71166	3.74249	4.65914	2.44676	2.69433
19306	1.22617	0.848394	1.18122	10.2499	10.7568	10.063	2.97269	2.9116	1.93186	1.74531	2.12204	2.62386	3.99273	1.75999	3.87058
19310	371.93	387.495	389.919	141.735	136.94	95.1213	386.14	586.655	430.554	918.807	929.258	1075.28	623.25	897.361	658.667
1932	0	0	0	0	0	0	0.335811	0.215935	0.110254	0.351986	0.101762	0.0976277	0	0	0
19322	0.219975	0.16013	0.227419	0.438867	0.371401	0.446619	0.822806	0.561428	0.454894	0.0080014	0.0104097	0.00332893	0.0187063	0.0232778	0.0117577
19336	0.598167	0.344093	0.555851	1.67742	1.84395	1.97724	1.66622	0.779487	0.82181	0.416668	0.305789	0.60578	0.902757	0.284174	0.251189
19338	1.19866	0.960443	1.09852	1.8667	1.85378	1.91941	2.07964	1.49387	1.19906	0.67252	0.548528	0.763422	0.555328	0.377913	0.44067
19340	0	0	0	1.33762	2.28649	1.9739	0	0	0	3.07926	1.48374	1.99284	0.0888761	0	0
19341	0.145912	0.1534	0.148204	0.748737	0.715663	0.611681	0.59962	0.595723	0.519659	0.0207613	0.0311027	0.0416176	0.0698646	0.0668051	0.0841274
19342	0	0.00188976	0	0.0574604	0.0564653	0.0820845	0	0	0.00217398	0.00462696	0.0100327	0.00192502	0.340745	0.282678	0.29916
19343	0	0	0	0.0729151	0.0699861	0.0786977	0	0	0	0	0.0213173	0	0.00383072	0.00238344	0.00321035
19353	7.76828	6.92912	8.37738	17.1804	16.2036	16.1555	11.249	7.99148	8.24546	2.71088	3.4233	2.52055	5.64732	4.02302	3.60153
19354	14.2464	12.2287	13.886	18.0361	17.3498	14.5524	15.025	14.6957	15.4806	6.92266	14.9441	8.05239	18.4012	36.8658	29.4637
19358	6.55338	4.89165	7.297	5.34674	5.0665	4.22427	8.04523	4.21404	6.78594	3.29617	5.67406	4.92012	3.33341	1.48841	1.15851
1936	0	0	0	0	0	0.00652718	0.0308395	0.0208221	0	0	0.00654179	0	0	0	0
19365	11.0587	8.34745	10.5704	56.1896	56.8533	55.5751	28.1694	20.8295	17.1134	13.0799	11.6259	16.8469	24.7186	10.8966	27.9529
19366	15.5512	14.266	17.9013	12.8188	13.1467	11.7357	10.9239	9.68009	9.28959	13.9667	18.6652	18.3709	10.4101	10.324	7.69783
1937	2.48286	2.29445	2.78364	4.5726	5.04271	5.96705	3.25409	2.20939	2.94749	12.8876	13.2021	12.5712	1.6261	1.36845	0.779652
1938	0.775143	0.466128	0.333807	0.182789	0.03553	0.0529103	0.183326	0.431344	0.248966	0.264942	0.318172	0.254371	0.269997	0.217398	0.159721
19388	9.10197	7.38873	8.95308	36.2507	32.9508	29.3039	11.2582	8.63952	10.8346	3.59622	5.52389	3.79186	7.81923	6.57547	4.66593
19419	0.0303453	0.0312823	0.0276732	0.0726594	0.0723284	0.0676636	0.00130488	0.00293675	0.00299893	0.00957412	0.0110718	0.0225718	0	0	0
19429	3.69173	3.06968	3.44146	27.8139	24.6979	23.8273	20.3099	12.7027	13.7584	6.06485	7.50305	8.6069	10.8154	5.53855	5.15767
19437	18.9762	22.0252	20.4809	32.3747	31.7574	34.4404	38.2878	38.8342	34.1765	39.2541	34.8257	37.411	22.7556	21.3844	19.2069
19650	3.60196	4.56064	3.97451	7.71625	7.53269	7.55525	4.1295	3.89423	3.50885	0.071124	0.971581	0	1.51037	0.741446	0.9232
19660	3.08098	2.27064	2.65359	5.6064	5.99822	5.74093	1.86874	1.90672	1.56248	2.40459	2.33701	2.83805	4.99037	2.80315	4.38546
19661	0.00122728	0	0.0014301	0	0	0	0	0	0	0	0	0	0	0	0
19662	0	0	0	0	0	0	0	0	0	0	0	0	0	0	0
19679	0.806374	0.6858	0.721068	4.72898	4.20253	3.66213	0.979567	0.74332	0.763045	1.06006	0.860578	1.1167	1.43246	1.2891	1.29186
19681	1.69246	2.28002	2.18132	0.342355	0.297377	0.29523	0.456513	0.713486	0.320582	0.682307	1.15667	0.954834	0.048338	0.180453	0.273441
19683	10.1788	7.5564	11.7791	72.7656	73.388	74.17	48.957	34.937	25.1202	17.4248	16.7963	29.9645	33.0313	11.1001	27.5478
19684	0.016548	0.0490445	0	0.013808	0	0	0.0327328	0	0.0564209	0	0	0	0	0	0
19685	24.1869	26.8316	26.1371	34.665	36.1569	34.1088	72.3839	70.0513	78.0543	25.8207	22.4078	25.6882	32.4869	21.38	25.8625
19686	500.878	465.748	537.051	241.039	259.087	271.843	729.617	674.266	668.775	535.116	380.372	501.071	307.995	140.019	185.66
19687	3.45819	3.49029	3.80751	11.2678	11.3669	11.7544	4.65151	3.38275	3.28017	4.25933	4.12953	3.83007	9.67945	6.65606	6.94545
1969	1.35888	0.850232	1.7418	0.151183	0	0.0948168	0.246394	0.428501	0.128698	0.273914	0.950291	0.0455841	0.021346	0	0.0536671
19691	3.82552	4.50762	4.31842	5.7607	5.31436	5.39069	6.25661	5.62133	5.66111	5.37375	5.29825	6.23594	9.82145	6.30945	6.58629
19699	200.957	165.353	215.516	156.796	140.984	164.116	154.784	121.608	210.061	129.084	183.935	129.231	234.094	316.946	248.83
1970	0	0	0	32.4302	32.9498	28.0509	0	0	0	0.489642	4.41666	0.081485	4.19733	2.08923	2.59022
19703	251.916	241.309	245.387	68.0983	63.2573	54.731	91.5577	110.209	106.224	67.1139	106.186	78.2775	54.4766	124.015	116.083
19708	32.1973	31.8085	32.8397	3.93004	3.0932	2.10112	16.9529	22.0846	16.5851	9.52504	8.66628	16.2399	0.873273	0.90557	0.731848
1971	0.686067	0.64732	0.592848	5.85974	5.53433	5.30074	0.41932	0.180164	0.236545	0.298339	0.752013	0.387882	9.07453	7.51305	6.94125
1972	0.196452	0.0277256	0.0327025	1.28796	1.42017	1.11618	0	0	0	0	0	0	0.132255	0.131661	0
19721	47.3897	37.487	50.8387	47.4409	48.5726	43.3888	48.8948	26.2082	31.2277	53.9791	36.4501	60.2446	14.593	5.3424	4.2086
1973	0.169491	0.111629	0.263334	0	0.178685	0	0.223507	0.251511	0.128419	0.0683295	0.059264	0	0.106498	0.132524	0.133876
19733	10.2986	9.45407	11.1046	16.0201	15.9841	15.1545	16.898	10.0281	12.8772	8.72772	11.2918	9.42281	9.85397	10.0174	7.95053
19737	21.3559	18.6007	18.7655	49.1498	44.6382	30.8592	14.6127	17.7047	9.85709	5.45565	13.464	6.11856	24.0922	37.5962	25.5609
1974	5.37846	3.6723	4.85556	20.9	20.4747	22.1232	12.7176	6.12892	5.79973	3.48557	4.11106	3.81472	8.26996	5.36079	7.623
19743	7.96034	6.84447	8.31364	6.01523	6.11129	4.99548	10.9274	10.6974	10.5767	8.16943	14.8901	11.3599	5.29235	6.50823	5.61583
19748	11.9534	7.66417	11.6227	0.066054	0.166912	0.0828534	18.9469	23.8757	26.9004	35.6157	15.1131	36.5663	0.298443	0.185688	0
1976	0	0	0	0	0	0	0	0	0	0	0	0	0	0	0
19825	2.27615	1.40542	2.32077	9.49631	5.0992	4.46681	5.62793	3.79984	2.74855	1.37643	2.68609	3.14961	2.14529	0.333695	0.505651
1985	5.06406	4.5979	4.56937	6.62172	6.20733	5.92621	2.78532	1.92863	2.40613	1.09703	1.37528	1.18587	2.53112	2.32045	2.37229
19869	11.9212	9.47364	10.9364	1.11876	1.25986	0.488104	1.55668	2.69245	1.88819	0.0352518	0.917244	0.381324	0.302187	0.478591	0.379873
19873	3.82303	3.49372	4.55079	26.6512	24.752	24.7388	3.33307	2.35563	2.39054	9.10799	6.4033	8.33286	0.274784	0.173866	0.236138
19875	2.79719	2.44947	2.42287	4.00679	4.2476	4.20872	3.09629	2.5324	2.61278	1.28109	0.975318	1.07387	3.22798	4.10427	4.61096
19877	18.9977	16.8322	16.3605	1.09762	1.06603	1.10516	2.54888	2.09142	2.75608	1.91561	1.60514	2.31439	0.210851	0.0524758	0.0530112
1989	32.3345	41.2638	33.8876	80.2087	83.8152	68.7062	67.4983	93.9847	95.0137	125.346	121.034	106.721	47.6756	56.0837	51.1445
19898	0.00136016	0.00268748	0	0.0215639	0.0243771	0.0270483	0	0	0	0	0	0	0	0	0
19907	9.33058	8.70417	9.93141	10.749	11.0576	10.9005	6.95213	6.96534	6.72303	6.16424	5.49728	6.09787	6.9519	4.23025	5.15606
1991	214.51	245.449	249.832	50.8653	53.8442	37.8212	65.5042	94.8591	68.0322	231.274	257.046	262.077	10.5592	8.24449	10.8012
1994	0	0.0678611	0.0266808	0	0	0.0239647	0	0.0509658	0	0.0276924	0.0240183	0.115212	0.129483	0.0268544	0.0813852
1995	28.3296	30.4225	26.7074	0	0	0	9.18124	12.291	10.4412	93.6518	78.0031	75.9614	70.9307	113.907	111.466
19953	0.742227	0.532783	0.686727	0.229638	0.2198	0.17748	0.178709	0.290821	0.325413	0.0672417	0.177878	0.120295	0.534492	0.46949	0.533566
19954	89.0371	95.0178	93.9104	78.4819	75.6531	55.9135	59.4224	63.3765	56.382	70.2723	138.553	109.709	40.1625	32.4316	28.0168
1996	0.0801754	0.0905225	0.0266929	0.200699	0.0965994	0.131865	0.317182	0.127472	0.221292	0.0554098	0.0360438	0.0230529	0.0323854	0	0
19975	7.80292	5.49748	5.85028	2.67246	3.01149	3.23566	2.88633	2.84886	2.85297	17.7077	16.0459	21.8278	9.32402	5.94635	11.7796
19977	0.0465826	0	0	0.00971734	0.0122774	0	0.195803	0.336984	0.145589	0.0563388	0.134376	0.0468788	0.0219523	0.0136585	0.0275957
19978	12.892	11.9097	13.7866	3.48087	3.67735	2.96011	3.14682	3.29191	3.29465	12.7416	11.8051	12.547	3.82072	2.84713	2.7226
19979	31.5099	35.7201	31.6732	18.9624	23.0185	22.5192	16.2431	30.5345	22.2102	30.7953	21.9019	33.632	24.2386	27.2504	32.1291
19980	7.85002	6.52712	8.61081	42.9892	48.7813	54.0672	78.2988	55.8015	48.6895	15.8421	11.3737	20.7344	28.2062	7.88384	11.4282
19987	1.93132	1.33779	1.99181	0.48778	0.491469	0.348515	0.848943	0.222356	0.353212	0	0	0.0223402	0.0139486	0	0.0613705
20	96.86	100.951	102.972	65.7839	64.1259	59.7733	173.87	134.191	136.605	24.3331	24.2875	27.3892	56.9072	43.826	43.5252
20059	4.94078	3.8427	4.96151	24.4585	24.6666	28.4477	7.33569	5.8689	4.46114	4.99879	5.76208	6.64553	10.1362	6.21263	9.87137
20060	2.58986	2.2345	2.68087	1.58475	1.41523	1.61283	2.42056	1.97922	2.15359	2.11951	2.31826	2.44561	4.92669	4.29299	3.18612
20061	7.39492	6.91502	7.01304	7.01354	6.48384	4.99636	3.04136	2.99869	2.54628	3.73687	5.60661	4.71568	6.61093	9.54895	7.16539
20062	7.40134	6.13372	8.51003	9.79348	8.89003	7.97411	11.7885	10.3922	11.3059	29.4592	35.2647	31.7563	11.0026	11.8648	10.2903
20063	0.292208	0.336264	0.561262	2.18102	2.07178	2.53406	1.68002	0.46816	0.868563	0.326223	0.282941	0.32315	0.314753	0.135579	0.110331
20064	0	0.053632	0.0253037	0.0362388	0.0343394	0.102275	0.0107383	0.0362513	0	0.052526	0.0569464	0.109266	0.0511665	0.0254683	0.0257281
20065	4.08828	3.61194	4.5121	1.69105	1.76712	1.62599	3.02678	2.56101	3.09979	1.72352	1.48873	1.75738	1.0734	0.808283	1.14176
20066	1.20885	0.875519	1.57554	6.00408	5.82452	5.92539	3.75886	1.74467	1.81509	0.683251	0.978775	0.757135	2.09953	1.30631	1.67334
20067	8.42073	6.8555	7.98388	6.79869	7.29517	8.5788	14.0636	12.1052	10.5561	5.33971	4.26322	7.15016	5.61258	2.50333	4.12241
20068	3.90097	2.95485	3.64119	3.42812	3.51297	3.59966	6.32658	5.6671	5.68825	3.2775	4.61143	4.53181	3.4875	2.46418	3.10769
20069	8.66885	7.24217	7.73347	10.0422	9.46329	10.4563	4.6732	3.86657	3.81148	2.36226	3.04712	2.48002	7.20301	11.0396	8.76917
20070	0.396433	0.279747	0.406954	0.0393799	0.0895581	0.0296372	0.0840176	0.0210099	0.278912	0.114158	0.0396047	0.151983	0.0355849	0	0
20072	2.66396	2.34084	2.76623	0.301593	0.366935	0.224176	0.909133	0.928682	0.851992	2.47174	2.74294	2.49678	2.38463	2.67432	3.00296
20074	60.598	47.1533	54.8492	17.4818	13.9924	13.4907	28.82	31.1052	29.3224	22.792	31.4594	26.6708	29.4692	61.2679	45.8906
20075	3.63375	2.92122	3.52963	4.80965	4.28121	4.48256	4.90522	3.87745	3.19034	1.97934	2.16483	2.71892	2.4	1.03455	1.33431
20076	5.95108	5.81248	7.08074	8.95702	8.79702	10.1038	5.51989	4.89401	5.32302	6.26763	5.74652	5.84972	3.73525	3.61811	3.84559
20078	0.888232	0.781583	0.993117	1.37129	1.39893	1.25334	1.14523	0.816454	0.899135	0.239208	0.241421	0.23885	0.352491	0.210881	0.238597
20080	2.09264	1.42158	1.75589	1.8701	1.96003	2.09693	1.51972	1.49754	1.1385	1.16022	1.06862	1.08928	1.75629	1.25952	1.99154
20091	0.105224	0.146305	0.10899	0.061786	0.041086	0.0571052	8.25618	7.78122	7.45878	0.0282805	0.0204404	0.0392198	0.0220389	0.0274248	0.0138523
20093	9.75204	8.61417	9.22461	0.423959	0.276465	0.36024	7.32696	8.19024	8.08427	1.24883	1.56454	1.28655	9.05235	19.0114	17.9431
20113	14.696	13.0158	17.3701	0.0195264	0	0	2.36073	2.2398	2.23404	2.3491	1.59558	2.82601	0.110279	0.109784	0.0554519
20116	47.2207	42.6698	48.5829	4.75609	4.99893	3.9857	29.4016	32.8393	32.1665	30.3678	45.9253	41.1419	2.87135	2.56453	1.68832
20123	0.0634157	0.0877098	0.0886749	0	0	0	0.112895	0.268196	0.201803	0.0306789	0.0665216	0	0.011954	0	0
2014	0	0	0	0	0	0	0	0	0	0	0	0	0	0	0
20151	0	0.0115321	0	0	0	0	0	0	0	0	0	0	0	0	0
20157	7.67382	6.71135	8.97072	30.4496	29.5163	32.7791	23.1449	14.9135	15.6976	6.2569	6.45376	7.86438	10.8573	8.83494	10.4397
20194	6.89924	7.54798	6.69811	2.91744	2.76832	3.07212	7.77696	9.56804	10.3185	7.79604	8.21065	6.0888	4.9634	5.33259	4.44939
20197	10.177	9.88656	10.1789	38.8504	39.1611	36.038	41.5614	30.9589	36.9157	19.3346	21.0841	23.8121	28.7758	14.6216	13.766
20207	0.908462	0.753099	0.844871	1.37977	1.5348	1.52072	1.26129	0.931327	1.13996	0.894233	0.676388	0.790225	0.448374	0.238641	0.319171
20233	4.08375	3.51649	3.66543	2.3024	2.76351	2.28149	4.17537	3.9922	5.20568	3.77102	2.5471	2.33254	1.71643	1.22976	0.88269
20244	0.585973	0.372148	0.37392	0.0232831	0	0.0146024	0.0413958	0	0.0475688	0.337475	0.307336	0.224647	2.44583	2.37266	3.53745
20254	14.0642	11.6205	15.2848	7.29956	6.78545	5.31349	10.7874	9.1184	8.47236	4.2432	7.91597	6.8462	6.15747	5.50033	5.68315
20263	2.13491	1.7909	2.36552	2.45646	2.50342	2.91656	2.28187	2.11758	1.61756	1.95691	1.823	2.51033	2.02629	1.67805	2.03244
20266	5.12326	5.15045	6.16251	3.89884	4.53793	6.09338	6.42666	7.29875	6.94106	12.0019	7.73031	10.1983	5.60046	4.30834	4.53031
20274	6.01585	3.933	6.80385	1.77167	1.58554	2.31485	2.36243	1.37844	1.91036	1.71195	1.76322	1.95868	1.4175	4.66917	2.09636
20286	7.92625	8.30671	7.74879	7.9023	7.82924	8.28654	5.8971	6.60615	5.68088	5.59201	6.84444	5.13811	11.2395	12.3636	12.4368
20289	0	0	0	0.394594	0.49855	0.494951	0.62361	0.175436	0.179151	0	0	0	0.29714	0	0
20302	0	0	0	0	0	0	0	0	0	0	0	0	0	0	0
20305	6.0834	4.71748	4.87827	0.818725	0.758573	0.479243	4.26987	4.87765	5.57568	0.712016	3.63668	1.97487	7.15166	15.1136	10.3077
20324	4.18425	3.81315	4.61703	6.59806	9.23656	9.97426	9.62794	8.13519	6.79349	9.233	7.8647	10.1404	6.51917	4.42673	5.54434
20344	29.9509	26.2076	28.0202	37.8729	38.3057	42.6328	59.092	51.8671	57.3419	23.8663	16.2654	24.9915	13.9209	6.84487	10.3011
20371	18.2021	19.1595	21.592	3.75353	4.17707	2.49439	3.68295	5.83531	5.85731	22.5907	33.2184	21.5856	6.06482	14.1505	7.41218
20372	473.129	613.347	536.537	108.92	105.643	107.414	373.733	462.909	466.684	488.82	418.281	477.994	350.178	333.105	316.42
20422	7.62238	7.10557	6.96751	6.09887	6.21953	6.90748	8.24946	7.85094	7.59836	8.0748	5.82443	6.87656	6.53289	5.56488	6.44035
20449	0.154256	0.101595	0.209706	0	0	0	0.0508543	0.0143065	0.0292189	0	0.0269685	0.0129364	0.0242313	0.0150765	0.0152303
20454	4.44534	4.08328	4.26439	32.5931	31.4209	33.7063	21.9082	13.3568	14.655	11.2344	12.9391	13.0959	19.0721	15.3002	16.3107
20455	7.34107	6.70485	6.59363	1.30014	1.4131	1.249	3.07648	2.92062	3.4549	2.98916	3.74945	3.35522	1.37794	1.80091	1.26312
20456	52.6831	51.3286	60.4044	53.6235	50.14	40.6648	88.4912	54.6628	59.6058	17.2379	24.5812	24.8246	45.288	31.6281	24.7794
20457	0.60071	0.444471	0.571116	0	0	0	1.0192	0.758068	0.699851	0.170231	0.435027	0.207412	0.0142136	0.0117914	0.0327572
20460	0	0.0340684	0	0	0.109066	0.0721859	0	0	0	0.291951	3.40033	0.208225	0.487534	0.808903	0.286005
20461	0.0966536	0.109809	0.0994868	1.69902	1.90377	2.15979	0.425388	0.326295	0.302081	0.116897	0.168979	0.176704	0.815317	0.190821	0.19086
20476	0	0	0	0	0	0	0	0	0	0	0	0	0	0	0
20485	4.17081	3.08945	3.61058	7.52596	8.17406	8.76816	4.71736	3.12119	3.06501	2.02554	1.50852	1.88754	1.75764	0.853838	0.82006
20499	2.93858	2.88311	3.02934	6.58369	7.02778	7.34231	7.84858	5.56148	6.40353	1.68832	1.66063	1.76113	2.94125	1.67282	1.8397
20567	20.34	17.8047	20.7991	18.4152	17.0306	20.4558	14.9507	11.8191	13.524	10.25	10.2326	10.4087	15.193	10.5484	7.82805
20581	0.403451	0.518152	0.634669	12.0856	10.8673	8.97314	1.29682	1.39195	3.00334	0.0243974	0.40205	0.0812033	11.6168	10.8122	10.1816
20582	2.24925	2.25601	1.98072	4.94274	5.24934	4.83407	3.87175	3.26764	4.23446	2.76185	1.90914	3.23117	1.55354	1.36935	1.36298
20583	0.0746113	0.0368551	0.0608591	0.00622569	0	0	0.00737923	0.00830379	0.0169593	0.397046	0.360021	0.458023	0.0492252	0.0175014	0.0442
20584	6.63575	5.78516	6.05836	27.4452	26.7423	26.6638	12.8687	9.7911	8.19468	4.46782	5.51119	4.92929	9.78758	5.10287	7.10019
20588	31.2256	22.3967	32.3575	42.486	42.3082	44.2038	26.1874	15.9222	17.7079	24.0851	17.2799	27.8649	25.181	12.8366	16.7427
20610	0.782906	0.629224	0.638769	1.04977	1.04115	0.895814	0.532251	0.391858	0.395277	0.763386	0.599047	0.73603	0.65156	0.501917	0.51043
20661	0.271215	0.247329	0.331664	1.05319	1.0463	0.962325	0.71481	0.545645	0.582604	0.254123	0.26105	0.259442	0.641865	0.28838	0.411382
20667	1.04861	0.623123	1.19434	1.11839	1.12211	1.40283	3.82868	1.74617	2.24909	0.219317	0.231571	0.245966	1.12208	0.721263	0.382994
20675	0	0.0283997	0	0	0	0	0	0	0.0163355	0.147762	0.143235	0.159113	0	0.0168577	0
2068	123.998	116.115	118.13	24.7272	23.3715	26.416	30.4594	40.354	29.7862	29.4307	38.6449	31.351	38.3166	47.491	57.6243
2069	64.6914	68.1549	63.5587	21.7944	19.3981	19.5376	44.0307	54.9236	56.197	24.3969	44.1025	30.9757	21.4833	31.5163	20.8802
20692	0	0	0	0	0	0	0	0	0	0.00370255	0.00160566	0.00308085	0	0	0
20696	0.923084	0.967317	1.09741	5.51951	5.38585	6.31309	2.86822	2.73263	2.95615	1.51868	1.50536	1.32009	3.00102	1.61737	1.86855
2071	18.5449	19.4949	18.2466	13.464	12.4941	11.1178	12.2888	15.1511	12.293	11.7326	16.3325	13.8791	13.3338	16.3932	15.3249
20728	3.56708	2.90212	3.43417	3.23508	3.24274	2.90987	2.79687	2.82885	2.97547	5.80219	8.35397	8.23532	2.13945	1.75622	1.41818
2073	24.2576	21.7911	27.4118	87.4596	79.2775	73.096	70.0211	66.7397	67.2554	52.8766	46.5714	62.9597	15.366	18.7904	15.6402
20738	89.5972	74.3257	81.4303	56.0029	52.8873	45.0981	71.438	77.4763	71.1072	52.0412	71.7134	66.1962	46.245	44.7118	45.0271
20739	0.992604	0.617789	0.717118	2.43918	2.50101	2.77904	1.92415	1.92772	1.25219	1.51262	1.64513	2.22259	1.7401	1.07103	2.46381
20748	1.97182	1.41425	1.98559	2.15395	2.35141	2.91925	2.00955	2.48747	2.48241	2.04411	2.18465	2.2539	1.94115	1.6248	1.92588
20779	0.00397671	0.00392868	0.00154463	0	0	0	0	0.00147528	0	0.00320639	0	0	0	0	0
20797	7.24984	6.30616	7.70906	28.9948	28.2327	28.3165	0.0104523	0.0823331	0.0120109	0.0639084	0.476693	0.0319065	3.76514	3.45818	3.85659
20799	0.210686	0.112991	0.22446	0.462102	0.520381	0.441021	0.357211	0.475661	0.656766	0.538743	0.183118	0.308951	0.380125	0.465961	0.221094
20800	2.91539	2.44918	2.92917	7.15928	7.92111	8.08861	3.445	2.0886	2.54209	1.63318	1.43829	1.57498	8.08017	3.16751	4.38131
2082	2.252	1.65917	2.06819	5.18346	5.12723	5.6029	6.13131	3.78075	3.57161	3.30454	2.70262	4.01407	3.0159	1.77574	2.30262
20837	2.28271	1.89432	1.95063	0.711099	0.192522	0.191133	3.19081	2.57439	3.21695	1.21475	0.862022	1.19455	1.11876	0.892416	0.360609
2085	1.44451	1.2685	0.935127	0	0	0	0	0	0	0	0	0	0	0	0
20880	17.125	16.5655	16.0084	14.7328	12.861	14.0549	7.1545	5.20837	7.03145	5.11315	5.72442	4.67765	4.66495	3.85138	3.23284
20885	0.0184258	0.0130024	0.00306727	1.53089	1.42637	1.39128	0.0234303	0.0410137	0.0358991	0.120975	0.276118	0.182781	0.836073	1.11449	0.857648
20886	1.07179	0.890887	1.26613	11.4287	13.0915	13.9331	11.8064	10.4476	8.71987	4.45197	4.55914	5.45995	9.39106	4.03984	7.05866
20898	0.194763	0.170421	0.201012	1.63442	1.68955	1.59582	0.638414	0.59454	0.354159	0.222093	0.572044	0.448002	0.776219	0.430745	0.679082
20910	22.8284	24.9238	25.5387	12.1556	12.9846	11.7615	8.814	9.46279	8.1619	38.5453	44.5361	47.1454	10.8194	8.24824	7.49476
20920	0.011807	0	0.0137582	0	0	0	0.0233548	0.0394214	0.0268375	0.0428394	0.148623	0.320816	0.0778973	0.0692385	0.041967
20932	0.954289	1.00476	1.06661	2.59647	2.49803	3.0462	2.84857	2.10969	2.40275	1.88172	2.29941	2.14937	1.80089	0.804525	0.912723
2097	0	0.257249	0.303427	0	0.13726	0	0	0	0	0	0	0	0	0	0
2098	0.238837	0.179363	0.205902	0.00486073	0.00921194	0.00406464	0.0220852	0.014047	0.00993076	2.31439	2.73144	2.74748	0.0118959	0.0216351	0.0230062
20989	0.00965556	0.00953896	0.00750083	0.193362	0.25109	0.192011	0.315136	0.440589	0.24142	0.369797	0.313982	0.297987	0.655232	0.838008	0.770292
20999	4.13859	4.82751	4.74118	3.77784	4.07922	4.64471	4.32987	4.606	5.28157	7.11606	5.48152	5.14842	1.92683	1.62576	1.86685
21	0.124392	0.192016	0.226483	0.0389231	0.0163925	0	3.65236	4.13593	2.12943	0.103431	0.260969	0.164303	0.249136	0.227956	0.239494
21016	0.00861435	0	0.010038	0	0.0363265	0	0.0085198	0.0191745	0.00979029	0.020837	0.00903625	0	0	0.0202065	0.0204127
21022	17.5028	18.7986	17.7126	12.1512	11.9603	9.34821	29.5461	23.215	25.0306	9.7959	13.2681	10.44	10.5097	12.7527	8.1175
21033	0.782539	0.628135	0.714068	1.91328	1.81073	1.88197	0.839395	0.621171	0.483918	0.427982	0.567363	0.703552	0.637221	0.411657	0.541979
21055	0.837677	0.849756	0.804077	3.92603	4.10598	4.33332	6.55486	4.25958	5.17779	0.927722	0.69017	0.822009	3.9612	1.71084	1.95645
21062	0.0861732	0.0917377	0.133309	0.339067	0.371222	0.358435	0.260091	0.214134	0.218669	0.0826582	0.0826012	0.127839	0.16944	0.0853845	0.0748137
21063	0.16538	0.188246	0.180143	1.12497	1.06506	1.08371	0	0.00400128	0	0.0260892	0.0754262	0.00361809	0	0	0.00425965
21065	3.67577	3.14225	3.04196	0.913878	0.695946	0.628111	0.47483	0.784787	0.358075	0.526215	0.818372	1.08709	0.593904	0.721447	0.76436
21077	16.7274	12.8699	16.9439	17.9	17.8363	16.3152	20.6798	14.1411	16.1696	6.17648	7.57842	7.56288	4.36656	3.38931	3.38767
21080	2.71277	2.13408	2.5757	4.33554	4.85733	6.06163	6.48745	8.30667	6.23143	4.26173	4.17811	4.4417	7.32546	4.94923	5.01673
21086	2.76678	1.83278	2.40404	5.76114	5.20989	5.41141	4.30008	2.3495	1.84618	1.06107	1.06889	1.29447	1.55472	0.755647	1.42385
21088	1.90843	1.48927	1.71223	1.90455	1.79706	1.6739	1.02792	0.934844	0.572785	0.0081272	0.0728389	0.00225418	0.0105558	0.0131354	0.0212312
21148	9.49611	7.26417	10.9275	18.8905	17.6132	14.4995	7.16687	4.13783	4.69645	2.20534	4.26021	3.58666	6.18253	5.80479	4.01222
21150	0.255876	0.26645	0.265929	0.669375	0.583257	0.593522	1.621	1.26225	0.927434	0.0250919	0.108814	0.0417573	0.397597	0.324435	0.393294
21151	45.5781	43.8622	44.5532	37.2477	39.2171	25.6788	32.4332	55.7903	49.9118	43.1848	76.527	58.3465	86.3921	88.5848	87.4348
21153	0.282978	0.206947	0.261225	0.0122661	0.0116232	0.0115393	0.0072694	0.0040901	0	0.257794	0.373938	0.380936	2.25837	2.21115	3.28308
21154	1.83727	0.259297	1.22337	0.219007	0	1.37353	0.778757	3.21321	1.78977	0	0.275321	0.528271	0	0	0
21155	16.6786	12.3432	15.1134	11.6995	9.80567	9.92169	11.2781	11.3007	9.0607	6.83583	7.11467	11.2363	1.5701	0.651268	1.01037
21167	8.74711	7.98182	8.66765	0	0	0	3.48686	3.26978	2.79263	0	0.126076	0.0134393	0.0503464	0	0
21219	7.09977	5.41064	6.17012	11.9425	12.4594	12.6449	6.27193	5.39095	4.19471	4.02432	2.84622	5.35395	1.43518	1.04362	1.38836
21225	8.29396	6.3799	8.36125	20.5682	22.2045	21.249	50.6578	45.4723	35.3781	17.4841	16.7805	23.7446	18.2002	10.7423	17.6281
21257	4.52793	5.82223	4.90426	5.78071	5.97627	7.08387	8.75184	11.6707	9.78148	2.37352	2.17642	2.58174	2.1338	2.38489	2.3602
21285	0.0180898	0.0214456	0.0210793	0	0.00381422	0.00757337	0	0.00805316	0.0082237	0.0350056	0.0151806	0.00728194	0.0136399	0.00848659	0.021433
21289	4.66451	3.87585	4.29503	5.44461	5.3994	5.60269	5.94631	5.1098	5.05484	3.00144	2.69543	3.06949	2.16503	2.1718	2.38836
21298	6.53878	6.46462	6.24744	7.88776	7.32945	7.05248	9.46474	7.20148	7.58621	5.83116	6.54772	6.5265	10.8905	12.2167	9.85116
21308	28.9195	19.5676	24.4904	16.0124	16.2659	17.6192	5.4764	4.48514	3.55763	5.18811	3.31768	7.60252	27.0864	4.92234	9.49457
21328	7.81578	6.71805	6.38033	0.0368453	0.0931044	0	0.0873446	0.0491441	0.10037	0.10681	0.0463196	0.0444377	0	0.051789	0
21332	1.38157	1.56374	1.50327	2.18601	2.1703	2.09079	1.23067	1.49009	1.1473	1.03649	1.31487	1.30442	3.11019	2.19267	1.97295
21336	10.8815	9.41914	9.41927	12.8413	11.6175	12.7629	13.3245	14.6479	13.054	6.62204	7.79082	8.60413	8.80707	6.74578	11.7874
21350	2.84186	2.49997	2.75889	4.96312	5.3852	5.7707	4.86945	4.67373	4.18435	5.31102	4.04056	6.1607	3.11523	1.85547	3.42282
21359	0	0	0	0	0	0	0.0621517	0.072853	0.0505891	0.00316679	0	0.00790513	0	0	0
21385	38.0357	29.4134	33.1018	11.282	11.5905	9.86301	17.6272	18.5438	16.2978	19.7386	12.5354	16.2181	4.11909	5.68634	4.53076
21396	4.73823	4.65561	4.86231	8.10036	8.94268	9.2727	6.73698	6.33186	6.79703	9.69952	6.71394	8.6572	9.0124	8.54179	9.5426
21398	1.09501	1.1333	0.979762	4.79146	5.02304	4.4001	0.747779	0.457005	0.755581	0.851364	0.868316	0.983903	1.25935	1.04729	1.28193
21406	4.89965	4.65717	6.17102	5.23493	5.93734	6.2409	7.88632	6.61395	7.83693	1.74681	1.54662	1.83707	5.45931	3.35262	2.97684
21420	7.16281	7.16645	7.76175	0.875578	1.01005	0.81176	20.8916	16.0959	17.6812	5.51782	8.3272	6.01462	5.80501	6.15348	4.81085
21474	45.0852	45.6442	43.1884	35.2475	31.9013	24.5858	31.1664	36.3521	39.9685	16.4156	36.6417	24.5935	24.5963	33.1875	25.1847
21480	10.1168	16.038	15.0786	101.693	87.3093	77.3216	163.118	242.209	233.166	438.493	376.861	404.169	172.743	129.968	124.046
21481	0	0	0	0.373851	0	0	0	0	0	0	0.469981	0	0.422279	1.31369	1.06168
21487	0.909611	0.665329	0.828922	1.03632	1.05731	0.900156	0	0	0.0033134	0.00705204	0.214075	0.0205377	1.79432	1.44979	2.56302
21497	19.5601	20.0327	19.3513	12.2778	11.4123	12.3095	21.0218	15.4155	17.8574	9.79722	9.69727	11.1033	10.8104	6.68346	4.94054
21526	1.37538	1.2153	1.60268	6.25858	6.06114	6.76844	0.692817	0.770114	0.621371	1.41547	1.54132	1.4701	6.25611	3.86744	6.11339
21531	0	0	0	0	0	0	0.0130825	0	0	0	0.0277511	0.0133118	0.0124672	0	0
2154	8.28777	9.68226	11.037	16.5751	15.1863	10.7396	16.0033	13.7625	17.4179	24.0247	52.852	43.8205	48.7896	66.8844	29.2244
21557	0.401913	0.272059	0.320894	0.0248417	0.0627725	0.0701092	0.272362	0.33962	0.262224	0.0630114	0.0546515	0.0374508	0.140299	0.244419	0.167548
21576	18.3896	22.001	22.0184	4.50483	2.84581	3.00185	14.6837	21.4054	17.4486	7.54972	6.19412	12.9036	2.5442	3.56169	4.99727
21578	2.17254	2.06817	2.25511	3.08992	2.71708	3.16002	0.786781	0.595416	0.703194	3.88225	2.73766	4.69106	5.68252	3.05547	4.70713
21579	0.718935	0.377216	0.709479	0.568319	0.580236	0.709258	0.595372	0.306271	0.394855	0.220497	0.169593	0.25617	0.308001	0.157343	0.195629
2158	22.0843	24.5789	27.4228	104.951	105.571	97.2242	51.6357	46.5073	45.5312	119.233	126.472	174.499	66.0216	33.9146	27.1878
21586	4.51278	4.18789	4.97671	17.8876	17.1917	18.9795	12.0992	8.1181	8.43468	4.46487	3.77235	4.8169	10.0064	4.1506	4.15525
21597	5.9677	5.55286	5.57931	2.69021	2.35787	2.20118	3.24146	2.63173	2.49333	2.59522	2.77724	2.48713	2.58591	4.57637	3.49734
21606	13.0159	11.8648	10.5753	9.53154	10.4959	9.78391	12.6243	16.3987	15.0309	69.5332	49.5568	71.5892	25.5229	30.2362	40.1551
21614	281.561	262.123	272.663	117.099	116.164	83.718	153.828	147.18	143.567	155.883	210.1	194.959	109.805	115.747	104.475
21623	0	0.40116	0	1.01648	0.428091	0	0	0	0	0.491109	0	0.408646	0	0	0
21642	29.5617	28.5054	29.7894	22.6344	20.3233	18.3027	24.1516	24.8838	24.0858	61.6866	78.5284	74.3532	15.9717	21.4131	15.8845
21647	5.47844	5.57629	4.22611	2.44016	3.06956	2.64643	1.61665	2.18873	2.62695	9.1279	6.65767	7.71088	2.27482	3.22016	2.42085
21653	49.8633	41.8361	41.8759	48.9585	50.3042	62.9304	20.9882	17.7837	16.8323	9.66279	11.7927	13.3475	23.6322	11.4074	19.0443
21680	1.9751	1.56917	1.95061	3.50305	3.09068	2.77791	1.64391	1.20259	1.39247	0.681994	0.991013	0.713062	2.0452	1.48546	1.72098
21698	3.82095	3.5987	4.12988	5.16112	4.97531	4.78227	6.56282	4.70933	5.19293	3.6425	5.11284	5.30875	2.91153	3.66982	3.3043
21705	130.833	163.696	173.842	20.8565	23.7744	26.6436	47.0245	73.7543	88.7337	277.984	161.574	211.258	70.8052	80.32	78.7354
21725	0	0	0.00695357	0	0	0	0.0059019	0	0	0	0	0	0	0	0
21727	0.664065	0.488617	0.576326	1.41124	1.42934	1.44436	0.417326	0.577395	0.58176	0.573078	0.907016	0.654365	0.720422	0.843745	0.684342
21755	0.0598554	0.0788435	0	0	0	0	0	0	0	0	0.020929	0	0	0	0
21869	4.279	3.92126	4.08151	3.71342	3.61965	4.2077	5.41081	5.41131	5.82415	4.10841	3.95331	3.68632	4.1498	3.50532	4.15429
21919	4.15523	3.79576	4.16759	4.5596	4.63066	3.8724	6.81183	6.06045	7.49339	1.44569	3.35364	1.78532	7.66279	10.8595	8.03664
2205	2.82877	2.12842	2.47644	2.88648	2.92575	2.91482	3.27203	2.09703	1.87306	0.953937	0.750765	1.31803	1.89291	0.967898	1.29216
22146	0.0292191	0.0577325	0.153215	0	0	0	0	0	0	0	0.0153251	0	0.0275393	0.0171347	0
22195	0.000836483	0.000826382	0	0.426463	0.365971	0.33794	0	0.000930957	0	0	0.00965197	0.000841802	0.0315357	0.0372803	0.0307232
22204	1.0166	0.68294	1.07476	1.5531	1.52383	1.37547	1.18825	0.876333	0.949509	0.185545	0.1745	0.197172	1.17417	0.737064	0.845323
2228	159.866	167.577	157.995	24.2516	25.0171	16.525	79.2143	99.9413	104.154	90.2549	100.228	106.233	101.319	128.04	127.034
2230	18.3088	17.8177	22.3796	63.8273	61.3702	61.2425	48.2736	36.4798	39.697	47.4899	47.3412	46.137	34.6642	27.7024	31.0816
2231	12.7476	11.5409	14.1045	51.003	52.8024	62.8171	40.1364	31.5597	31.6643	21.1159	19.3478	19.5937	17.5293	13.5753	17.3666
22316	1.92848	1.41092	1.45218	0.497168	0.618557	0.514123	0.494821	0.68843	0.429042	2.95397	2.14697	3.50615	1.15744	1.80837	3.29798
2232	59.2236	50.967	54.1599	67.9231	66.8172	79.1738	104.608	86.6753	90.2913	86.9202	67.3342	84.6478	47.5454	26.8195	31.3849
2234	63.2679	76.335	67.0557	43.7996	45.8473	34.5565	50.5191	82.6408	78.4078	81.8936	102.821	77.0876	47.2802	79.0575	79.7512
2236	67.4026	69.7677	76.9726	81.8237	78.511	71.4477	112.938	100.355	109.978	69.2083	64.1927	64.8366	54.7078	48.3379	50.57
2237	1.23223	1.21044	1.33253	2.73796	2.83681	2.91892	4.77558	3.00254	3.95731	2.35683	1.53494	1.8695	1.50013	0.626806	0.688503
2244	40.2116	42.7842	37.8039	9.64815	8.60656	10.3867	23.1718	24.42	26.7307	27.3449	23.2712	27.0291	11.8705	11.1765	9.56457
2265	1006.82	1234.11	1034.93	353.107	357.439	345.09	552.44	738.572	728.592	932.224	878.349	711.717	675.867	1064.66	968.527
2267	65.3156	80.1642	66.9717	70.5149	85.3281	83.6754	63.7415	86.3122	89.5707	133.58	86.4604	133.186	129.909	83.5997	90.1986
2269	847.519	1032.46	897.646	476.722	543.635	411.853	605.699	957.105	852.512	1851.81	1545.19	1644.92	1008.18	1906.41	1627.38
2277	513.214	645.564	545.721	167.238	248.975	132.267	150.861	315.182	397.405	794.29	423.932	311.613	270.823	662.446	442.749
2279	0	0	0	0	0	0	0	0	0	0	0	0	0	0	0
2280	244.121	291.746	225.976	177.433	189.978	178.831	215.527	308.47	339.514	1051.39	906.216	762.777	231.799	393.85	355.801
2285	92.5846	111.024	102.928	45.1572	46.5707	59.6862	99.3174	167.419	133.011	245.629	159.342	173.248	167.173	273.503	251.956
2287	0	0	0.907477	1.46211	2.05255	0.61132	0	0	0.221272	0.706411	0.20423	0.391864	0.183501	0	0
2288	109.051	131.431	142.271	102.377	111.774	116.553	100.855	100.344	120.427	198.18	121.468	111.494	172.809	174.389	149.418
2289	7.49886	7.39602	7.55533	9.849	11.1858	10.8232	15.3371	14.5337	14.4742	11.0085	10.0956	11.0863	13.8036	10.9427	13.3712
2291	124.159	137.863	113.827	111.137	118.853	124.247	160.373	231.314	250.931	1020.39	633.705	623.734	315.75	478.895	421.723
2292	416.955	501.824	475.314	703.691	745.299	836.594	1080.18	1753.39	1609.17	1584.52	1108.2	1248.84	1115.85	1446.12	1261.98
22921	0.267653	0.264421	0	0	0	0	0	0.595764	1.21676	0	1.12305	1.07742	0	0	0
22923	80.6806	76.6158	79.2697	55.3608	48.9275	43.883	61.9704	50.0407	54.7087	34.5025	40.9936	46.5172	44.798	38.7701	27.4935
22932	29.0264	27.0418	32.642	29.1176	31.2759	22.8408	28.4439	17.6963	25.4693	28.0716	31.0637	31.6273	15.2881	10.8263	8.78733
2294	649.076	828.87	779.842	446.187	527.199	387.319	464.181	627.591	858.736	1125.55	692.573	658.129	374.068	506.819	408.757
22946	0.846129	0.880309	0.805381	0.00129309	0.00163375	0.00486586	0.795459	0.738176	0.651656	0.014994	0.108914	0.00155954	2.3574	1.62306	1.37706
2295	0.0254343	0.0188454	0.0222282	0.0212228	0.026814	0.00665511	0.031444	0.0283069	0.0505861	0.346064	0.52693	0.255961	0.00599302	0.0671184	0.0602696
22954	4.19426	3.57659	4.20145	9.38182	9.32451	10.7205	10.6398	10.0894	8.94823	5.58886	6.68443	6.04259	10.6804	10.2009	14.0189
2296	0	0	0.056834	0	0	0	0	0	0	0	0	0.0981676	0	0	0
22960	0.484665	0.622455	0.629304	10.3645	11.6936	12.1671	0.705322	0.916986	0.574433	0.242843	0.493876	0.216002	1.12895	0.438506	0.885962
2297	0	0.0163105	0.0192383	0	0	0	0	0	0	0.0599029	0.207821	0.0332296	0	0.0193634	0.019561
23	19.1337	16.0962	19.3832	0.0230133	0.0145381	0.0216497	17.2018	12.7576	14.4892	0.0917301	0.0831762	0.048572	0.155967	0.173865	0.232824
23017	9.62375	10.6148	9.50767	28.9412	28.4681	28.2782	19.6053	15.4423	15.4127	18.6067	13.8572	15.0763	12.4649	9.56075	10.6764
23028	0.114989	0	0.0334981	0	0	0	0	0.0319941	0.0326716	0	0	0.0578603	0	0	0
23029	0	0	0	0	0	0	0	0	0	0	0	0	0	0	0
23056	95.0253	98.3752	97.2539	51.1286	53.5102	44.9089	115.77	122.53	134.877	208.147	227.188	203.265	95.0365	85.1828	74.4585
23061	0.00292357	0	0.00851679	0	0	0	0.00144574	0	0.00166133	0	0	0.00441323	0	0	0
23064	4.38425	4.95451	5.1578	0.27196	0.232766	0.352131	14.5474	14.3457	15.0797	4.14534	3.3417	3.35406	12.6146	12.9845	11.2734
23086	7.77214	8.98522	7.22598	0	0	0	24.5325	17.2999	17.3843	0.199998	0.607123	0.499249	0.0779288	0	0
23087	8.99496	7.54144	8.73208	4.29419	4.13116	2.94284	6.19716	4.72224	6.26095	6.26264	7.97413	9.81397	5.27616	4.25269	3.54238
23089	0	0	0.0153159	0	0	0	0.025999	0	0	0	0	0.0132274	0	0.0308311	0
23090	7.77175	5.98657	7.33387	12.6923	12.0887	11.6663	6.45613	6.25067	6.53701	6.07762	5.76223	6.97832	7.22047	4.11693	6.69808
23091	0.588024	0.427149	0.591154	0	0	0.00603378	0	0	0	0.0697234	0.0120946	0.0232064	0.010867	0.00676136	0.0683035
23096	2.28171	1.8865	2.37442	2.24497	2.309	2.088	3.03503	2.64805	3.18254	3.12851	1.90069	3.47502	1.63302	1.2808	1.43843
23097	7.26975	9.38381	8.14481	1.17815	1.18098	0.659508	5.85122	7.29861	4.57534	3.8387	6.97706	5.29616	0.197965	0.670604	0.705098
23137	10.6444	9.12644	9.75069	6.99071	7.25367	7.37074	13.6198	17.8263	11.8905	12.7392	12.6305	16.394	29.6301	26.4281	36.8998
23155	0.0104985	0	0.024467	0.0262804	0.016602	0.00549405	0.0415331	0.0759475	0.0298291	0	0.0275317	0	0.0296848	0	0.0248774
23157	1.04204	0.913309	1.00253	2.55497	2.85626	3.19918	3.11294	2.9915	2.2471	2.12632	1.74331	2.45764	2.5485	1.81755	2.12733
23159	63.9078	56.7682	58.8083	71.1773	77.2782	83.8971	108.916	132.025	111.052	79.7805	71.5693	90.7437	69.217	69.3241	87.0112
23160	230.144	270.01	228.637	172.389	165.483	181.201	36.7567	42.3897	35.6793	343.115	298.319	375.171	93.9882	145.655	129.637
23161	8.32471	7.6243	8.94724	28.5043	29.3747	32.6478	15.0234	16.4261	15.6053	26.1774	18.7285	23.6939	19.1353	13.4048	16.1988
23162	3.27393	2.62794	3.87458	6.48808	5.33907	5.78239	15.0769	13.3222	10.3486	1.42299	1.50249	2.41958	3.71249	1.31993	1.81827
23166	6.78461	6.81575	8.02438	17.5407	17.952	23.812	17.1558	17.3592	16.4549	13.1043	10.672	13.3291	22.33	12.1484	13.9599
23198	2.48959	2.135	2.07503	14.9743	15.5473	15.6703	3.91568	3.59814	3.43855	0.0209097	0.580337	0	4.35072	3.30515	5.14145
232	0.392052	0.321926	0.439043	0	0.00536777	0	0.908943	0.46183	0.685715	0.00615795	0.0160228	0.00512395	0.263937	0.131375	0.183992
2321	3.48481	3.10206	2.95269	6.9098	6.42784	6.6111	4.449	4.23308	3.05797	0.947824	1.29339	1.54054	4.26438	2.00373	2.88461
23213	19.7101	15.5427	16.6848	58.4844	57.2127	60.0375	61.3659	42.8886	45.6049	24.2657	23.9204	23.1265	20.0764	8.91498	12.0428
23215	53.5302	45.2139	60.4221	72.2982	63.4566	59.3369	41.1881	19.8942	25.9799	20.5758	23.0238	26.1877	22.855	9.21782	9.99323
2323	0.00564869	0.0186016	0.0153584	1.25375	1.28829	1.43664	0.75234	0.678959	0.547821	14.3375	9.59313	16.9174	0.00887322	0.00441667	0.0156161
23238	1.5227	1.66266	1.25138	0.0802463	0.101387	0.0335517	0.110967	0.214064	0.0910821	0.465249	0.470776	0.467779	0	0	0
23242	0.00847245	0.00321928	0.00683488	0.338251	0.401942	0.422914	0.00515659	0.00145067	0.00740693	0.000788223	0.00615282	0	0.00491406	0.00993683	0.0054052
23248	0	0	0	0	0	0	0	0	0	0.030297	0.0262774	0	0	0	0
23249	0	0	0	0	0	0	0	0	0	0	0.132282	0	0	0.0739511	0
23251	0.242161	0.119618	0.18812	0	0	0	0	0	0	0.0488131	0.169347	0.203084	0	0	0
23252	0	0	0	0	0	0	0	0	0	0	0	0	0.0598459	0	0
2328	31.8648	30.5744	29.9644	8.99441	8.48292	7.66571	20.3862	15.3954	14.6798	19.0649	14.4663	17.7807	15.8206	13.3409	14.3878
2329	2.05328	1.52136	2.30058	0.230635	0.249768	0.206637	0.663896	0.92286	0.628268	0.71634	1.53254	1.0729	0.669888	0.926218	0.982452
233	0	0	0	0	0	0	0	0	0	0	0	0	0	0	0
2330	4.0127	3.7112	5.42198	6.03756	6.57057	4.33386	6.12186	4.15708	6.18574	3.66565	2.95542	3.07162	7.46342	3.98029	3.31282
23302	0.0160511	0.00792864	0.0187037	0.0133933	0	0	0	0.00893198	0	0.0194128	0.0589304	0	0.839622	0.913032	0.751191
23316	0.32998	0.357543	0.248072	0.417452	0.448877	0.579327	0.45269	0.627876	0.483903	0.605072	0.346141	0.599883	0.160521	0.199749	0.113505
23356	1.60547	1.23095	1.87394	3.81141	3.63872	3.3041	1.62795	0.977623	1.12427	0.339964	0.37141	0.37808	1.04699	0.564254	0.557202
23364	0	0	0.0220003	0.0945235	0.119426	0.0395212	0.0373458	0.0840499	0.0214574	0.593693	0.851607	1.10201	0.195741	0.310007	0.111847
23386	1.07307	0.815984	1.01097	2.61446	2.42539	2.41491	1.08919	0.768278	0.741809	0.830018	0.843871	0.90014	1.12784	0.67889	0.558519
23393	10.9973	9.4038	11.7433	21.6795	20.6906	16.0295	32.3315	23.0952	25.1977	4.27042	7.04502	7.11413	12.8194	5.12473	5.39491
234	1.01342	0.789035	1.23358	5.84072	5.4492	4.91698	3.60678	1.13207	1.95243	0.920391	1.63608	1.18289	2.22278	1.2416	1.0177
23400	14.4575	13.7797	12.6008	7.32315	6.85671	8.96009	15.0738	22.3259	20.639	30.019	18.9261	33.8895	14.6049	10.3162	11.2803
23401	94.5098	99.5405	106.988	185.831	200.629	204.437	142.783	196.734	159.62	184.753	137.689	189.174	220.179	182.538	222.573
23408	10.1895	8.85749	9.75566	5.0953	4.68774	3.855	6.8063	8.62994	8.06912	7.31206	11.3748	10.3762	9.19257	17.3504	11.7424
23409	0	0	0	0.00238796	0.00603414	0	0	0	0.0032525	0	0	0	0	0	0
2342	22.0659	15.9664	20.9099	20.6726	17.8926	13.3286	2.67929	2.26768	2.15782	16.382	13.1399	25.6315	13.8357	9.77618	7.87331
23469	0	0	0	0.0509687	0.0643964	0.0383589	0	0	0	0	0	0	0.0115142	0	0
23472	45.6786	53.1495	49.9418	16.4381	17.7564	14.2049	23.8714	30.126	32.9858	30.3736	33.2847	26.5977	52.1945	115.834	83.9199
2348	6.69979	5.10255	6.24843	4.47437	4.12492	3.52396	6.70577	4.70164	5.18608	2.03311	2.62972	2.38313	2.84731	2.82023	2.90962
23481	0	0	0	0	0	0	0	0	0	0	0	0	0	0	0
23487	0	0	0.0635612	0	0.115011	0	0	0.0607074	0	0	0	0.0548937	0.205643	0	0
23492	0.0227145	0.0149601	0.0352911	0.00631779	0	0.00792459	0.0149768	0	0.00860508	0.00915726	0	0	19.2249	14.9453	17.0893
23496	0.0332411	0	0	0.00693423	0	0	0.0904096	0.0739907	0.0566682	0.0100508	0.0174346	0.00836311	0	0	0
23497	1.51865	2.17151	1.9559	0.0666943	0.421325	0.292798	2.2925	1.60122	2.18017	0	0.20961	0.120656	0.527338	0.0937442	0.189401
235	0.0226494	0.134255	0.10557	0.0755962	0	0	0.0448016	0.0252074	0.0257412	0.383502	0.665243	0.683802	0.0426945	0.0531282	0.0536703
23506	59.9168	50.1025	67.7472	149.202	173.186	152.783	126.792	122.894	100.777	103.703	82.3759	104.916	77.4644	56.1692	84.3702
23531	0	0.011277	0.00665063	0.076198	0.0691957	0.0955773	0.00282239	0.00317601	0	0.0138055	0.4131	0	0.102207	0.0435103	0.0507165
23568	0.942886	0.861637	1.07124	1.26865	1.665	0.789485	0.384671	0.629626	0.857279	0.926544	0.457443	0.498163	1.43299	0.787921	1.24282
236	0	0.0223741	0.0237513	0.00377952	0.00477523	0	2.14807	1.94586	0.970369	0.48208	1.09757	0.704262	0.00853823	0.00265621	0.0187832
23614	0.656029	0.628466	0.486464	0	0	0	0	0	0	0	0.0625599	0	0.224841	0.0466313	0.235536
23657	2.08966	1.9627	2.20208	12.9485	13.0073	12.9832	0.934518	0.647142	0.61266	0.615346	0.692546	0.420589	3.49947	1.42788	2.03091
2366	6.43379	5.43522	6.12503	2.42692	2.58603	3.15418	4.15893	4.66442	3.10643	3.09386	3.01421	4.03434	5.76004	7.23345	8.41165
23663	18.1551	21.5084	20.2954	8.19027	11.2816	6.64288	9.41585	22.3411	30.9501	55.9647	34.2951	25.4747	8.69477	22.851	13.903
23671	0	0	0	0	0	0	0	0	0	0	0	0	0.022503	0	0
23675	0.150074	0.0959341	0.205736	0.228351	0.176828	0.21251	0.488936	0.0785994	0.341121	0.128121	0.0648218	0.124376	0.698911	0.320965	0.407915
23682	23.4464	17.5633	24.1687	25.4763	23.4959	21.8431	52.239	51.3286	46.559	14.3343	16.2163	17.6318	9.95641	11.0297	10.9897
23696	7.47536	5.11704	9.2115	17.7502	17.6097	20.6311	8.13152	5.97855	5.06407	8.72639	8.92101	10.573	14.4642	10.3723	13.7342
237	33.2711	25.8493	34.7842	18.2309	17.1354	12.1984	19.5892	11.6777	14.0572	19.3366	16.475	25.0786	16.1642	18.3425	15.7365
23721	5.6775	4.98069	5.45417	14.3174	14.4775	15.7941	15.1854	11.1327	11.9935	5.8411	5.15027	6.41699	10.8102	5.91968	7.29692
23723	49.1987	48.868	44.7966	23.3507	20.7564	15.3037	36.3365	35.811	31.6362	10.5174	16.0683	12.5232	3.0718	5.36886	3.47534
23747	16.5161	18.4227	17.3805	1.43212	1.07703	0.841148	0.478256	0.303199	0.30962	0.140032	0.185753	0.0685407	0.808819	0.942576	0.750458
23749	13.205	12.6241	12.2543	11.7221	12.1641	11.6713	14.944	17.3353	13.4403	9.29919	11.0314	9.62476	9.37878	21.7474	17.0089
23752	0.0340968	0.0544143	0.0244502	0.00875414	0.0027651	0.00274514	0	0	0	0	0	0	0.405415	0.461424	0.400874
23764	0.0671026	0	0	0	0	0	0	0	0	0	0.0703891	0.0675293	0	0	0
23785	2.25135	1.36123	2.22201	12.996	12.157	12.2624	2.91612	2.04466	1.80366	1.26472	1.39804	1.50219	3.62542	1.61603	3.3865
23786	73.313	58.5051	81.3143	43.2893	42.4164	40.7486	76.2456	36.4359	58.3282	36.7481	27.2266	31.8245	46.9704	27.2811	27.4127
23789	7.51052	9.17173	7.94137	18.351	18.6768	20.216	30.125	36.1439	36.0992	28.8696	28.8691	26.279	20.2039	25.0394	24.4915
23792	0.0584607	0	0.034061	0	0.0616319	0	0.289095	0.227722	0.265765	0.0353523	0.030662	0	0.0275499	0.0685651	0
23797	27.9837	31.9205	27.0877	26.3545	25.1064	20.6277	39.4531	50.3017	44.8339	34.9905	72.7229	52.1594	28.8754	52.6385	37.0096
238	0.0737468	0.0884683	0.141178	4.32508	3.7041	2.62432	1.14616	0.668332	0.54479	0.050967	0.348114	0.0371079	1.33056	1.19855	0.811346
23826	1.01564	0.778058	1.07414	2.14891	2.26295	2.00542	1.747	0.824959	0.814077	0.323252	0.178188	0.27017	0.96621	0.373378	0.463041
239	0	0	0.00168599	0	0	0	0	0	0	0	0	0	0	0	0
23920	0	0	0	0	0	0	0	0	0	0	0	0	0	0	0
23921	0	0	0	0	0	0	0	0	0	0	0	0	0	0	0
23987	11.5681	12.9908	11.9435	5.72338	6.59051	6.63221	6.24255	9.2911	9.18088	18.805	11.788	13.4729	10.8126	14.9723	14.3166
23993	1.67202	1.24839	2.11893	3.22109	2.85122	3.49193	3.42165	2.28106	2.01411	1.56558	1.58418	1.41901	1.60494	1.68087	1.35111
240	2.14793	1.89414	2.00341	2.04304	2.0606	1.58489	2.21422	1.71381	2.04664	0.89035	0.960392	1.02218	1.13079	1.03008	0.91914
24008	15.7473	14.619	13.3484	11.9608	12.0447	12.5938	7.84357	6.8649	6.40594	11.5301	12.0642	12.4149	7.53911	7.63529	8.45122
24024	0	0	0	0.0132806	0	0	0	0	0	0	0	0	0	0	0
24049	0	0	0	0	0	0.104077	0.295046	0.553354	0.226029	1.56346	1.14741	1.90137	0	0	0
24063	0.0453135	0.0248702	0.0234676	3.00383	2.6699	2.89303	0.194203	0.14569	0.108721	2.37483	1.73231	3.01478	0.00474537	0.0531455	0.0238612
24104	0.0467938	0.0462287	0.054527	0.117137	0	0	0	0	0	0.169783	0.834456	0.423822	0	0	0
24105	0.0914177	0.0431935	0.125051	5.2932	6.22676	6.06533	0.605382	0.446782	0.514968	0.10095	0.300193	0.107999	0.996481	0.522106	0.494469
24118	5.34947	4.93731	5.54627	4.63637	4.35246	4.84086	14.4498	11.7921	12.0418	0.0500569	0.455864	0.17702	4.17397	3.64066	3.55522
24136	0.777653	0.894898	0.916126	0.0285225	0.0270276	0.00894415	0.0845184	0.199727	0.048561	0.0206708	0.0179284	0.0343999	0.0322174	0.120272	0.0708745
24137	2.16941	2.12505	2.09946	3.7247	3.0895	2.43606	0.283655	0.257811	0.225661	0.200118	0.40499	0.225721	1.89567	1.86731	1.49428
24139	4.38651	4.88911	6.68416	0.187701	0	0	1.89108	1.1266	1.02263	0.136031	0.117983	0.452759	0.424033	0.131915	0
24140	5.00359	4.91116	5.13471	1.52945	1.42489	1.00282	0.384541	0.247269	0.289329	0.436651	1.31095	0.428545	0.71546	0.418009	0.350981
24141	0	0	0	0.710124	0.211107	0.314375	1.73291	0.668583	0.910321	0	0	0	0.188733	0.0587138	0
24144	0	0	0	0.131331	0.11062	0.384376	0	0	0.0596261	0	0	0	0	0	0
24145	6.54247	4.57172	4.83453	0.0332875	0	0.208767	0.473463	0.754778	0.362711	0.434234	1.96681	0.802936	2.63197	4.67883	3.45039
24157	5.07442	5.70133	5.87905	10.6183	10.3491	9.17004	7.07983	7.62952	7.31739	10.8608	9.79899	13.0967	14.7629	7.01803	7.56965
24174	0.0327811	0.0453393	0.0152794	0.0382944	0	0.00686196	0.116717	0.0510768	0.037256	0.00792934	0.0550186	0.0593811	0.0308964	0.00768939	0.0233036
24175	41.198	33.7907	44.0235	54.7764	58.3636	66.0411	43.1951	30.2122	34.5657	14.4111	10.889	16.6174	21.6407	5.31719	8.49307
2422	64.8452	58.0816	69.5856	104.069	108.703	105.414	121.169	79.0239	95.2536	63.8632	54.0453	69.7934	89.7698	28.7563	36.0812
24224	10.9087	8.37446	12.5491	14.0638	13.6931	13.6057	6.53	3.42914	4.38136	66.9166	59.0235	69.9993	4.78125	3.29105	3.57669
24240	0.0380157	0	0.0885964	0.063442	0.0200389	0.0397885	0	0.0211546	0	0.0229888	0	0	0.232896	0.156052	0.202686
24247	4.39348	3.40195	3.6667	9.41269	6.44696	7.08396	5.10861	4.29499	5.26313	1.72334	5.60512	3.40568	1.28703	2.43716	2.25099
24249	8.10239	8.53203	8.52369	13.7777	14.9167	16.4016	10.9971	12.0332	13.001	16.7251	13.1199	14.0645	18.8964	11.7259	13.6643
24262	31.6682	27.8321	36.023	5.69098	4.95009	3.62299	14.6095	16.3637	13.7109	4.18655	6.43532	8.69169	3.9086	3.73829	2.15216
24265	36.9021	40.4542	35.7132	14.1776	14.7132	16.9893	27.0715	38.575	33.3426	12.1101	11.9505	9.90313	14.1289	17.2177	17.6113
24269	4.0329	3.89507	3.95995	5.32999	6.01447	6.4369	2.73345	2.95209	2.73092	1.6113	1.03158	1.43759	6.4116	4.21498	5.45877
24270	4.11859	4.47985	4.9689	12.6877	12.8286	17.5692	7.93076	8.21834	7.83682	6.65415	5.7495	7.3057	11.1455	8.52647	7.81251
24283	6.67632	6.01111	6.97021	7.32582	7.87252	8.50906	17.3664	15.9559	16.0307	7.53007	7.35415	8.68651	5.171	4.51107	5.41823
24288	35.9263	29.4303	39.333	0.0557548	0.0117406	0.0116558	9.54935	5.44107	6.37898	0.0808133	0.140183	0.0784511	0.188932	0.0391839	0.0791675
24289	1.68465	1.12876	1.81729	8.2185	8.5285	8.85972	8.36381	6.92421	5.17517	3.03605	3.4031	4.34752	9.18881	3.36478	4.83188
24290	0.142545	0.154588	0.151115	0.459669	0.433882	0.428506	0.16536	0.151487	0.105972	0.116661	0.197869	0.127272	0.265669	0.162154	0.241268
24291	374.563	361.836	387.166	234.684	219.452	156.041	216.104	227.398	223.131	119.104	167.403	187.014	260.803	207.844	191.957
24292	2.71348	1.98453	2.20862	28.1502	29.0337	30.0364	4.95884	4.31807	3.82956	3.46792	3.19474	3.80673	4.57293	2.81198	4.51053
24293	0.00268826	0.0026558	0.00156626	0.2288	0.206888	0.254633	0.02127	0.00897563	0.0183314	0	0	0	0.00126686	0	0
2433	0.00631244	0.00623621	0.0220669	0.316033	0.299468	0.244452	0.0374589	0.00702537	0.050219	2.81713	3.26445	2.99842	0.410517	0.740348	0.493616
24337	1.05445	0.653628	0.770956	4.83057	4.47712	5.13294	2.01214	1.86847	1.33938	5.84135	5.68664	7.42394	4.15071	3.70526	5.90367
24369	1.14929	0.567703	0.669608	1.91797	2.42325	0.60144	0	1.27909	2.61235	6.94994	1.80836	1.73489	2.16642	0.673964	1.36168
24376	1.75194	2.22529	2.62474	0.130522	0.19789	0.0654872	0.123765	0.417816	0.319998	14.2645	10.8624	14.7973	0.530749	0.587071	0.370663
24380	0.550756	1.0202	1.44399	0.057445	0.0725789	0.0720549	0	0.0766198	0.156485	0.499578	1.58876	0.762104	1.55728	3.149	2.52859
24381	0.0108728	0.0236314	0.0304072	2.47679	2.68455	3.19774	0	0.00242017	0	0.01841	0.0935239	0.0196955	0	0.00510084	0
24382	0	0	0	0	0	0	0	0.362006	0.369672	0	0	0	0	0	0
24436	0.0118197	0.0642232	0.027546	0	0.00623042	0	0.00584497	0	0	0	0	0	0	0	0.00700202
24437	27.5813	26.4891	32.0435	42.8571	44.6433	45.5131	30.5765	17.2114	26.0129	88.2242	61.7796	79.3207	35.799	32.9118	28.6954
2444	50.6236	52.1211	52.0078	58.8413	56.0551	48.8725	53.4566	45.2605	44.0375	37.5991	50.2427	53.3104	56.4881	43.2992	40.6591
24464	113.227	121.086	118.956	102.448	97.7777	84.2992	47.2288	53.1461	70.1912	120.257	103.968	101.987	45.1075	47.4188	42.2449
24474	0.533636	0.374488	0.518901	1.09937	1.3114	1.19408	1.69981	2.01109	2.20425	0.267062	0.239351	0.31481	1.25566	1.15246	1.08574
24475	0.00795326	0.00942866	0.00926762	0.00265454	0.00167694	0.00166483	0.0251711	0.0247842	0.0126545	0.0019238	0	0	0	0.00186558	0.0150769
2451	3.39929	2.46187	4.51203	28.1617	28.6762	28.9842	13.6818	4.95658	6.83344	5.85001	5.77093	7.02829	8.84073	2.82525	2.92978
24515	8.0476	9.46302	10.0085	12.9627	16.1218	15.0088	10.4154	17.0818	14.9182	52.9786	35.706	43.7258	19.4991	37.2943	40.3074
2452	36.0153	32.5254	37.8417	30.1885	31.299	25.675	30.6595	29.1014	33.0956	38.4835	54.9151	41.9184	26.8592	31.2572	27.3556
24521	2.55067	2.0071	2.46531	5.03827	5.01588	6.00147	9.36959	8.47773	7.61513	2.3854	2.67559	3.03201	5.28327	4.0003	5.8889
2453	58.7988	56.6663	52.8026	33.1205	31.0015	24.4308	19.0056	25.3623	22.2174	30.7595	48.1288	35.25	44.5748	56.1987	49.0134
2454	0.739667	0.544122	0.660329	2.29456	2.19683	2.14143	2.16515	1.42291	1.4779	0.444886	0.41089	0.438218	2.98347	1.21265	1.91763
24544	152.651	149.73	147.455	137.023	141.457	130.008	110.049	95.5084	121.831	124.723	114.813	146.376	90.6158	52.9685	44.5477
2455	26.4702	22.6638	26.1602	32.6386	31.1294	22.8056	16.1184	17.4763	15.5083	12.8513	24.1535	18.0724	21.5596	24.2607	19.6781
24552	30.4378	27.2348	31.8155	11.7378	11.3466	9.07101	49.1893	44.4458	44.6359	30.1215	29.9677	35.4959	15.9634	22.8321	15.2574
2456	0.892624	0.778308	1.11173	8.43125	9.23899	10.0952	4.66433	3.64797	2.55878	1.65651	1.80066	1.67295	3.87954	2.55157	4.08905
2457	12.9189	11.4446	12.9042	49.0725	51.2898	53.4179	19.518	16.6797	15.323	22.8583	20.4056	23.2629	14.5664	8.16205	10.135
2459	15.8477	16.9204	16.2577	30.3225	29.5676	30.3263	22.92	22.3423	22.266	21.0583	19.9049	20.2217	31.642	22.6666	24.077
24599	42.1377	38.6343	34.9442	16.9894	19.3829	18.9439	29.5854	34.9652	28.2793	39.4842	32.7602	44.4059	21.7075	16.9738	24.0058
2460	31.0361	42.1043	37.6359	19.206	25.5965	15.1537	14.6134	38.4252	40.2515	83.1544	46.3419	34.1476	9.02746	31.5238	18.8257
24622	23.0984	19.3636	23.4542	8.64075	6.90737	5.52087	10.5713	10.4126	10.9802	82.566	163.987	137.823	16.1447	21.8159	13.0257
24649	6.32001	3.97585	5.26898	7.90305	9.05243	9.47728	6.1477	6.62194	4.56068	3.13998	3.60288	4.60867	6.04931	3.0314	6.61793
24650	7.08966	6.46377	6.90759	2.57781	2.48769	2.00804	3.296	2.84645	3.1986	2.33318	3.80956	2.92504	2.46324	4.63679	3.782
24667	40.1286	31.6668	42.4121	0	0	0.0640243	25.0471	40.0313	32.5363	16.4243	48.5107	28.8104	15.6821	20.9494	9.78434
24671	47.4177	51.4069	46.0751	33.6733	34.9356	31.1095	81.2451	74.6251	86.4367	90.1999	98.6661	88.2923	78.0823	82.1913	63.7666
24676	289.994	283.511	283.425	144.386	138.736	108.293	285.144	333.511	350.76	261.008	389.648	348.902	179.901	283.5	228.567
24682	4.74207	3.62753	3.83792	6.42028	6.53605	6.79786	4.5349	3.46024	2.79955	5.4005	6.01951	6.60126	5.31289	4.76098	6.09939
24699	0.00606362	0.00998398	0.00471046	0.767371	0.698917	0.662139	0	0	0	0	0.0190818	0.00101703	0.903924	0.868807	0.868093
24718	6.42573	4.8624	5.7246	16.1461	15.5665	18.3732	7.48201	7.80067	4.78573	9.40299	10.2015	12.3645	10.7983	5.60149	11.2525
24723	0.0642243	0.0242258	0.0340172	2.60252	2.39194	2.41134	0.190558	0.19234	0.195086	1.05215	0.856208	1.20687	0.00110058	0.00136954	0
24728	1.82136	1.57774	1.63689	0.922559	0.867167	0.883267	1.20443	1.45045	1.56615	0.729966	0.599501	0.677273	1.60086	1.08374	1.28465
24768	7.45281	7.18907	7.32812	0.108304	0.0838677	0.0482044	0.314717	0.62442	0.442543	0.238002	0.56218	0.434	0.0749788	0.324103	0.148823
24791	0.00544849	0.00538269	0.0126978	0.00454632	0	0	0.0215548	0.0121277	0	0	0.00571534	0	0.00513525	0	0
248	0.166848	0.146518	0.162018	14.8348	14.7755	14.9017	4.40961	3.68289	3.84516	2.47756	4.3366	1.87498	0.0698914	0.130457	0.0329471
24811	1.69531	1.69852	1.57311	1.4246	1.32971	1.44308	2.67038	3.01831	2.90508	1.73716	1.51171	1.45512	2.32557	2.03051	1.82394
24822	2.54898	2.25439	2.37618	2.16743	1.7915	1.39744	2.04081	1.64808	1.51744	0.616567	0.534764	0.708481	1.1669	1.30971	1.46688
24860	10.8899	7.89284	9.84331	0.339691	0.160943	0.0532605	2.2648	2.71847	2.13986	0.184636	0.320278	0.102422	0.0479618	0.775877	0.180875
24861	161.306	185.004	159.918	123.088	118.169	99.1315	94.9454	117.826	106.568	100.733	142.187	88.5134	114.948	128.767	127.838
24862	168.901	148.101	171.539	258.172	229.672	195.467	291.707	234.025	242.545	185.522	226.606	237.298	121.999	155.389	112.287
24864	0	0	0	0	0.0335856	0.0333432	0.0630157	0	0.0362064	0	0	0	0	0	0
24865	1.71356	1.46982	2.31379	5.80141	5.51108	6.42862	4.34566	2.18413	2.46066	1.74337	1.83999	2.01575	3.54655	2.34242	3.40888
24867	16.944	18.8318	18.5775	25.974	28.4457	27.1387	27.1049	30.6581	27.7622	48.1269	33.3261	42.7586	38.6423	45.7673	55.3747
24869	0.429345	0.246287	0.403467	0.0462262	0.0292022	0.0144957	0.0136978	0.0308281	0	0	0.0581126	0.0139379	0	0	0
24870	32.2596	30.2798	35.2175	55.8918	59.3608	60.8921	32.2954	35.9396	40.0982	47.2404	47.4512	46.2176	27.4016	26.8161	28.7245
24887	10.0818	11.7641	10.7589	4.36717	4.79918	4.25309	3.28132	3.53502	3.7268	3.49936	2.52249	3.02825	35.7181	26.1674	24.5452
24890	0.0353038	0.0647725	0.0763994	0.0841661	0.0850717	0.0739004	0.0498805	0.0785822	0.0859781	0.0914953	0.222197	0.101509	0.370769	0.408142	0.436209
249	0.0517343	0	0	0	0	0	0	0	0	0	0	0	0	0	0
24921	80.8116	89.1858	86.866	51.2168	54.3321	57.2024	117.357	107.856	121.257	136.008	111.907	119.424	55.735	58.2794	62.6645
2494	33.9216	33.2979	32.3657	21.9929	24.3084	18.195	16.4824	17.9337	18.9291	15.2716	21.3766	15.5124	18.9749	29.5266	29.7812
24945	0	0	0	0	0	0	0	0	0.325066	0.115308	0.20002	0	0	0	0
24948	7.58196	6.03393	7.43996	8.72208	7.98155	6.07926	5.79946	5.02102	5.29112	7.11204	15.581	11.9863	5.00433	5.51876	4.11071
2498	3.72239	3.36529	3.63572	3.10191	3.33098	2.58871	2.77336	2.75271	2.35092	2.34653	3.13826	2.79215	2.11713	1.42437	1.83081
250	0	0	0	0	0	0	0	0	0	0	0	0	0	0	0
2500	6.28549	2.69472	3.17844	2072.36	2182.47	2036.64	408.412	347.261	552.746	342.516	341.236	524.058	19.1137	34.3557	18.407
25009	78.5786	97.6269	78.0374	68.2036	71.2999	89.856	75.4272	104.38	110.39	110.053	80.616	89.0601	59.692	46.791	49.0965
2501	0.913921	0.876714	0.740839	2.28778	1.89907	2.0933	1.89948	1.85739	1.38491	2.27474	2.02852	2.74587	9.35033	9.91104	11.4088
25016	28.5159	30.0113	28.2362	30.0382	32.1946	31.8785	37.9316	49.0289	48.1325	64.1542	53.9289	54.1293	38.5381	37.116	35.3425
25026	150.986	137.58	162.638	25.311	25.1778	24.6065	40.3691	48.3957	44.4855	25.058	31.7543	26.781	11.927	11.1313	10.069
25033	0	0	0	0	0	0	0	0	0	0	0	0	0	0	0
25034	0	0	0.0125834	0	0.0113846	0.0113024	0	0	0	0.0130605	0.0113277	0	0	0	0
251	0.16055	0.0906347	0.106904	0	0	0	0	0	0	0.0277393	0.120295	0.207733	0	0	0.0543487
25133	34.0446	32.6406	37.6214	64.5718	65.293	82.7035	65.6023	48.096	49.6856	38.288	28.7277	54.2361	54.2287	15.0286	30.3638
25135	11.0901	10.8841	11.3255	4.60558	4.2508	3.85381	8.33622	7.50617	7.35023	3.2187	5.0097	4.54935	4.10952	4.86582	4.41442
25139	100.351	105.208	95.2961	31.4081	33.0562	23.3236	37.2982	48.4897	40.0191	7.08345	17.382	9.27235	25.5136	36.1884	26.9951
2519	12.0863	12.6056	13.073	26.5125	26.9037	30.8664	28.8852	18.8243	25.7992	25.6741	25.6319	25.2222	40.6392	22.9563	21.3515
25193	4.52987	3.57765	4.16429	1.47841	1.56629	1.87018	1.97325	1.82945	1.56586	7.84304	6.17593	8.03134	5.18719	4.5181	5.43838
252	0	0	0	0	0	0	0.0109884	0	0.0252541	0	0	0	0.0104716	0	0.0131637
2520	6.8425	6.80485	6.36024	2.06444	2.01624	1.96356	4.36848	3.72319	4.04699	0.249663	0.442631	0.262732	1.97422	1.59862	1.83434
25223	8.35455	7.9171	7.06985	9.28588	9.54314	10.4251	19.5099	23.5974	24.4289	11.9093	7.91288	11.9993	17.2469	14.5171	19.6817
25250	22.0114	19.9307	20.5217	23.1029	24.365	25.3174	17.3201	18.7311	17.515	13.4637	17.8046	13.9262	24.2606	25.6481	20.6183
2527	39.9196	40.7595	39.2618	89.7854	83.9472	77.7094	44.0091	41.7004	35.0913	27.2407	33.5116	25.5301	71.2264	48.4052	48.2483
2528	6.29017	6.28203	6.02974	28.0906	28.7782	30.5733	6.56062	7.63093	6.19306	17.6334	20.0108	16.6243	82.5143	79.1381	101.805
2529	350.808	325.717	329.232	141.93	132.681	94.6879	249.2	275.103	184.782	583.943	571.553	951.348	115.202	94.3287	83.8882
253	56.3662	55.244	56.5568	79.418	81.0262	90.4407	83.6317	87.3136	85.8737	51.521	49.5067	52.4847	104.827	70.8252	84.1028
2530	0	0	0	0.0216076	0	0.054206	0	0	0	0	0	0.0260601	0.244066	0.151856	0.0306811
2531	6.7688	3.97044	5.99771	0.235333	0.222999	0.147593	21.3387	12.32	13.7028	4.69015	6.21277	7.23757	4.12019	5.54056	1.58724
25313	0	0	0	0	0	0.299134	0	0	0	0	0.149902	0	0	0	0
2532	0	0	0	0	0	0	0	0	0	0	0	0	0	0.162401	0
2535	5.20014	5.26873	4.74222	3.52897	3.61742	3.27115	8.35254	9.70988	8.04123	6.91655	6.6546	7.70927	19.6423	14.9431	13.5987
2536	9.79776	7.08176	6.7845	1.38434	1.81504	1.01564	2.53865	3.86703	4.51813	1.21148	1.70746	1.29157	4.7795	12.2989	11.1634
2537	127.626	109.758	106.668	170.271	157.076	172.631	167.088	151.812	148.57	98.2976	114.578	106.674	369.75	282.941	278.103
2538	16.2134	17.0704	15.0344	6.16098	6.21924	5.93534	12.6853	14.5288	16.3937	18.5964	14.3326	15.8569	67.833	83.9638	74.5843
25402	31.4602	30.431	31.3476	9.8528	10.0732	7.62044	20.2102	15.8001	17.095	7.77131	10.5152	9.03828	13.0954	9.39571	8.35457
25415	3.40849	2.20808	3.69505	7.45994	6.84804	6.78398	5.9132	5.45696	3.65151	0.0844744	0.410295	0.0843482	1.90908	1.0977	1.29096
2542	2.57085	2.01173	2.84741	2.02835	1.59666	1.91815	0.893698	0.67989	0.665359	0.43099	0.200255	0.845322	0.0719717	0.0447801	0.211106
25438	2.7357	2.94242	3.25207	12.2052	11.3445	8.87846	2.37292	1.94589	2.32559	2.03456	4.2756	2.62543	3.09307	2.80747	2.99295
2545	0.0636314	0.0419086	0.0494314	0.10619	0.089444	0.144297	0.0524441	0	0	0.28218	0.467235	0.512288	0.169924	0.174135	0.301564
2546	0	0.0952667	0.224735	0.321856	0.304986	0	0.0953728	0	0.43838	0.349883	0.505771	0.0970444	0	0.565492	0
2547	72.3126	78.3037	67.5936	155.307	150.382	135.739	0.590809	0.804797	0.714643	137.803	112.297	165.035	215.963	138.648	129.632
25473	20.7832	21.31	21.6081	13.7255	12.571	12.4402	8.76935	8.62606	9.2344	10.9825	15.2583	11.6	13.0757	15.9932	14.3723
2548	0	0	0	0.0920833	0.0732044	0.0921426	0	0.00138	0.00704613	0.00149965	0.00130069	0	0.0116867	0	0.00587645
25481	24.0605	23.7841	25.3983	23.4485	23.5376	21.9578	20.2957	23.2851	24.9997	22.8603	33.6418	28.2226	19.4357	19.5802	16.8088
25490	2.47056	2.26267	2.58133	5.41999	4.89247	5.48591	14.6161	14.4917	11.3507	10.517	6.67188	11.1542	5.49927	2.80949	2.86485
255	0.0224417	0	0.0261504	0.0561771	0.141954	0.117441	0.244149	0.224786	0.204041	0	0	0.0451687	0.232666	0.184243	0.132945
25505	19.6556	17.2453	20.6658	8.85315	8.67081	8.49473	14.2007	10.2913	12.7449	8.80451	4.69556	7.49759	6.67153	3.81489	4.18414
25531	0.691806	0.564336	0.741643	0.0511283	0.0604304	0.0517191	0.103609	0.0703945	0.0853636	3.11729	1.93241	3.55462	0.316702	0.18314	0.229504
25532	2.85704	2.71821	3.08992	8.27288	9.63597	10.0208	7.06709	8.48794	6.62744	3.49088	3.87697	3.68994	7.66917	7.087	8.47997
25538	9.22426	7.78115	8.25621	26.9112	28.34	34.0003	20.648	16.3662	16.1683	23.4037	18.4172	23.2521	13.8599	7.36918	10.0578
25539	25.5883	22.4952	26.9995	31.8148	32.558	32.5498	46.5496	36.1245	39.429	11.2335	12.0783	10.4464	15.5438	7.51986	7.6855
25566	12.7264	9.99757	12.5123	23.8669	21.0974	19.7731	21.0697	13.6052	14.8227	6.13086	8.93878	6.75669	10.3525	6.8227	7.2006
25575	11.011	10.5202	11.5223	2.19116	2.02381	2.10398	18.1801	14.1895	12.6376	4.8187	5.52818	6.3242	0.375519	0.446048	0.643713
25581	6.2291	4.12234	6.45479	12.3972	12.9849	14.9628	10.1436	8.13415	6.40265	4.94821	5.44216	5.36764	7.85759	3.34135	5.2129
25588	0.0680091	0.0806253	0.0581154	1.2598	1.36705	1.61343	0.417028	0.35322	0.479216	0	0.02378	0	0.27349	0.196751	0.0859495
256	0.0323094	0	0	0	0	0	0	0	0	0	0	0	0	0	0
25610	0.134289	0.136312	0.147884	0.110822	0.104236	0.115839	0.135734	0.0960789	0.112369	0.0455118	0.0309596	0.0638589	0.0966652	0.0787499	0.0445849
25616	1.52375	0.947952	1.27018	2.25465	2.38735	2.49867	2.32317	2.30669	1.44386	3.51401	3.61548	5.44236	3.12914	1.80962	3.1605
25625	0.0273337	0.0360048	0.0424678	0.0380128	0.0192109	0.0190722	0.0360449	0.0304208	0.051775	0.363642	0.124247	0.320921	0.0257622	0.117546	0.0107951
25686	35.0955	39.5535	42.9939	12.8646	12.5723	17.0558	22.7202	30.0643	28.4546	55.833	33.6351	52.1381	32.0014	35.5719	38.2247
25695	13.7538	13.3593	13.2964	3.56829	3.84373	4.00843	3.96446	4.96985	4.7288	18.3435	23.1566	20.3389	27.7483	32.7426	28.8752
257	0.876606	0.879447	1.02702	1.31492	1.48152	1.70339	1.73128	1.68728	1.91686	3.53154	2.06077	3.21141	3.21965	2.00762	2.52567
25700	37.0204	40.3624	39.4787	26.7392	25.4916	26.9656	34.8548	35.3862	36.2935	32.6392	30.9327	34.4588	34.0799	18.515	15.839
25701	0.91593	0.503008	0.731952	3.14135	2.9654	3.07577	1.27945	1.024	0.679299	0.614121	0.722769	0.827072	2.02908	1.33387	2.16384
25712	0.74018	0.399218	0.634055	3.42194	3.16772	2.84753	1.01301	0.84604	0.436525	0.67745	0.604357	0.793203	1.55363	0.80711	1.59277
25718	42.3946	40.9222	38.9313	43.1577	40.0974	38.7376	28.2862	23.4819	27.7788	54.3792	35.8125	53.1704	10.7453	5.72017	7.48281
25762	15.6249	17.2422	23.7352	59.4506	58.1356	59.7658	27.8076	16.324	21.3688	15.9496	13.8335	22.9951	29.9866	11.1281	10.7775
25771	3.16857	3.2165	2.84674	5.34913	5.36408	6.42119	8.55661	8.05457	7.1709	4.40424	4.51838	4.62133	5.12882	3.40385	3.9881
2579	870.38	956.126	1006.97	839.346	867.513	744.024	1351.2	1478.95	1494.57	1165	1140.66	1357.32	1761.12	1305.79	1293.22
25791	1.09631	1.13395	1.32464	5.54086	5.72847	7.38131	1.69191	1.45351	1.62644	2.54505	2.13021	2.45461	3.2212	2.2221	2.60219
25812	9.41555	10.0793	11.5611	3.40057	3.5705	3.3241	6.47685	8.05472	7.63434	25.9024	16.5545	25.1735	10.2385	14.9492	15.2682
25817	2.55791	1.84753	1.88111	6.71613	6.34015	7.10349	5.38011	4.52325	4.43169	2.06242	1.84246	2.02502	5.79676	4.03336	5.81881
25836	26.1345	25.8057	30.6871	30.7753	30.258	22.2324	17.8884	15.711	18.8544	7.59886	12.5784	7.97764	15.0564	14.1107	10.2634
2584	2.04559	1.87073	1.8892	9.57542	9.18037	10.1614	2.6495	2.00878	2.16649	2.83401	2.47794	2.87439	3.94551	3.76585	4.58464
25846	88.1994	85.9197	97.7232	45.4638	46.5942	35.4214	111.487	94.7039	104.873	55.9577	75.6173	62.7769	42.7537	33.3935	33.1208
25847	123.873	119.86	141.909	76.1026	73.172	77.7285	152.702	93.0788	116.76	15.9639	16.8459	16.7703	35.5593	16.0399	16.7248
25891	2.34021	1.97436	2.0422	2.09528	1.98136	2.09982	1.28784	1.55291	1.22686	1.33063	1.0319	1.46672	2.17151	1.42396	1.9139
25895	14.0973	12.77	14.0573	9.23984	7.9698	6.30752	14.4902	14.1964	13.4563	0.218917	1.36262	0.375032	7.81755	16.8086	14.9743
25898	20.1505	18.3848	21.9612	22.6164	23.0763	21.2556	21.6487	24.9328	22.5869	29.1016	33.9027	31.1734	37.5744	30.3062	31.0368
2590	0	0	0	0.306099	0.213374	0.251553	0	0	0	0.0305981	0.145962	0	0	0	0
2591	0	0	0	0	0	0	0	0	0.0575406	0	0	0	0	0	0
2592	0	0	0	0	0	0	0	0	0	0	0	0	0	0	0
25920	15.2911	12.998	16.1796	22.7528	22.844	19.9198	48.9208	25.6808	35.6986	11.7521	12.695	14.8577	24.2803	12.6922	11.6913
2593	0.487416	0.214013	0	0.0903797	0	0.0566829	0.0535629	0.060274	0	0	0	0	0.153131	0	0
2594	0.00290504	0	0	0	0	0	0.0689556	0.0614295	0.0363176	0.0245942	0.0304732	0.0789347	0	0.0102214	0
2595	3.18709	1.23475	2.91278	6.51805	5.00702	5.69034	0.309031	0.1391	0.639205	1.66276	0.524421	1.32068	1.00129	0.293173	0.518287
2596	0	0.0509151	0	0	0	0	0	0	0	0.311657	0.270308	0.466786	0	0	0
2597	21.5031	16.1115	20.1668	14.0946	14.2127	17.2446	9.25302	7.13821	8.80548	8.12041	6.28313	9.45076	0.566207	0.663131	1.13045
25974	0.25626	0.144666	0.213292	0.213827	0.192972	0.0383157	0.289653	0.0407431	0.0416059	0.0885514	0.230409	0.0368413	0.0690076	0.257615	0.086748
25980	44.496	51.0583	45.0804	36.8784	34.9455	36.0095	44.5703	61.152	56.6276	65.8384	124.729	75.6059	52.9162	86.849	68.8968
25985	16.3505	12.917	17.7911	14.1296	13.1793	14.0623	6.92785	5.12858	5.53164	5.46134	7.95931	6.09943	9.95971	7.47745	7.35641
2600	1.22487	0.330021	0.259507	0	0	0	0.11013	0.247856	0.126552	0	0	0	0.31485	0.130598	0.527721
2602	0.29565	0.29208	0.215318	0.0462555	0.0779219	0.0580196	18.4946	20.9558	4.07411	0.201134	0.852859	0.223148	0.348316	0.520126	0.569219
26025	7.79037	7.24883	8.71187	9.4382	9.84281	10.3153	12.053	12.7701	9.45094	3.10414	3.2941	4.29068	10.7348	5.83625	10.3821
2603	0.515304	0.763622	0.200154	0.0716632	0	0	1.18918	1.05142	2.04977	0.103871	0.0900904	0	0.161893	0	0
26031	12.634	11.7271	12.2144	11.9322	12.4046	12.642	13.6282	10.5457	11.558	6.63256	5.27928	5.5538	10.0757	10.7062	10.4042
26032	0.122071	0.0578864	0.0796567	2.42015	2.31132	2.37129	0.927213	0.999911	0.810209	1.6122	2.55074	2.11788	6.80192	4.24927	7.27201
26040	1.28984	1.26293	1.60988	1.47807	1.34772	1.39799	2.6194	2.26492	2.38455	1.40745	1.33497	1.44227	1.14544	0.914388	0.882966
26046	5.28502	4.82406	4.52811	2.90048	2.8461	3.37416	6.34959	6.4258	6.59323	2.0782	1.63711	2.38763	2.12471	1.46989	1.73236
2605	0.090449	0.145205	0.250317	0.132076	0.0476777	0.0236667	0.0335461	0.0377492	0.0385485	0	0.237197	0.022756	0.0639367	0.0265206	0.0401867
26057	1.66001	1.74839	1.69455	1.24777	1.37401	1.47896	3.71777	4.56529	3.88237	1.5265	1.51105	2.05714	16.4991	22.5425	21.2608
2606	5.75765	5.2939	7.30701	4.32861	3.84632	3.57989	2.98818	3.74325	3.82251	4.20569	7.9532	4.53215	32.13	27.7467	26.7465
26060	0.0238508	0.0235628	0	0	0	0	0	0	0	0.0721153	0.025019	0.0120012	0	0	0
26063	6.5289	5.86955	5.59178	8.47138	8.84473	9.77172	14.1091	14.3872	14.6919	15.2793	13.4919	11.7282	18.5529	18.0331	20.1896
26077	0.0432309	0.0291989	0.0349542	0.012515	0.0172072	0.0120043	0.036212	0.0348577	0.0320864	0.0240084	0.0397953	0.0412861	0.0149677	0.0206951	0.0229968
2608	0.441918	0.242545	0.457733	0	0	0	0	0	0	0.118772	0	0	0	0	0
2610	92.5382	77.2684	89.4115	0	0.0578635	0	0.0542838	0.12217	0	0.0663815	0.403021	0	0	0.0643728	0
26101	37.0244	33.7914	36.1174	6.06436	5.52683	4.55749	12.6888	10.282	9.39308	1.84654	2.75369	2.24201	10.1317	11.5297	8.50016
2611	4.92618	3.12493	2.53781	0	0	0	0	0	0	0	0.108788	0.104368	0	0	0
26117	28.0025	29.1563	29.6639	50.5839	52.1744	41.2756	29.0181	29.5325	30.354	95.7052	95.8616	106.557	52.9073	59.6124	52.5525
26124	0.785304	0.694919	0.780512	1.51028	1.46322	1.49661	0.442336	0.320154	0.367502	1.62783	1.34357	1.77923	0.403721	0.275818	0.340827
2615	0.111758	0.207015	0.244175	0	0.029455	0	0.0138164	0.0155475	0	0	0	0	0	0	0
26160	0.795897	1.23559	1.76653	18.7532	20.777	26.6961	29.8372	26.9532	24.9396	7.28817	6.44049	7.32305	10.1448	6.80092	9.07062
26175	6.36946	5.82369	6.67259	3.5953	3.48257	2.88881	1.78487	1.39692	1.29166	8.23214	10.0614	10.3188	9.81123	11.8134	9.19648
26182	19.1221	15.5614	20.1181	57.131	57.824	48.5947	31.4841	26.1046	25.7193	40.5305	53.1337	52.4287	48.7003	27.0255	25.4432
26184	13.9902	15.0897	13.4391	4.69165	4.87748	3.56799	12.2823	17.1717	14.0635	10.013	15.6507	10.6708	8.95057	13.6044	13.2449
26190	6.77449	7.11716	6.99282	14.9684	14.4274	13.4163	15.6525	13.9714	17.1891	5.82887	7.17389	7.34366	7.76191	6.3496	6.33802
2620	0.0144289	0	0.0504403	0	0.0076058	0	0	0	0	0	0.0075678	0	0	0.0338456	0
2621	0	0	0	0	0	0	0	0	0	0	0	0	0	0	0
26210	41.0647	42.6644	38.978	41.7535	35.0925	24.4785	36.6333	57.9909	45.9286	39.2059	127.003	68.6392	10.1501	26.0906	16.0461
26212	41.07	33.9845	33.5	92.5791	98.9012	109.047	106.618	97.8779	75.8754	81.5659	66.6304	88.9396	59.0236	34.8044	48.6234
2622	0.12748	0.091593	0.09453	0	0	0	0.126081	0.219265	0.0921976	0	0	0.0116628	0.0327684	0.0271843	0.0411925
26222	12.0015	7.84355	8.58522	20.262	20.6333	24.1623	18.1198	15.8957	12.2318	13.6506	12.2144	16.5852	12.5633	6.72704	12.9633
2623	0.00747554	0	0.00871094	0.00623772	0	0	0	0	0	0	0	0	0	0	0
2625	7.14132	7.99008	9.22382	0.574346	0.63495	0.180105	2.12739	1.43636	3.22691	1.45684	3.24914	4.24276	2.67608	5.14647	2.44658
26265	4.55953	4.06418	4.80704	8.72473	8.1801	8.62338	9.92313	8.03779	10.3769	8.65178	7.85154	5.88803	8.2286	4.42283	4.21071
26274	0.677092	0.666217	0.671276	1.51724	1.47657	1.77167	2.225	2.23942	2.06343	1.90196	1.33172	1.56886	2.27217	1.57863	1.82441
26292	0.937931	0.74452	1.10725	2.25902	2.62099	2.75639	6.95525	5.91674	4.9621	1.35728	0.970979	1.75177	1.23916	0.634086	0.805547
26299	0.553697	0.428319	0.602593	3.792	3.6318	3.34316	0.0129156	0.00872026	0.0118732	0.0347466	0.0767114	0.0473109	2.55024	3.30825	2.63647
26303	1.75408	1.45801	1.37006	0.537198	0.563685	0.611009	1.05223	1.09602	0.902205	0.260645	0.555146	0.238842	1.01303	0.636695	0.808029
26307	27.5624	24.5189	27.0854	7.08949	6.26183	4.45443	5.24229	6.08996	7.1934	7.39103	12.1177	12.347	2.26277	3.19972	2.65978
26309	359.584	359.42	358.782	97.4563	104.516	71.2278	98.596	189.146	150.926	543.673	882.308	730.033	204.907	373.197	295.284
2631	0.297353	0.321302	0.368149	0.0620291	0.0489816	0.0583536	0.0735222	0.155126	0.274579	0.0899074	0.331411	0.00935136	0.0788224	0.0980851	0.121105
26315	48.0506	51.5757	50.0013	20.625	18.9518	13.4347	30.2309	45.5295	31.3806	17.4231	47.8208	27.9109	10.4444	17.8345	14.8071
2632	0.0272167	0.026888	0.0634289	0	0.057386	0	0	0	0.030932	0	0	0	0	0	0
2634	8.6199	9.81387	9.29207	3.28912	3.83322	4.33903	0.49292	0.567286	0.669412	5.79484	3.62396	5.50576	0.0960827	0.225842	0.0939427
26359	0	0.0022946	0.00270649	0.00129204	0.00244864	0.000810321	0.000765719	0.000861658	0	0	0	0	0.00802676	0.0027241	0.00825568
2637	0	0.0137217	0	0	0.0146428	0	0	0	0	0.0167984	0	0	0.0130909	0.0814502	0.0658251
26371	0	0	0.290942	0	0	0	0	0	0	0	0	0	0.470651	0.292835	0
2638	0.440825	0.364879	0.430376	0.447363	0.414495	0.299275	0.058917	0.0795587	0.094784	0.0432284	0.0874839	0.167859	0.628836	2.02615	1.65157
2640	0	0	0.0087966	0	0	0.00790108	0	0	0	0	0.00791877	0	0.0355752	0.106246	0.0715533
2641	0.846768	0.775545	0.719472	0	0.00929897	0	0.322777	0.255234	0.340836	0.0106679	0.0092525	0.0177532	0.0166268	0	0.0627036
2642	0	0	0	0	0	0	0	0	0	0	0	0	0	0	0
26439	0.102524	0.0276234	0.0977457	0.0933248	0.117911	0.03902	0	0	0.0105927	0.0112724	0.00977684	0.0656574	0.193259	0.491908	0.276071
2644	1.41664	1.1683	1.11246	0	0	0	0.10965	0.150808	0.119001	1.46751	0.529798	1.43184	0.330895	0.556237	0.24082
26440	0.69488	0.601371	0.571821	0.00312571	0.00197459	0.00392067	0.159309	0.189692	0.168165	0.0362443	0.00982363	0.0395829	0.130633	0.169147	0.0932037
26441	0	0	0	0	0	0	0	0	0	0	0	0.018319	0	0	0
26444	0	0	0	0	0	0	0	0	0	0	0	0	0.00979529	0	0
2645	0.0377415	0.186428	0.131936	0.0157461	0.0596831	0.0197507	0	0.021002	0	0	0.0395899	0	0.21343	0.442647	0.514238
26459	0	0	0	0	0	0	0	0	0	0	0	0	0	0	0
2646	0.172951	0.119604	0.302299	0.0144313	0	0	0.0513158	0	0.0982801	0	0.0725686	0	5.11844	11.3592	8.25801
26462	0.0662385	0.0370819	0.100341	0.480854	0.470199	0.413654	0.126656	0.105665	0.0552058	0.0640891	0.0926435	0.115543	0.176886	0.0440227	0.190968
2648	0	0.024297	0.0573168	0	0	0	0	0.0273717	0	0.535408	0.825553	0.346505	0.0231801	0.201914	0
2649	0.221633	0.0486571	0.114782	2.95896	2.55723	2.12638	2.48428	0.671477	0.923591	0.178701	0.180824	0.260216	1.17211	0	0.087531
26506	10.5768	10.683	11.9568	18.1778	19.971	16.9355	12.8807	12.9133	10.4956	8.40068	13.3303	11.5972	9.22476	13.6083	8.04256
2651	0	0	0	0	0.0397492	0	0	0	0	0	0	0	0	0	0
26516	0	0	0	0	0	0	0	0	0.0950048	0	0	0	0	0	0
2652	0	0	0	0	0	0	0	0	0	0	0	0	0	0	0
2653	0.0940588	0.0371692	0.0876824	0	0	0	0	0	0	0.40953	0.394662	0.473285	0.0177302	0	0
26617	0.781827	0.553542	0.759192	16.3745	17.2677	19.557	8.96964	8.77378	9.75927	1.3238	2.87041	1.70473	16.2482	13.1431	10.1123
26625	0	0	0.0265064	0	0	0	0	0	0	0	0.0159075	0	0	0	0
2664	20.9673	23.5283	32.5584	63.6436	70.9417	71.2768	59.5944	68.0312	74.0892	66.8136	36.6244	45.4752	36.8243	22.145	23.7357
26655	0.0992179	0.171535	0.165164	0.00295676	0	0	0.0981289	0.110424	0.108735	0.124284	0.10036	0.128377	0.00667955	0.0124679	0.0335869
26693	0.252296	0.451764	0.220493	0	0	0	0.109168	0.0877471	0.161289	0	0.0165408	0	0.0743097	0	0.0560479
2671	0	0.00889732	0	0.00751483	0	0	0	0	0	0	0	0	0.00848831	0	0.0213409
26736	1.84332	1.22469	1.38591	1.32522	1.31448	1.53816	0.881337	0.683836	0.530884	0.278129	0.391997	0.365223	0.480902	0.505712	0.68542
2674	0.0789364	0.0921618	0.0668955	0.00598781	0.00378265	0.00187767	0.189852	0.14176	0.0734006	0.110657	0.182542	0.151655	0.466679	0.509188	0.582402
2675	0.202277	0.19075	0.200885	0.124669	0.145397	0.134724	0.754758	0.851882	0.979641	0.0889604	0.260407	0.127227	0.207979	0.66858	0.503828
26756	0.833611	0.50782	0.717874	2.28754	2.28333	2.53887	1.55943	0.869909	0.785494	0.472667	0.424093	0.588982	1.0996	0.293533	0.643239
2676	47.1124	43.202	56.4677	39.0867	41.8739	33.1131	21.7287	19.2877	24.7308	32.146	44.2078	52.9243	27.9852	18.3248	18.0863
26776	3.41968	2.021	3.37998	6.41175	6.6846	6.83874	5.76777	4.08342	3.60889	2.19719	2.65835	3.02149	6.63321	5.87287	8.80272
26777	0.076094	0.0578269	0.0613864	1.47013	1.19098	1.10274	0.121572	0.0912026	0.0931339	0.566344	0.601726	0.636185	8.76629	6.26782	8.50247
2678	7.88383	7.52915	6.76622	20.313	21.6823	25.0743	14.173	17.0011	14.501	8.61673	8.69572	8.35684	20.46	21.8084	32.7013
26783	12.6969	11.6236	13.4837	9.27698	9.10874	8.85653	7.30389	5.96599	6.87458	5.43537	5.18991	6.07917	4.73183	3.51393	4.40365
26811	2.64475	2.01721	2.51263	0.345161	0.264439	0.234896	0.587558	0.656277	0.590153	2.02245	1.58332	2.91842	0.219822	0.237414	0.370183
26820	0.0346162	0.0769459	0.100842	0	0	0	0.795993	0.539361	0.354075	0	0	0	0.016313	0	0.0102534
26876	0.0185169	0	0	0	0	0	0	0.00686942	0.0140298	0	0	0.00621156	0	0	0
26886	3.30367	3.01169	3.95918	6.63387	7.17812	7.09819	4.29013	2.25689	2.68625	1.10447	1.42282	1.14877	11.9487	3.40216	2.83224
2689	0	0	0	0.151451	0.0347911	0.0518099	0.0163194	0.0734563	0.0937648	0	0	0	0	0	0
26891	144.806	149.026	141.825	0.0813115	0	0.101991	38.3582	34.2711	40.6451	35.8283	21.5684	41.8745	3.21456	5.48591	3.81005
269	1.06555	0.842144	1.28303	0.355645	0.299559	0.334571	2.98592	1.77884	1.85687	0.128871	0.707899	0.107232	1.60686	1.7496	0.967893
2690	287.272	364.586	263.519	189.542	192.12	242.182	368.251	498.435	474.676	574.59	322.645	439.671	687.92	725.744	688.533
26921	56.3073	54.8031	51.2373	9.28935	8.87158	8.52061	13.5333	17.0861	16.9467	10.4659	16.2917	11.2515	18.1207	36.4447	27.6513
26936	1.97819	1.49425	1.92309	6.4098	6.58638	7.27187	3.61082	2.3716	1.88411	2.397	2.25092	3.04051	2.63692	0.917552	1.98183
26948	0	0	0	0	0	0	0	0	0	0	0	0	0	0	0
26957	2.90327	2.50828	2.92536	3.36781	3.2348	3.15187	2.90519	3.00309	1.94094	6.67152	6.3895	7.25277	3.21924	3.95256	4.57968
26965	2.69149	4.385	3.9066	2.20643	3.13617	1.58148	4.34318	4.72969	6.97645	2.74121	1.73361	1.7107	0.667566	0.941468	0.671347
2698	2.47152	2.10222	2.46553	13.7418	13.5935	15.4197	3.10021	2.22065	1.68534	2.64649	2.27008	2.89369	6.22696	3.01889	4.34956
270	37.479	40.7583	43.7754	90.1933	91.0389	95.2735	55.5263	34.2834	42.6589	49.7423	40.9853	48.8159	32.2693	14.3332	17.6939
2700	0.0428777	0.0433931	0.0499637	0.026179	0.0286657	0.0547284	0.00310296	0.00232782	0.00118856	0	0.00767913	0.00526224	0.0522407	0.0490622	0.05328
27015	1.29496	1.00621	1.0851	0	0	0	1.16563	0.825866	1.14101	0	0.198416	0	0	0	0.0172391
2703	45.9313	58.2087	54.6177	27.0218	27.4489	23.4369	51.0366	67.0792	62.488	106.269	94.1423	104.128	52.8739	74.7219	58.4586
27039	0.0219698	0.0108522	0.0128002	0	0.0231615	0.0229943	0.0543216	0.0978042	0.0249688	0	0.0460915	0	0	0.0128835	0
2704	4.4274	3.67098	4.85966	10.5139	12.0336	12.6914	8.94332	9.38192	6.69406	4.49409	3.28621	5.74846	5.79357	2.28337	4.36744
2707	19.4079	18.4003	18.1793	0.0296871	0	0	0.492628	0.296974	0.343697	0	0.0933019	0.0179022	0	0.0208638	0
2709	0	0.00873898	0	0.073811	0.00932564	0.0555499	0	0	0.0100533	0	0	0.00890206	0	0	0
271	2.90995	2.74025	2.82331	23.892	23.3632	28.0287	9.39335	6.37156	7.45877	1.18811	1.7319	1.36246	6.16611	4.38595	4.46983
2710	18.1762	19.0588	17.7081	48.6554	51.1181	51.3756	25.3369	23.7267	24.9713	4.27812	8.83389	4.25803	29.3128	27.1258	27.7895
27146	156.35	172.365	177.061	92.6202	91.4858	76.0069	108.36	105.5	118.28	172.024	137.64	195.441	117.306	71.1215	73.5505
2715	1.23462	1.00489	1.31112	7.66189	8.22035	8.01284	0.734663	0.706521	0.603723	1.90974	1.18793	2.25877	0.222825	0.0787337	0.145242
2716	212.727	253.801	216.403	141.348	130.003	107.997	168.9	198.551	196.856	71.4951	99.1264	77.188	6.68989	12.1765	17.3215
27168	0.324972	0.171225	0.0504902	23.2296	23.6622	20.3849	0.042854	0.217005	0.270845	0.104809	0.0681776	0.0436051	6.6771	5.1581	3.54227
2719	0.0106314	0.003501	0.0123883	0	0	0	0.0105147	0.00394404	0.00402756	0.017144	0.00743472	0.032097	0.00334006	0	0
272	36.7773	37.0917	33.1363	43.4796	46.3648	50.9074	25.925	25.696	31.5965	36.0898	32.9959	36.265	19.3403	12.8253	11.8895
27266	40.4707	42.0646	42.7446	0	0	0	0	0	0	0.0126217	0.0437884	0.031507	0	0.0122397	0.0123646
27269	0.00463773	0	0	0	0	0	0	0	0.0105416	0.00560904	0	0	0	0	0
2727	0.350698	0.236225	0.315778	1.42324	1.2268	1.41816	0	0	0.0181169	0.0578383	0.234102	0.0160422	0.0751218	0	0.0377736
2728	172.876	179.18	187.163	348.215	348.723	316.935	311.728	236.691	266.918	174.65	155.344	208.833	249.505	118.869	108.547
27288	8.37538	8.17427	8.34469	2.94082	2.76743	2.47682	5.68723	5.59278	5.67288	1.57721	2.67105	1.94594	3.70853	4.12697	2.96364
273	18.0823	18.9553	22.4934	40.5587	39.904	32.2526	7.93561	8.67104	8.45818	12.2357	20.8587	16.0909	20.1664	39.074	28.7951
2730	320.511	297.288	305.966	22.4656	18.5128	14.1314	158.505	126.722	112.281	127.641	145.536	146.36	59.3808	56.2392	40.4752
2731	0.0607686	0.0576333	0.0481516	0.0993845	0.0820031	0.050882	0.0264447	0.0351686	0.0193379	0.0646763	0.665496	0.0391392	0.027492	0.0541666	0.0259197
27365	0	0	0	0	0	0	0	0	0	0	0	0	0	0	0
27396	8.44581	8.59923	7.20542	0.0179779	0	0	1.53424	1.36679	2.0079	0.416926	0.452013	0.607108	0.87319	2.04682	1.96559
2753	8.21559	9.31387	8.84091	15.1589	15.1532	19.7817	13.4906	17.0961	15.2642	120.665	77.5931	95.7201	27.8842	36.4186	35.7175
2754	52.0768	55.1378	55.709	5.37236	5.77517	3.94642	19.3144	29.7314	25.2671	23.7049	36.0451	23.9129	28.0952	52.4417	44.9692
27752	0.00732785	0.00542952	0	0	0	0	0.025366	0.0448551	0.0353947	0.00443129	0.00960844	0.00184361	0.0103598	0.0064458	0.0173642
27960	0.0161231	0.0477852	0	0.901378	0.59492	0.523125	0.0159461	0	0	0.0389998	0	0	0	0	0
27972	0.147645	0.214502	0.217585	0.0289876	0.0686706	0.0409049	0.0601275	0.0869928	0.0888349	0.0105039	0.0182207	0.0043701	0	0.0254652	0.015435
28038	11.6513	13.1986	11.5514	7.30076	6.80164	4.93336	4.83663	5.32787	6.44513	6.35989	6.13415	7.15975	5.13671	5.42459	4.45027
28082	192.407	178.692	195.574	28.8635	24.823	20.4707	39.9135	37.0588	36.0065	85.7571	98.174	117.284	6.70332	14.8504	8.55427
28107	1.73663	2.07475	2.1601	1.39179	1.36674	1.471	2.25281	2.17998	2.22156	1.94404	2.08858	2.00779	1.01633	1.34997	0.837384
28110	3.70014	2.39889	3.58018	40.9777	47.0192	51.8145	9.62259	9.94579	7.07757	4.63491	5.4235	6.41667	25.7041	7.30382	14.3065
28120	1.5427	1.45633	1.77767	0.901079	0.9939	0.932904	1.01718	1.4117	1.30523	0.580471	1.09682	0.465753	2.08408	5.93061	3.55406
28129	12.9513	11.5281	11.5553	16.014	12.9329	12.9737	6.46799	5.99396	6.07231	3.05005	4.30436	3.95742	1.57116	3.45907	1.7725
28157	0.406575	0.353465	0.50535	10.0736	9.61273	11.8753	0.820309	0.832589	0.819415	0.170465	0.710813	0.0981985	1.54813	0.546785	0.693667
28161	0.345768	0.42699	0.402909	0	0	0	0	0	0	0	0	0	0	0	0
28174	0.0490681	0.0269309	0.0444711	0.018197	0.0344865	0.0114125	0.0269609	0.0485422	0.0433739	0.138471	0.200166	0.0658402	0	0	0
28213	0	0	0	0	0	0	0	0	0	0	0	0	0	0	0
28249	7.0873	7.18677	7.43996	6.98189	5.54621	5.65322	14.5594	18.5032	14.6902	4.51239	8.59706	6.36257	10.932	16.6062	12.4107
28287	0.411829	0.467694	0.529222	2.14533	2.18302	2.17934	0.963077	1.33647	1.04108	2.72781	1.48979	2.05675	2.09675	1.86884	1.92895
28311	230.519	280.373	227.654	349.809	416.611	319.884	418.284	791.486	957.953	1828.52	1379.05	1086.94	299.569	843.198	747.025
28317	0.0074419	0	0.00578116	0.563008	0.475965	0.433584	0	0	0	0.00600034	0.0260213	0.00998563	0	0.00290939	0
28334	1.45412	1.43656	1.69443	5.26819	4.75622	5.22919	3.9703	4.55074	3.22049	3.45721	3.07675	3.56461	4.11156	3.49836	5.59558
28335	0.0159509	0.063033	0	0.279504	0.487668	0.233726	0	0	0.0181283	0	0	0	0.0150338	0	0
28395	0.905355	0.587999	0.547023	2.55662	2.69106	2.63654	1.69964	0.918974	1.10516	0.993584	0.712272	1.19794	1.34316	0.373609	1.05281
28405	161.559	152.81	159.554	10.411	8.51129	6.19335	17.4666	21.4929	17.4125	26.3523	59.7625	50.5946	12.6676	29.805	20.4894
2843	41.32	41.4593	43.5237	15.5832	14.9854	10.8198	24.313	31.1258	31.4352	65.528	90.2053	78.1495	42.2212	69.7878	55.6271
28466	3.75323	4.63488	5.02951	7.85177	7.88538	9.20335	10.924	17.3351	13.8936	1.36179	1.7998	0.782399	3.79013	6.16272	4.0657
2849	31.5095	29.2071	31.0909	9.8225	8.87728	7.50533	0.56176	0.56893	0.500286	0.360651	1.81723	0.342964	69.3265	147.722	110.046
2850	0	0	0	0	0	0	0	0	0	0	0.00143844	0	0	0	0
2851	12.6649	9.64126	11.6162	8.28581	7.23527	5.95436	3.01107	2.83557	2.56207	2.91371	5.91356	3.19691	3.77224	3.87329	3.48867
2852	1.37938	1.03524	1.44535	0.874384	1.01456	0.783403	6.52506	4.39128	5.06759	1.75879	1.44693	1.86162	4.87779	3.09762	3.75001
28522	0.495664	0.556757	0.435161	3.61467	3.72944	4.05784	0.147738	0.166249	0.115752	0.0246359	0.206551	0	0.0639955	0.0398174	0.00804474
28528	0.715317	0.256974	0.397821	0	0	0	0	0	0	0	0	0	0	0	0
2853	0.0960836	0.0686368	0.0947373	0.56615	0.565697	0.583273	0.0453215	0.0082258	0.0386399	0.0017878	0.0310121	0	0.0975257	0.0398752	0.0297737
2854	0.851204	0.532932	0.732681	1.04055	1.0174	0.922062	1.03067	0.871319	0.625029	0.665136	0.687124	0.918307	1.07464	0.585438	0.840427
2855	0.0113928	0.00321578	0.0113791	0.0339513	0.0326008	0.0315137	0	0	0	0	0.00512178	0	0.00306795	0.000954426	0.00289249
28559	0	0	0	0	0	0	0	0	0	0	0	0	0	0	0
2856	30.7241	25.0824	31.1942	8.19154	6.8807	4.59181	5.3033	4.86764	4.49366	1.49028	4.2896	2.8889	7.52976	11.4027	8.14996
2857	48.3293	43.9084	48.9706	33.2338	31.3408	25.5664	40.5723	38.2768	37.3234	40.7484	55.6223	67.2999	15.3036	18.0727	13.8343
28572	0.00311426	0	0.00362892	0	0	0	0	0.010398	0.00353938	0.0414316	0.0424682	0.0470109	0.4667	0.248372	0.202939
28577	0.641455	0.604234	0.886524	1.63062	1.5255	1.37396	0.206554	0.415059	0.118678	0.0360837	0.0625927	0.0300248	0.267139	0.0349918	0.229768
2858	14.0324	15.6818	12.6383	17.775	19.1358	16.9719	10.3884	13.6733	14.9017	14.1166	12.3675	7.80311	16.4625	24.1537	19.5481
2859	125.476	125.386	128.587	99.033	96.6881	97.2574	80.5171	57.1281	64.4847	147.265	95.8557	155.053	162.904	75.2445	77.9132
28596	0.67429	0.43952	0.639919	4.2923	4.06733	4.54726	2.1038	0.765919	0.971747	0.496033	0.685439	0.363774	1.60519	0.627776	0.543584
2860	34.7664	34.0732	37.9687	42.6424	44.6082	38.4306	113.096	96.7836	118.03	70.3213	75.5985	67.4228	76.0087	53.5921	47.4193
2861	13.4528	14.0982	12.464	32.3442	33.3707	41.3571	65.9519	56.5861	61.5917	13.3832	12.3962	15.4895	22.9099	13.566	13.7357
2867	10.7356	9.58462	9.66029	9.93669	8.84475	9.13463	21.8254	19.7807	20.1092	14.1381	13.0966	14.205	9.35012	6.92511	6.21847
28697	26.3123	24.0475	29.8538	21.2221	23.3596	24.4732	36.2695	33.1075	29.783	18.3917	21.9299	19.4041	10.5674	8.15231	7.35199
28704	7.23383	6.77566	6.815	8.75224	8.35287	8.22828	7.47165	5.37734	7.1665	4.523	7.63823	5.85133	6.21976	5.45865	4.4794
28711	11.6238	11.0301	11.2724	1.59524	1.77365	0.720346	9.87009	11.277	9.64716	1.47981	2.84772	2.92442	2.16227	4.12573	1.40438
28714	13.9023	13.4934	13.2156	13.0249	14.9135	10.9768	9.16646	11.4007	10.672	2.21236	2.17468	1.4727	7.1262	9.58285	6.50192
28722	9.88294	11.8077	13.1046	5.09821	4.37548	5.12096	13.6987	13.6812	12.228	2.64964	3.0769	2.81716	8.8559	9.34997	7.84471
28728	0.0790642	0.0712174	0.0650332	0.172693	0.181415	0.17037	0.144893	0.113874	0.0951429	0.056249	0.0463469	0.0772267	0.289308	0.169095	0.1598
2873	70.1416	69.389	71.5652	102.872	98.6203	74.9263	49.9481	57.5099	49.6394	26.0654	31.9861	39.6123	60.4422	41.4128	42.3594
2874	260.54	302.304	294.34	176.659	177.298	210.887	213.828	229.853	258.631	117.179	93.6585	79.927	118.795	95.512	90.5645
28750	0.221874	0.318829	0.305549	0	0	0	0.099745	0.0972767	0.114619	0	0.0211583	0	0	0	0
28763	51.4979	50.0899	50.0318	71.0425	75.565	72.9208	107.752	101.593	112.172	84.3792	77.3576	75.3998	94.2546	55.0607	62.5989
28777	41.4682	46.422	49.7586	39.699	46.3803	41.8037	124.724	77.7257	106.674	78.9239	53.9735	64.5485	49.049	23.56	20.1121
28781	0	0	0.207095	0.444889	0	0	0	0	0	0	0	0	0	1.4591	0
2883	0.267518	0.0377553	0.0667988	0.0318888	0.020145	0.0199995	0.0188987	0.0212665	0.0217169	35.8443	17.0377	30.9794	0.0540296	0.0448223	0
2884	0.00398741	0	0.00464636	0.00499074	0.0042037	0.0187801	0.548166	0.261827	0.351208	3.81702	4.69089	3.94856	0	0	0
2885	8.48021	5.52578	4.20496	0	0	0	1.24915	2.4097	1.0253	0.436438	0	0.726309	0	0	0
28883	3.75634	4.1356	5.42509	6.33502	7.01014	9.01224	10.0737	9.22945	10.0899	9.61469	5.88774	6.53179	6.87311	8.23506	7.06951
289	75.5629	71.9165	80.1535	59.5168	57.593	44.2326	78.1593	64.4032	70.7947	38.8185	71.365	60.9825	63.1813	74.6033	64.8595
28900	0.993588	0.860778	1.32255	4.04967	4.11742	4.79164	5.57861	4.53805	4.37356	3.129	2.14062	3.13432	4.14566	2.92226	4.64093
28906	0	0	0	0	0	0	0	0	0	0	0	0	0	0	0
28923	3.91062	4.30264	4.21541	3.027	2.83905	2.43781	3.30303	2.83405	3.2673	4.38134	4.91833	4.91681	2.80006	3.69766	2.87937
28954	10.7006	9.16908	9.3245	15.0202	16.3296	18.6769	23.4496	27.9327	24.8546	7.01797	7.77221	6.40469	14.6577	14.1052	14.1567
2896	4.85855	3.93836	5.23714	34.0477	34.6121	36.2779	18.3963	16.0725	14.0495	22.6816	17.1391	27.9962	42.1524	15.1955	25.3988
28962	21.1629	20.5803	19.4077	31.5136	32.2447	37.4761	40.287	43.0672	34.6595	27.936	21.9456	33.9068	37.2641	20.8034	33.794
2898	9.09058	7.81338	10.1809	30.9625	31.7919	35.6526	64.0951	49.5405	48.2631	20.7961	15.8507	29.1493	39.7528	9.9852	18.1568
28981	2.20183	1.90689	1.9783	4.29781	4.05052	4.52702	0.0103329	0.00581379	0.00296845	1.02981	1.62746	1.17232	6.52361	6.37176	5.74049
29	0.0257589	0.0279926	0.00900475	2.31057	1.92809	2.00584	0.305714	0.240813	0.0995358	0.0218077	0.0918697	0.0311073	0.155379	0.05438	0.250259
290	0.659606	0.669868	0.596615	1.20277	1.10873	0.970374	0.800631	0.659665	0.760132	0.00557869	0.00241927	0.00232098	0.878183	0.714103	0.77604
29010	33.685	33.4287	33.6974	22.9969	19.9838	15.8368	29.4369	30.3801	29.2439	18.0321	32.355	22.9387	20.5039	25.6284	22.8199
29023	4.73479	4.80956	4.42782	3.72233	2.91472	3.17326	2.48341	2.28173	2.41354	4.40992	5.40101	4.3751	4.04716	6.54003	5.26167
29035	1.63739	1.04741	1.69333	11.2478	11.3843	13.6628	6.01613	4.7198	3.82881	1.8912	2.31444	2.58293	2.64668	0.989003	2.32314
29037	1.55899	1.14924	1.61663	1.08205	0.794135	0.628726	0.226331	0.228158	0.281755	0.121087	0.325069	0.172723	10.1822	15.9863	12.4439
29043	2.26256	2.13758	2.67486	5.35216	4.96163	4.9603	4.86108	3.83826	3.49513	2.74971	2.36761	3.00092	2.96063	2.11903	2.03655
29092	170.903	155.062	166.959	41.8588	39.3952	29.3989	36.461	39.3714	41.8778	50.9252	62.0359	75.6632	11.2832	11.4725	10.6326
291	0.526228	0.579531	0.673507	2.44021	2.27366	2.35657	1.81732	1.71858	1.77458	1.86759	1.38453	1.53663	2.8295	1.27483	1.96243
2911	27.6444	28.1849	34.5586	64.8133	64.8191	62.4441	95.9765	55.6618	63.2503	40.4862	39.5382	53.7018	57.5893	29.3288	28.9289
29149	3.65437	3.06676	3.99882	4.06933	3.99068	3.87505	6.78375	3.74153	5.4632	2.14914	2.31741	2.03872	1.9711	1.05486	1.21046
29165	0.785189	0.608224	0.786717	1.57465	1.39688	1.28096	0.626551	0.503137	0.561114	0.415466	0.502299	0.426518	0.895625	0.661025	0.703009
29185	0.209398	0.168334	0.185394	0.392275	0.335463	0.38246	0.648708	0.45924	0.477131	0.729965	0.716026	0.887334	0.00483723	0	0.00486462
29187	28.2662	22.886	25.8272	14.9849	12.3308	10.2015	19.4252	17.5199	19.1505	9.96358	16.569	11.7842	12.5089	12.5905	11.6274
292	6.41362	5.62356	7.49379	16.577	17.6001	22.0028	8.71549	7.44749	7.03234	7.31543	6.22635	6.55061	18.2739	6.11557	9.95683
29232	10.0889	7.82596	8.91397	8.4751	7.66667	8.25152	14.6461	11.3797	11.0885	0.146131	0.530737	0.20519	4.91816	3.74643	3.55203
29259	4.0454	3.12389	4.17465	13.808	13.3171	13.8234	7.66741	5.10887	4.59496	7.07758	6.27411	8.66945	4.39293	2.44394	3.66852
29268	0.962418	0.52822	0.99686	0.237943	0.263051	0.0373074	1.44541	1.2298	1.17482	1.16398	1.94433	1.36313	0.235171	0.292642	0.126698
29269	0	0	0.00387114	0.806664	0.637425	0.598053	0	0	0	0.0160716	0.226514	0	0.00313113	0	0
29270	60.0696	45.5129	62.3277	112.378	100.353	86.8544	140.951	89.4271	98.5966	28.7273	38.9115	38.2338	55.2627	36.6996	35.0892
2933	50.3184	48.1636	53.4695	12.13	11.9926	7.88582	13.8807	16.9352	20.2154	24.8717	61.926	35.0276	19.8279	39.6786	29.9663
29361	7.0169	5.48653	6.93181	14.4238	13.9711	15.1518	10.384	7.35996	6.66209	7.17886	5.89847	8.01849	10.0144	5.19958	5.99345
29393	1.58357	1.31137	1.24827	2.09862	1.98863	0.974949	0.990381	0.7257	1.08514	0.140825	0.29314	0.257794	13.762	15.1859	15.4236
29419	13.0817	14.0042	13.9692	12.8028	12.3137	12.6138	29.888	22.6069	25.5837	9.28488	9.21141	10.0981	14.6715	6.26414	6.69289
29431	0.219613	0.231034	0.275272	1.85725	1.82717	1.67731	0.491934	0.356715	0.348079	0.149315	0.205464	0.176807	0.52474	0.363383	0.458512
29437	0.19107	0.0993487	0.1289	0.00839117	0.0530091	0.0210506	0.467459	0.53722	0.548597	0.072975	0.0316465	0.0607216	0.549734	0.636901	1.31063
29489	47.1375	45.4699	41.6619	24.0199	25.738	22.8682	31.6225	23.5416	30.4755	14.0732	19.7163	13.4853	28.0536	24.4609	22.0585
29500	29.6323	28.2745	30.3072	4.07607	3.55699	3.19354	14.2328	14.4814	13.771	6.45801	8.23253	8.39999	8.04678	12.0951	10.9671
29529	5.39466	3.4315	5.00904	4.25874	4.43793	3.67348	3.75531	3.4733	1.96038	1.46186	1.83608	2.75655	4.77787	2.30444	4.72266
29554	26.9059	24.8238	25.696	14.1961	13.4834	11.6926	9.33105	7.9976	8.84979	9.99324	13.3661	11.5599	8.33713	10.1513	8.85234
29558	2.2295	2.27852	2.06044	1.57166	1.47915	1.34778	2.3761	2.22461	3.75707	3.16134	7.3588	2.6692	5.14461	3.6743	4.55435
29565	51.4539	50.2307	48.7891	38.766	36.8198	35.0663	68.6019	58.6662	59.6778	19.5483	19.6385	22.8049	28.3625	14.5748	17.9472
29566	51.228	45.4504	52.709	35.7492	32.5282	24.1719	54.9213	48.3778	49.9456	23.4396	33.5615	31.2728	27.9022	35.0228	26.7966
29567	0.0678807	0.071851	0.101698	0.0242746	0.0306698	0.0152242	0	0.0269811	0.0385735	0.052777	0.132238	0.0487945	0.00456987	0.00568666	0.0114894
29569	2.82032	3.15167	2.8554	2.5848	1.80348	2.51633	3.74964	4.57964	3.78333	2.96366	3.78294	2.97784	3.05037	3.14511	3.77977
29570	0.282207	0.21446	0.303548	0.0543411	0.0686573	0	0.12882	0.21744	0.0740147	0.0525094	0.250485	0.0436925	0.450124	0.305523	0.18004
29594	340.616	563.044	459.655	564.132	650.55	570.616	376.375	692.792	834.841	712.35	496.488	404.234	572.372	1061.88	811.403
29598	4.62227	4.61789	4.57902	1.65269	1.65615	1.07086	3.08277	4.45152	3.44214	8.86736	10.1983	9.89561	1.31208	2.39201	1.9149
29609	4.85629	4.11882	4.84734	8.85589	8.88853	8.80492	9.257	11.1092	9.05447	2.33588	3.15583	3.25188	4.65586	3.40868	2.95939
29622	15.999	16.6764	17.0631	15.2165	16.9026	14.4746	26.6181	27.0107	28.2376	28.6557	24.0005	29.1655	22.491	9.38212	9.71882
29644	48.6293	47.1629	51.2649	35.9362	35.8069	35.5678	59.8856	38.4608	49.5997	24.8889	19.0781	25.6167	37.184	19.5913	19.4617
29650	125.452	108.579	137.957	33.6793	32.1697	27.5607	73.276	57.703	64.5729	27.3033	41.9899	49.8898	65.5742	23.4207	18.4897
29666	3.43829	3.58326	4.68211	7.92061	8.72795	7.94522	8.45471	7.90834	7.41688	4.25625	3.3521	3.67726	9.7854	6.80002	6.70965
29670	9.99629	7.41106	9.95689	8.86332	8.41398	9.24059	12.2528	8.64531	8.09689	5.40072	4.87509	5.99034	4.47651	3.12363	3.39743
29674	2.48259	2.21679	2.05839	0.398369	0.754979	0.249843	0.236091	0.531343	0.488335	0.92386	2.80451	1.39333	12.4643	10.0229	9.89893
29685	24.989	25.4791	27.5947	59.6143	59.0341	67.1225	37.9343	26.2853	27.3693	28.6664	17.3031	29.4925	44.3146	13.2686	18.5357
2976	17.2048	15.2602	17.0429	47.3944	46.0942	44.5375	27.322	21.2898	25.0502	9.24961	13.7133	11.3362	12.19	7.51639	6.29928
2977	0.114158	0.131576	0.214316	3.72025	4.51313	4.99831	1.08514	0.755247	0.90819	0.138067	0.29272	0.178708	0.699366	0.423981	0.661247
2978	6.30696	5.11722	5.57742	3.64634	3.46742	2.85078	3.76291	3.52068	3.28342	1.71507	2.47575	2.36185	0.576367	0.686205	0.650126
29786	3.00752	2.67408	3.32457	33.8311	32.4778	29.7507	6.92175	7.95183	6.88233	7.51075	10.9566	8.03286	8.22037	10.7536	9.87138
2979	4.31973	4.13993	4.55377	2.385	2.26426	1.77467	6.43642	6.19147	8.02023	3.21279	3.58269	3.58339	1.50679	1.22161	1.34887
29798	0.865854	0.424434	0.831802	3.36424	3.3656	3.10609	1.8369	1.69925	1.02161	0.0879326	0.311998	0.133032	6.61581	3.38761	4.4872
29799	0.487761	0.419731	0.501989	1.32298	1.27491	1.28186	0.786405	0.565302	0.540856	0.265534	0.220345	0.328436	0.770671	0.359106	0.746633
2980	0	0	0	0	0	0	0.023624	0.0265839	0	0	0	0	0	0	0
29813	3.33859	3.21204	3.53435	7.71278	7.87675	7.23979	8.60664	6.82418	8.04995	4.59731	3.58909	4.55003	4.17086	2.56947	2.19238
29821	476.067	508.609	483.945	6.54921	4.39269	4.05672	342.421	460.383	348.882	125.397	213.455	182.842	58.8155	112.625	83.0055
29826	0.0566463	0.0430478	0.0253875	0.0618102	0.0229688	0.0410454	0.0430958	0.0339467	0.0247611	1.52303	0.511931	1.10066	0.0164276	0.0204421	0
29829	88.2318	79.5958	84.7455	4.18307	2.86906	2.00508	44.5702	40.0718	40.2692	23.5595	32.2283	32.8649	32.2647	30.1542	22.1676
29831	24.2279	19.8585	24.1188	18.7219	17.7578	14.302	20.7277	17.1578	19.3647	28.1722	30.0156	31.9304	19.6183	18.0812	15.9133
29832	12.3503	13.1458	12.4119	6.28926	5.89627	5.70275	11.6547	13.4955	14.5948	7.58475	9.49784	9.02595	15.1746	24.0267	19.1643
29834	5.94852	6.02567	6.93157	2.307	2.36715	2.64821	11.7167	8.52253	9.73137	6.66745	4.49973	6.13811	4.54839	3.55711	3.05738
29853	0.0224975	0.0305604	0.0415077	0.057099	0.0622593	0.0559232	0.106617	0.0803314	0.11932	0.00906976	0.0176995	0.0207538	0.00265051	0.00769589	0.00666379
29858	1.41999	1.11694	1.56035	1.55935	1.64956	1.8738	2.34795	1.99797	1.86468	1.49196	1.17568	1.53268	1.02861	0.664441	0.749675
29878	46.4523	50.5931	49.1574	14.3458	14.9187	15.4447	30.1084	37.0619	39.239	34.0084	31.963	30.7211	28.9047	32.7151	31.8477
29909	12.4847	14.1429	13.7478	17.4492	21.3223	20.7981	12.8004	13.6168	13.1011	4.00136	3.62327	3.64358	13.9438	5.56417	7.44528
29932	128.655	125.544	135.402	280.286	270.353	214.523	188.213	165.032	148.995	122.421	161.749	153.115	338.81	361.696	312.335
2995	30.8118	33.7339	37.6223	38.9528	39.9533	39.7991	98.2068	92.7411	91.7898	58.3986	44.5967	62.4994	34.3589	22.976	20.9311
29955	1.79508	1.97438	2.02201	0.629095	0.643433	0.438384	0.56812	0.812445	0.775246	1.11446	1.59427	1.42111	0.462446	0.210534	0.269397
29956	0.0472485	0	0	0	0	0	0.18692	0.473264	0.268492	0.114288	0	0	0	0	0
29957	0.413634	0.61771	0.683755	2.27153	1.95725	1.41959	0.104652	0.0856466	0.142123	0.0349022	0.746699	0.0193611	0.788774	0.327178	0.604048
29958	0.0337064	0	0.0785533	0.0562504	0	0.0705564	0	0	0	0.0815315	0.106072	0.135683	0.127074	0.237193	0.399355
30012	15.9387	10.8137	14.7687	8.01176	12.5518	3.61778	4.93804	8.12139	14.8408	1.39351	4.43163	6.37736	7.42068	2.25223	2.04769
30013	0.237728	0.123609	0.233276	0	0	0	1.20034	1.01653	0.838981	0	0	0	0	0	0
30014	0	0	0	0	0	0	0	0	0	0	0	0	0.417041	0.380569	0.559203
30015	0.081035	0.0200141	0	0	0	0	0	0	0.0460485	0.0490034	0.233761	0.101938	0.248223	0.617767	0.120014
3002	0	0	0	0	0	0	0.0447455	0.0167839	0	0	0	0.0303531	0.042641	0	0
30021	16.7398	13.5224	19.8893	27.1916	24.306	16.513	27.191	19.6234	21.88	0.369138	1.55156	0.874211	11.5067	13.0245	6.84297
30029	9.09907	8.91663	10.0893	3.58853	3.88007	3.16877	3.26877	2.77917	3.5429	3.8492	5.02489	3.45746	3.40731	3.85715	2.80394
30031	5.70769	6.89647	6.60149	8.35667	8.23184	7.72826	6.74676	6.34051	6.48684	2.59187	4.6963	2.70116	17.8285	17.7807	16.2904
30033	350.786	389.808	352.747	307.536	306.819	260.671	416.779	562.065	559.749	591.089	766.842	674.724	632.07	938.863	866.139
30035	0	0	0	0.00364582	0	0	0.0561775	0.0583533	0.0496575	0.0211376	0.0458329	0.0263825	0.0123543	0.010249	0.0258839
30038	0.0688419	0	0.0160437	0.0114886	0.0290305	0	0	0	0	0	0.0722136	0.0831356	0.0129768	0.209926	0.11419
30040	0.0342884	0.0338743	0.0399549	0	0	0	0	0	0	0.456167	0.755323	0.96618	0	0.0402148	0
30041	0.0589285	0.0823066	0.101817	0.0695176	0.0728363	0.0808176	0	0.00226152	0.00230941	0.0098304	0.0106577	0.00408988	0.134064	0.319353	0.161306
30042	1.20787	1.33974	1.1696	0.586064	0.438128	0.358656	1.06001	1.14413	1.19322	1.31388	1.06053	1.37208	0.247385	0.165322	0.164129
30045	8.85767	6.58767	8.99132	13.6421	13.0011	13.1651	13.8255	9.1673	8.81201	4.00598	4.50506	5.34525	7.26078	3.29217	5.19188
3005	15.77	15.2948	18.0963	22.617	23.4781	30.2627	21.3606	26.2108	23.5088	37.7777	25.3929	43.3733	32.7899	20.5987	28.5103
30059	22.4642	20.7653	24.7479	82.0301	76.7266	65.9063	27.7612	38.2574	28.7657	27.4339	47.3126	29.6139	83.4526	109.702	83.8422
3006	253.589	275.314	274.092	155.896	163.076	143.141	217.461	228.626	244.034	160.124	220.069	165.025	144.736	136.493	113.467
3007	216.261	218.964	189.941	204.243	231.962	159.343	314.979	363.424	301.42	413.803	434.519	346.486	135.885	263.735	261.964
30073	12.7119	11.9087	12.0801	5.66817	6.26741	7.31806	23.0138	14.0128	22.2954	8.268	9.17713	10.4241	7.30774	2.68952	2.28635
30074	5.37178	4.84706	5.13808	9.44224	9.76797	8.96011	8.99571	5.29242	6.16942	8.30743	9.54761	8.62798	6.52729	3.83621	3.15245
30075	0.318962	0.148802	0.206486	4.99766	5.32419	6.13889	5.14377	5.46285	3.71566	1.71451	2.89973	2.10427	11.691	4.82163	8.46096
30076	8.17504	9.60206	8.68621	33.0417	34.4088	33.9449	36.6996	29.3805	38.5682	26.4987	23.3718	23.2512	14.2844	9.70877	8.63675
30092	15.742	11.7797	16.1363	71.3006	72.3116	83.3406	54.586	46.1133	36.9829	24.4046	19.0752	31.4535	70.9056	33.9207	54.8316
3012	0.00496171	0.00408483	0.00433626	1.51633	1.59062	1.80503	0	0	0.000939838	0.0150022	0.0524809	0.0270468	0.180043	0.122205	0.151866
3013	0.00554764	0	0	0.00694356	0	0	0	0	0	0	0	0	0	0.0390389	0.00328644
30135	0.0149992	0.0197574	0.0349559	0.00417186	0.0368965	0.0156986	0.0197794	0.0055644	0.0284112	0.0302343	0.178316	0.0301891	0.0424105	0.0117278	0.0118474
3014	0.705084	0.579608	0.674452	11.6086	10.8504	9.97078	2.1727	1.80661	1.803	0.0668204	0.367048	0.0714862	0.989382	0.345591	0.586019
3015	0.0222636	0.0439895	0.0148245	1.06155	0.918734	0.91543	0.015728	0.0283178	0.0180734	0.288498	2.48887	0.00960222	0.026979	0.0298419	0.0150732
30167	62.4348	65.7967	60.8317	146.492	145.195	141.307	189.486	156.662	161.698	47.0352	50.873	56.8783	75.1671	56.8975	59.305
30168	15.0491	13.5358	16.6698	50.687	52.2036	56.997	49.7712	28.0151	33.2672	7.51231	5.6046	9.01277	22.8017	2.46092	3.86899
3018	0	0	0.0117043	0.0251435	0	0	0.0198682	0.0670725	0.0342464	0	0.0316088	0.0101082	0.0284006	0.0117804	0
30184	0.916224	0.777205	0.804922	5.19149	5.41626	5.44242	1.47074	1.34537	1.31389	1.11972	1.26805	1.16825	2.30129	2.73991	2.91564
30211	0	0	0	0	0	0	0	0.00411458	0	0	0	0.00372054	0	0	0
30224	137.027	149.674	150.527	98.9837	102.922	73.2627	164.893	180.242	185.626	126.539	176.613	169.064	169.583	156.171	141.994
30225	0.0390792	0.0772146	0.0455375	0	0	0.0613525	0.0193252	0	0.022207	10.4926	27.0145	15.8294	0.626153	0.80209	0.509315
30229	1.95699	1.16001	4.10472	482.045	533.529	529.677	0.387101	0	0	0.473371	7.80077	0	0	0	0
30242	1.07234	1.10335	1.11423	3.27935	3.43272	3.41134	1.89035	1.80225	1.61839	0.526385	0.489564	0.584362	1.16209	0.593198	0.880873
30244	1.30827	1.15968	1.63933	5.07689	4.41167	4.44547	2.13584	0.957388	1.40539	1.09459	1.05276	1.19034	2.91373	0.714648	0.891809
30259	0.369653	0.365189	0.430742	0.732557	1.36397	0.33853	0.0456995	0.308552	0.3676	0	0	0.232502	0.304851	0	0
30260	52.4933	59.3502	57.4869	18.8589	20.4966	18.212	37.5438	33.4303	40.3251	26.3943	25.5437	21.62	54.3313	61.5662	64.3828
30262	106.201	120.53	100.585	140.722	141.34	114.71	56.2988	83.1148	83.6196	90.7323	88.0522	66.8616	116.991	183.247	154.717
30263	11.7981	10.5643	12.3319	21.3115	21.033	19.4244	10.4231	7.20464	6.90523	5.42441	4.12533	4.80263	8.91254	2.95404	3.61243
30264	13.1353	12.4251	13.4086	9.68571	8.22367	7.32839	8.1367	7.3957	8.75081	4.89531	6.44195	3.72218	5.5177	7.91196	7.45066
30281	0.0466871	0.0512481	0.0528914	0.489121	0.42657	0.401773	0.0256526	0.0115467	0.0162129	0.0909716	0.127876	0.0613402	0.0684491	0.0441094	0.043023
30311	0.310468	0.469099	0.787394	6.09553	6.3729	7.37819	0.650245	0.304882	0.415117	0.265053	0.153258	0.294063	5.7491	1.86349	2.85621
30313	8.10089	7.47596	8.75933	19.8543	18.9389	17.3462	8.25233	3.9483	4.81607	3.06764	4.68836	3.74729	7.30869	4.05596	4.03447
30324	8.63783	7.86749	8.44505	48.2731	53.7055	51.8183	47.9243	56.4611	37.7355	22.1169	22.0555	27.6048	28.1567	15.3692	33.6979
30325	0.228108	0.232182	0.201367	0.507566	0.451814	0.358118	0.478554	0.565439	0.553845	0.806747	0.351669	0.455639	0.420215	0.425622	0.339877
30327	7.60625	7.02697	7.78529	10.6695	12.115	10.7796	6.77049	9.03729	7.78011	9.44791	8.10816	7.1581	10.1915	8.55925	10.1323
30347	27.6941	22.4538	26.4492	14.6368	14.0842	12.8357	17.2394	16.1326	16.9883	14.2001	17.8521	17.0459	13.8989	9.31391	10.0759
30348	0.790646	0.709866	0.790934	1.93147	2.14937	2.11563	1.73115	1.19539	1.55132	1.55464	1.18928	1.44622	1.47398	0.976874	0.936763
30404	10.0254	9.60069	13.0048	10.5554	10.4945	9.13184	28.0391	21.3681	23.1911	6.26275	4.81177	8.20936	4.27882	2.8009	1.96102
30410	2.55319	2.17839	3.38082	7.06913	5.87276	4.73717	4.24686	2.97071	3.5612	0.84216	1.21738	3.03659	1.42196	0.272225	1.10001
30412	9.29335	7.79076	9.54834	10.6775	10.2343	10.7912	18.3454	11.3376	11.9591	4.22836	3.30817	4.61075	9.23994	4.17671	5.84621
30419	5.21967	5.81895	4.40825	1.99788	1.96889	1.45348	0.75778	2.34499	0.870782	3.35914	8.63994	2.31319	7.22141	12.1313	11.8012
30447	5.55959	4.71788	5.4817	8.56435	10.2946	9.8473	14.0284	14.2788	17.1734	12.8445	9.57027	9.03799	14.5778	9.44638	7.17819
30450	378.872	429.553	448.116	26.3652	28.9662	17.7678	19.6043	24.5724	29.4421	355.564	341.226	399.55	157.874	249.626	194.507
30459	0.253103	0.136389	0.187684	0	0	0	0	0	0	0	0.0482727	0	0	0	0
3046	7.07006	5.94099	8.96445	4.11374	5.85434	5.78372	10.1002	12.8731	12.2837	10.3199	7.30267	9.29586	9.52306	9.43578	8.24828
30467	1.57661	1.02767	1.38433	2.79878	2.63885	2.81311	2.04303	1.06563	1.19399	0.881029	0.816839	0.890716	1.42051	0.944485	1.13444
30500	9.9209	9.05355	8.22945	0.561232	0.354544	0.351984	5.15546	7.3921	8.40861	3.76231	5.99713	3.55362	0.554692	0.295821	0.0996131
30502	0.0259166	0.0128018	0	0	0	0	0	0	0	0.0783614	0	0	0	0	0
30521	7.40726	6.65529	7.38818	6.10444	6.04158	4.08372	3.25598	1.89982	3.014	4.16594	4.18879	3.65049	9.366	9.58131	9.20957
30550	27.2047	20.0685	24.8231	25.6717	24.5891	24.9153	15.4219	14.603	11.3172	13.7896	16.1135	18.1578	15.6697	14.5782	16.9144
30563	3.83397	4.37795	4.35153	12.5888	13.4381	11.2566	9.25811	8.14605	6.90383	7.28663	5.11858	6.61431	9.15119	5.13901	4.77849
30576	49.1538	45.5461	39.5013	26.0515	26.1781	27.8873	70.2058	67.4196	81.407	55.2461	42.6536	52.5367	45.2576	37.9692	45.6865
30577	41.0562	38.4645	38.9418	11.4957	10.4722	7.52315	9.20721	12.1107	10.0413	18.6243	47.3082	35.691	25.2405	58.5438	48.3184
30579	4.02197	3.75632	4.34154	12.9816	12.4384	10.7338	4.22349	2.57834	3.1921	1.12654	1.92408	1.20176	8.82405	5.23814	5.43307
30580	0.832455	0.659891	0.756562	1.49633	1.37816	1.36821	0.595303	0.463236	0.460299	1.08819	0.96996	1.10237	0.729392	0.505707	0.581739
30581	186.113	177.116	194.194	27.4315	25.2735	18.3741	124.979	141.053	132.087	92.9912	135.986	122.128	110.711	199.05	144.863
30596	2.28714	2.09459	2.27604	0.334323	0.352	0.0873647	1.89879	1.70935	1.91631	0.0807635	0.59541	0.30241	0.660855	1.62513	1.04832
30598	0.877844	0.682953	0.968573	2.15626	2.10832	2.14191	0.803093	0.699157	0.607959	0.670196	0.843142	0.935879	1.04198	0.58235	0.978321
30603	0	0	0	0.012268	0.0155	0.0153881	0	0	0	0	0	0	0.845287	0.18968	0.418069
3061	58.2212	56.8187	66.8215	111.396	125.033	122.437	69.5854	59.6191	66.7054	33.3931	34.444	44.919	72.0956	33.806	36.5475
30611	11.9431	8.51189	11.5805	28.6607	30.0149	31.9534	15.8315	13.5252	9.67303	15.9168	14.4342	24.6307	14.6205	7.31297	14.1118
3062	0.0851227	0.0946065	0.19838	0.426167	0.246785	0.233867	0.136806	0.106579	0.0483713	0.0128688	0.0334844	0	25.3122	53.5741	39.6734
3064	67.2809	37.0341	66.59	749.693	589.457	468.775	1034.49	470.886	758.964	584.963	427.299	648.824	1129.23	998.76	1384.09
3065	8.47814	6.23355	6.72352	1.06386	1.19697	1.0617	0.331353	0.414299	0.23269	0.337666	1.01527	0.449548	7.51706	6.30883	8.3028
30650	0.115622	0.0913807	0.148203	0.0289432	0.0487576	0.0121014	0.491719	0.707744	0.512482	2.51708	11.1825	3.51399	1.7327	5.34289	3.39735
3066	11.3311	10.4855	8.50738	18.1526	17.5515	22.2614	18.4274	18.5522	17.2904	9.92728	8.69872	10.851	32.2378	17.3234	30.4253
30660	10.8564	10.4559	11.7336	29.1265	29.1409	30.6143	24.5257	15.5681	21.1616	14.4587	10.8977	13.8577	10.1478	4.67828	4.63371
30661	17.9642	18.6381	18.4915	35.3496	37.197	45.4411	57.3581	51.6751	47.7557	26.5809	28.5535	30.0536	36.8542	22.0749	35.4351
3067	17.237	16.7784	17.7225	52.3281	54.6228	58.102	41.8172	36.5619	32.7844	21.031	22.2292	22.9077	29.6728	13.7946	14.2957
3068	19.0049	15.3167	24.2825	0.139105	0.351505	0.174484	27.6998	45.6423	29.5568	1.613	5.07136	2.01323	23.5688	14.0777	8.09826
3069	31.9492	28.6807	35.2028	54.9903	53.5374	53.3051	41.7718	32.2117	42.3735	24.6672	25.5992	23.5804	26.7234	25.1307	23.2569
3070	101.058	87.068	107.517	428.778	419.392	375.327	89.8922	73.1749	47.4985	72.146	96.087	90.5789	39.6546	33.2001	25.5498
3071	25.3175	27.4992	32.5967	105.142	93.9866	99.2738	28.5424	30.1785	29.3396	22.1534	33.0299	22.0535	40.8913	81.9082	38.946
3072	55.9477	40.3219	56.1207	598.977	603.86	537.526	8.44599	13.6274	8.0641	7.13865	61.9154	1.26383	191.158	187.721	215.75
3073	13.5664	11.2916	14.7661	70.6157	66.7443	55.132	14.548	17.4768	14.7407	13.1022	17.932	15.9032	129.551	78.6238	89.1997
3074	7.4041	5.97331	9.34462	0.442558	0.603882	0.155432	7.61659	7.46116	10.4884	25.992	32.1351	32.1746	0.119973	0.174174	0.175951
30740	11.6893	10.0676	11.8093	23.8685	25.7131	22.5473	44.9469	35.1089	39.3226	26.485	24.386	30.5024	18.7505	13.0505	11.8964
30748	0.00064999	0	0	0	0	0.000680301	0	0	0	0.0110057	0.0886372	0	0.0545233	0.0213454	0.0346551
3076	5.92399	6.14931	7.15309	4.33415	3.52997	2.96533	5.09475	3.00987	3.26876	2.64782	2.83688	4.14724	10.2767	4.12846	3.7637
30765	0.0855333	0.0638447	0.0930239	0.352094	0.301578	0.297412	0.163549	0.202022	0.0432041	0.0896542	0.115642	0.113813	0.241848	0.124839	0.165523
3078	40.218	37.1259	36.4263	101.034	116.753	122.749	59.1946	81.9751	66.8364	43.9663	35.6874	44.2093	81.045	52.1345	64.152
30790	0	0	0	0	0	0	0	0	0	0	0.0306313	0	0	0	0
30802	185.369	179.592	174.206	146.611	149.28	96.1439	42.7836	46.689	51.8769	131.449	179.242	170.244	31.3956	39.6014	25.5254
30826	2.71803	2.73287	3.14222	5.05484	4.54405	4.38781	1.84515	1.63482	2.02891	2.40549	2.86802	2.58425	1.49563	0.748224	1.03534
30862	21.1082	25.5374	21.4091	13.847	14.0825	12.4539	8.56704	11.0611	12.7979	45.82	35.6759	41.4755	13.3204	18.4471	13.6119
30863	489.992	586.943	518.428	238.31	275.618	243.645	419.325	516.915	564.382	899.768	667.116	716.723	330.577	435.175	379.996
30866	3.28351	2.42655	2.92939	6.84418	7.09226	8.58485	6.50762	4.73923	4.29295	3.32743	2.44197	3.62708	2.23643	1.4667	2.71259
30871	0	0	0	0	0	0	0	0	0	0	0	0	0	0	0
30881	3.3192	2.9512	2.92642	2.84634	2.93852	3.50328	6.36777	7.72639	6.97193	2.78587	2.80638	2.7648	3.30929	5.1827	6.46274
30892	19.273	18.7495	20.6089	14.95	14.1903	12.4783	26.5545	17.2405	20.3178	9.72068	10.4506	11.6403	14.4825	10.7009	10.7461
3091	3.18204	2.71483	3.36432	2.9248	2.7628	2.83913	4.62618	4.33424	3.99977	3.60599	3.99853	4.985	3.20141	2.56179	3.97691
3092	38.6462	40.6768	39.6409	21.2001	19.8744	13.6323	18.0516	21.3147	16.848	11.2446	17.8425	15.2205	1.53451	3.21602	2.53815
30927	0.018462	0.018239	0.0107565	0	0	0	0.00912966	0	0	0.0111643	0	0.00928968	0	0.0108265	0
3093	10.2876	8.56094	11.3663	14.5727	14.945	13.372	25.4917	18.2747	17.5001	7.9813	9.60277	10.5319	8.75377	4.56048	5.29148
30931	0	0	0	0	0	0	0	0	0	0	0	0	0	0	0
30938	1.38845	1.53914	1.40779	3.85782	4.06053	4.36715	4.32295	4.10198	3.59044	0.152659	0.272376	0.203241	0.832764	0.913614	0.910118
3094	0.178444	0.0689828	0.0632843	2.95205	2.93637	2.79337	1.19703	1.31247	0.749492	0.0750669	0.537137	0.0390389	1.84273	1.78349	1.47076
3095	7.67828	8.08655	6.55017	2.71771	3.3358	3.0725	2.67733	4.17337	3.84775	5.77916	4.82511	4.17623	3.0765	7.15405	6.23692
30990	0	0	0	0	0	0	0	0	0	0	0	0	0	0	0
31045	1.16553	0.815615	1.08935	1.12247	1.0342	1.12077	0.912585	0.835052	0.631962	2.33178	1.84921	2.47295	0.608765	0.561032	0.828558
3133	191.213	246.452	188.259	41.4891	44.009	41.6433	146.686	172.659	186.18	210.264	161.472	196.922	240.75	242.386	193.973
3148	2.73105	2.43697	2.25847	3.67555	2.69344	1.75193	0.697052	0.784387	0.800998	28.9815	45.7446	51.688	105.037	81.0071	50.8329
3149	60.878	72.4786	60.4125	27.975	27.0753	20.4651	32.3667	55.5875	44.9387	84.1662	77.8694	84.3028	40.35	82.0217	74.5673
3151	123.388	143.222	130.217	168.819	189.753	185.515	284.789	305.184	332.141	261.796	195.442	243.476	169.833	130.389	109.954
31689	0.0146617	0.0144846	0.0227796	0.387409	0.370968	0.365733	0.0845879	0.0516724	0.0472123	0.0029554	0.025633	0.0122958	0.0115156	0.0315257	0.0289522
31703	0	0	0	0	0	0	0	0	0	0	0.00346586	0	0.0404831	0.0232507	0.0352318
31710	1.92032	6.00759	14.5449	11.7506	9.44762	4.35473	4.11503	9.97364	9.09361	22.451	6.37886	10.3069	12.3678	3.37835	3.03362
31736	48.7771	54.3963	45.9585	0.0499392	0	0.0626401	12.6671	20.1158	18.5012	89.9007	70.5023	68.6619	103.002	162.989	147.847
318	18.7466	14.7843	20.3758	18.7441	19.082	20.9064	20.5868	16.7271	17.816	5.66823	6.27239	5.07426	7.92053	4.47318	6.31869
[truncated: 1,284 more rows]

## Sheet: Metabolomics data
sample	(4S)-4-Hydroxy-2-oxoglutarate	(S)-1-Pyrroline-5-carboxylate	10-Formyltetrahydrofolate	2-Keto-6-aminocaproate	3-Hydroxyanthranilic acid	3-oxo-5S-amino-hexanoic acid	3-Phosphoglyceric acid	3-Sulfinato-L-alaninate	3-Sulfinylpyruvic acid	4-amino-butanoic acid	4-Hydroxy-L-glutamic acid	4-Hydroxyphenylpyruvic acid	4-Hydroxyproline	5,10-Methylene-THF	5-Methyltetrahydrofolate	5'-Methylthioadenosine	5-oxo-pentanoic acid	6-Phosphogluconic acid	6-Phosphonoglucono-D-lactone	Acetic acid	Acetoacetic acid	Acetyl-CoA	Acetylphosphate	Adenine	Adenosine	AMP	Adenylsuccinic acid	ADP	AICAR	Allocystathionine	Allysine	Argininosuccinic acid	Beta-D-Glucose 6-phosphate	beta-nicotinamide D-ribonucleotide	Butyric acid	Butyryl-CoA	cis-Aconitic acid	Citric acid	Citrulline	Coenzyme A	Creatine	Crotonoyl-CoA	Cyclic AMP	Cys-Gly	D-2-Hydroxyglutaric acid	D-4-Hydroxy-2-oxoglutarate	D-Erythrose 4-phosphate	D-Glucose	D-Glyceraldehyde 3-phosphate
102A 1_1_1	0	692	1064	3010	0	3010	1095	499	0	69004	0	543	5512	797	0	5214	3769	1257	0	4704	3742	0	1120	1223	3175	90937	0	53871	2204	505	3010	462	33821	2042	0	0	5107	96598	0	0	1617	0	3441	946	3766	0	657	35304	6245
102A 1_1_2	0	744	1746	846	0	846	1271	541	0	68028	0	605	5376	1327	0	5359	3694	1795	0	4457	3988	0	949	1136	3126	8556	0	60353	619	563	846	483	34055	1955	0	480	2384	100634	0	0	1563	0	3471	1033	4039	0	619	36355	6496
102A 1_1_3	0	696	1225	768	0	768	703	490	0	68539	0	655	5486	565	0	5202	3735	1769	0	4567	3585	0	1201	1164	3154	8735	0	62926	706	615	768	511	35025	2091	0	484	5493	99661	0	0	1677	0	3518	986	4191	0	705	35816	6148
102A 1_2_1	0	0	570	0	0	0	0	0	0	40506	0	512	3215	0	0	2277	4101	889	0	1603	4994	0	0	835	5673	85931	0	25656	424	487	0	0	30685	1062	0	466	2116	51764	0	0	734	0	2544	630	2950	0	0	36975	2859
102A 1_2_2	0	0	509	0	0	0	443	0	0	40312	0	510	3394	0	0	2252	4458	671	0	1644	4916	0	443	1575	6164	85272	0	24419	730	525	0	0	30961	1150	0	489	2011	48946	0	0	2186	0	2421	739	1331	0	0	37049	870
102A 1_2_3	0	0	456	0	0	0	0	0	0	38912	0	468	3083	0	0	2170	4148	410	0	1609	4791	0	0	1444	5542	84611	0	23322	2159	480	0	0	29444	918	0	441	1993	49737	0	0	2287	0	2386	761	582	0	0	35491	813
102A 2_1_1	0	827	692	1428	0	1428	1136	442	0	44534	0	538	5697	1219	0	4818	2748	794	0	21112	4169	423	1136	2369	10043	218065	0	1488	8856	367	1428	349	43666	1294	0	489	2235	53530	474	0	2462	0	2762	800	4169	0	923	33381	7566
102A 2_1_2	0	923	842	1511	0	1511	1559	486	0	46918	0	694	5488	1914	0	4844	2136	367	0	23458	4557	606	1559	2323	10448	232700	0	2356	8019	0	1511	357	47693	1420	0	367	3982	82968	606	0	2496	0	3010	733	4609	0	895	20999	8059
102A 2_1_3	0	1014	447	911	0	911	1436	488	0	46792	0	700	4833	1733	0	4672	2953	1062	0	22686	4528	461	898	2404	10563	4986	0	2691	6835	386	911	350	50483	1508	0	362	5886	89391	517	0	2301	0	3016	815	4528	0	341	33570	7512
102A 2_2_1	697	409	374	1803	0	1803	355	433	0	35397	0	434	4504	1215	0	4410	3443	355	0	7282	4370	477	355	1980	8445	5729	342	160814	4405	347	1803	0	42393	1358	0	361	8727	105071	0	0	3093	0	2826	796	4419	697	390	36423	353
102A 2_2_2	693	422	0	1813	0	1813	387	471	0	35534	0	426	4413	1211	0	4450	3559	2309	0	7470	4413	414	387	2044	8706	171558	385	199335	4907	384	1813	0	43188	1059	0	411	9177	105312	0	0	3149	0	2955	800	4458	693	364	27769	958
102A 2_2_3	674	439	389	1784	0	1784	875	491	0	36225	0	462	4445	1259	0	4464	3425	2115	0	7564	4430	378	875	1951	8755	5734	349	207024	4765	351	1784	0	43125	1350	0	352	9282	102043	0	0	3169	0	2884	766	4467	674	359	26824	1072
102A 3_1_1	515	1316	675	3286	0	3286	1045	497	0	43015	0	543	5332	1404	0	5930	3995	451	0	18628	4797	372	1045	1414	5555	246154	0	155600	4494	408	3286	0	44480	1616	0	397	11900	135910	0	0	2524	0	3199	939	4901	515	540	41611	4837
102A 3_1_2	657	1263	650	3662	0	3662	738	519	0	42983	0	555	5633	1352	0	5811	4039	495	0	18974	4627	391	1181	1453	5863	6729	0	196003	3632	385	3662	0	44751	1767	0	433	12935	136073	0	0	2690	0	3123	1026	5039	657	536	42555	4810
102A 3_1_3	633	1337	382	3420	0	3420	525	510	0	40322	0	563	5337	1370	0	5685	4179	1578	0	18815	5013	378	525	736	5886	7015	0	205831	5872	477	3420	0	46028	1783	0	478	13740	128541	0	0	2623	0	3212	898	5078	633	504	31125	855
102A 3_2_1	0	908	1733	1289	0	1289	2850	414	0	68393	0	480	5874	903	0	5010	2831	2075	0	5482	3502	0	2663	694	2433	36059	0	15728	1697	378	1289	605	33225	1779	0	0	4580	88729	0	0	1919	0	2568	1007	3516	0	445	30625	8649
102A 3_2_2	0	839	1684	1358	0	1358	3103	396	0	66021	0	501	5779	974	0	4963	2791	2036	0	5562	3396	0	3103	680	2299	34838	0	21004	2264	446	1358	539	31272	1965	0	380	4821	85449	0	0	1574	0	2617	955	3448	0	447	31604	8161
102A 3_2_3	0	882	1678	1331	0	1331	3050	446	0	64292	0	379	5659	411	0	4960	2636	1840	0	5556	3419	0	3048	673	2171	35768	0	27619	1520	471	1331	565	32340	1976	0	0	2306	82548	0	0	1852	0	2648	896	3472	0	509	31621	7536
231 1_1_1	895	0	0	1285	0	1285	421	1013	0	56198	571	362	5895	0	0	2500	2825	2882	0	3104	4047	0	472	3296	14114	108182	0	30328	1471	994	1285	0	64293	2013	0	0	2507	40757	0	0	725	479	817	475	4302	895	0	31234	1535
231 1_1_2	903	0	0	877	0	877	454	986	0	59372	525	352	5978	423	0	2388	2672	3277	0	3596	4331	0	454	3581	14854	108581	0	33247	2013	944	877	0	66552	1887	0	0	2557	40926	0	0	484	510	889	738	4557	903	327	31322	1683
231 1_1_3	562	0	0	724	0	724	460	972	0	57328	490	360	5474	0	0	2368	2699	3168	0	3428	3857	0	483	3989	17610	86240	0	35686	1493	913	724	0	63354	1937	0	0	2577	29865	0	0	815	402	914	650	4155	562	0	29640	2323
231 1_2_1	0	0	0	1033	507	1033	502	860	0	65036	637	0	7006	0	0	2495	1338	3076	0	1764	2484	0	717	2583	11922	51372	0	22112	773	1125	1033	0	37109	1896	0	0	2560	8998	0	0	448	0	571	725	4195	0	0	29788	2566
231 1_2_2	0	0	0	1059	447	1059	707	905	0	62063	596	0	6976	411	0	2500	1409	3502	0	1866	4207	0	700	2795	12856	48510	0	27065	484	1193	1059	0	36687	1743	0	0	2827	31732	0	0	788	0	880	821	4330	0	357	29330	2688
231 1_2_3	0	0	0	600	498	600	708	909	0	59872	570	0	7003	0	0	2481	1461	3254	0	1846	3836	0	708	2657	11673	6457	0	9322	2000	1323	600	0	40676	1713	0	0	3181	8423	0	0	729	0	535	824	4049	0	366	31268	1992
231 2_1_1	0	0	0	599	0	599	1553	700	0	56951	517	712	6135	0	0	2342	4967	1419	0	1053	4645	381	450	3005	13703	21669	0	1790	2634	1190	599	0	17364	1604	0	0	2060	7132	0	0	376	407	1231	404	4792	0	0	39271	479
231 2_1_2	0	0	0	607	0	607	2148	740	0	56709	488	720	5791	0	0	2246	4843	2049	0	1058	4452	652	0	3192	14152	21054	0	550	1582	1178	607	0	17364	1517	0	0	2139	7873	0	0	391	0	1165	599	4484	0	0	39713	588
231 2_1_3	0	0	0	563	0	563	1759	710	0	55248	417	657	5367	0	0	2169	4736	1980	0	1083	4195	583	0	2736	11957	22824	0	905	3091	1178	563	0	16796	1401	0	0	2075	9609	0	0	727	0	1123	820	4382	0	0	37555	549
231 2_2_1	667	0	0	765	381	765	541	1355	0	30632	376	599	6234	0	0	1933	5161	1508	0	4166	4846	665	541	6277	28329	117096	0	5929	3339	1080	765	0	33255	475	0	0	2905	15804	0	0	478	0	647	432	5123	667	0	49032	701
231 2_2_2	870	0	0	772	447	772	443	1377	0	31629	418	550	6619	0	0	1743	4910	377	0	4177	5036	606	443	6590	29063	126344	0	6153	2689	1119	772	0	36756	1348	0	0	2779	18624	0	0	722	0	599	0	5294	870	0	49752	938
231 2_2_3	860	0	0	807	429	807	430	1283	0	29369	430	549	6210	0	0	1601	4672	1473	0	4449	5286	514	430	5879	25682	128314	0	7810	3250	1028	807	0	35834	1149	0	0	2753	17825	0	0	436	0	633	412	4740	860	0	50208	990
231 3_1_1	0	0	0	536	449	536	2348	1074	0	18656	451	527	4707	0	0	1873	6486	513	0	4192	7568	0	401	5442	24858	78397	0	29153	3852	1192	536	0	20530	553	0	0	4655	18815	464	0	462	0	793	744	6731	0	0	57722	595
231 3_1_2	0	0	0	489	0	489	2145	1121	0	18011	435	557	4834	0	0	1883	6187	445	0	4157	7314	0	508	5611	24029	72235	0	32325	2824	1084	489	0	19909	620	0	0	4989	19404	544	0	0	515	817	730	6560	0	0	52525	826
231 3_1_3	0	0	0	572	417	572	2562	1055	0	18011	509	450	5321	0	0	2013	6741	519	0	4182	7933	0	525	5135	22987	86018	0	37224	3466	1023	572	0	20358	593	0	0	4898	18464	459	0	490	514	861	838	6526	0	0	56855	1067
231 3_2_1	997	0	0	993	512	993	578	1257	0	44588	524	399	6524	0	0	2037	3965	2807	0	5045	4852	0	644	5648	26284	111376	0	52472	1792	1089	993	0	39360	1513	0	0	3025	26026	0	0	509	524	746	749	5476	997	0	39620	1427
231 3_2_2	933	0	0	959	463	959	601	1283	0	42815	439	396	6456	0	0	2192	4086	424	0	5003	4846	0	601	5268	23973	118061	0	50797	1646	1112	959	0	39301	1434	0	0	2978	26107	0	0	646	507	669	695	5526	933	0	40229	1197
231 3_2_3	426	0	0	806	531	806	631	1421	0	41175	499	417	6102	0	0	2091	4514	2923	0	5460	5133	0	631	6187	27196	86503	0	48438	1441	1055	806	0	39836	1554	0	0	3033	20042	0	0	545	0	655	901	5140	426	0	42800	1393
361 1_1_1	1013	0	839	941	0	941	761	1455	0	77330	0	581	7034	0	0	4271	4230	1201	0	4644	5347	673	622	1026	7425	9283	0	104865	721	714	941	0	80134	1807	0	0	6224	149681	851	0	5128	0	14537	560	5603	1013	560	73507	3794
361 1_1_2	911	0	1003	1011	0	1011	722	1324	0	78870	0	663	6474	0	0	4414	4340	1214	0	4649	5486	666	722	1031	7658	9686	0	117533	1077	798	1011	0	82955	1766	0	0	8858	168817	838	0	4121	0	15238	913	5570	911	0	74772	1000
361 1_1_3	696	0	896	519	0	519	630	1398	0	81757	0	724	6228	0	0	4695	4493	1059	0	5258	5423	540	711	881	6226	10492	0	136352	669	690	519	0	82205	1747	0	0	9717	115517	906	0	4845	0	16010	971	5598	696	533	75418	690
361 1_2_1	882	0	591	519	0	519	817	890	0	40210	0	611	4649	0	0	1730	6289	617	0	7396	6907	0	840	545	9727	8833	0	163595	723	0	519	0	46400	933	0	0	10409	81344	0	0	5865	0	2832	658	4697	882	0	88444	533
361 1_2_2	761	0	516	520	0	520	881	878	0	42641	0	647	4011	0	0	1821	6162	0	0	7838	6561	0	886	717	8714	313994	0	156228	3757	0	520	0	41867	885	0	0	10200	85020	509	0	5896	0	2686	810	4645	761	0	83490	532
361 1_2_3	740	0	0	615	0	615	954	946	0	44145	0	624	1842	0	0	1834	6237	713	0	7274	6549	0	853	1948	8279	262798	0	157194	5285	0	615	0	49182	936	0	0	10754	66682	577	0	4216	0	2818	821	4532	740	0	82188	693
361 2_1_1	0	0	602	1005	0	1005	1672	1047	0	69883	0	594	4883	0	0	2536	5270	1116	588	5229	5034	0	1837	821	3523	82099	0	72902	1407	895	1005	0	35976	606	0	0	6861	88724	864	0	2858	0	5464	0	4570	0	0	80168	800
361 2_1_2	717	0	917	1118	0	1118	1639	1072	0	69770	0	0	5075	0	0	2528	5489	829	599	4981	4962	0	1632	1001	3655	76518	0	79691	1835	819	1118	0	37282	1361	0	0	6995	81744	722	0	2707	0	5755	0	4794	717	0	79847	693
361 2_1_3	728	0	0	1112	0	1112	1769	1067	0	71147	0	597	5126	0	0	2721	5927	0	0	5198	4968	0	1769	809	3670	74336	0	83582	1667	991	1112	0	39381	598	0	0	6766	75036	770	0	2944	0	6184	0	5187	728	0	67813	740
361 2_2_1	3327	622	1256	2128	0	2128	1800	1286	1016	81509	0	825	7222	0	0	5285	7148	1185	0	13985	6384	606	1967	1170	6957	11298	0	204947	1476	627	2128	0	61955	1689	0	0	6906	137232	781	0	4425	0	11770	932	6799	3327	590	86609	1087
361 2_2_2	3298	0	988	2071	0	2071	1925	1226	1002	78688	0	922	6828	0	0	5028	6993	1530	0	13108	6120	0	1925	1153	6721	11417	0	216814	3642	821	2071	0	58696	1712	0	0	6590	128735	950	0	5177	0	11925	1002	6473	3298	614	83027	932
361 2_2_3	3392	632	593	2068	0	2068	1863	1198	1033	80437	0	917	6941	0	0	5130	7033	1582	0	13571	6127	660	1859	1168	6757	11520	0	225618	572	874	2068	0	62281	1887	0	0	7130	129568	821	0	4570	0	11691	0	6345	3392	638	77116	907
361 3_1_1	994	0	1219	1431	0	1431	1110	1152	0	85411	0	749	6070	0	0	3789	6071	1115	733	4511	5008	643	1110	949	3256	11881	0	103285	2208	722	1431	0	60117	764	0	0	7858	115511	912	0	3392	0	7962	629	5206	994	0	71407	5285
361 3_1_2	962	0	762	1601	0	1601	867	1219	0	86653	0	759	5980	0	0	4043	5817	1152	0	4817	5290	702	859	965	3728	11940	0	102782	2064	911	1601	0	60957	1771	0	0	7919	125935	935	0	3386	0	8166	894	5701	962	610	87292	5541
361 3_1_3	863	0	1274	1626	0	1626	928	1215	0	81878	0	660	5733	0	0	3812	5949	642	735	4547	4914	616	936	906	3324	11989	0	98166	1033	959	1626	0	62160	1535	0	0	7613	120969	937	0	3463	0	7858	735	5098	863	0	90162	5348
361 3_2_1	1187	0	606	735	0	735	782	1135	0	60902	0	636	5990	0	0	3323	7609	1345	0	6690	8103	0	788	1070	4306	9956	0	246001	3630	0	735	0	52588	1229	0	0	9202	101578	718	0	5285	0	9250	964	5897	1187	0	92347	2567
361 3_2_2	1107	0	0	845	0	845	1287	1136	0	60422	0	723	5594	0	0	3611	7598	1310	0	6961	6175	0	1216	1069	4589	9734	0	256726	1113	0	845	0	57110	1378	0	0	9247	105995	644	0	3558	0	9403	1023	6428	1107	0	90198	4727
361 3_2_3	1344	0	0	724	0	724	1068	1150	0	64026	0	673	6394	0	0	3443	7709	1061	0	6986	8532	0	1059	1230	4608	10152	0	247270	2067	0	724	0	56930	1582	0	0	9033	89779	773	0	3810	0	9372	1099	6432	1344	0	94530	4551
MCF7 1_1_1	1170	879	635	767	0	767	671	1035	0	54054	2379	1111	16668	0	0	5202	3287	7560	0	8740	4282	0	671	1234	1898	61022	638	29536	1351	3885	767	0	27325	2977	0	0	1230	37050	0	0	726	0	938	577	6009	1170	0	33742	1949
MCF7 1_1_2	1304	607	1265	806	0	806	656	1040	0	58527	3125	1169	20983	1212	0	5539	4001	6244	0	10810	5387	0	854	830	1940	61120	577	43766	1099	4108	806	0	24375	2623	582	0	4225	37815	0	0	803	0	1067	730	6214	1304	0	45218	1949
MCF7 1_1_3	1023	1053	557	697	0	697	925	1122	0	41092	2352	1272	17587	0	0	4885	3933	4504	0	8605	2436	0	723	1168	1176	52657	569	48612	2951	2655	697	0	22949	1356	580	0	4359	31713	0	0	785	0	1083	829	6253	1023	0	35235	509
MCF7 1_2_1	746	543	805	1133	0	1133	621	730	0	55233	2067	1232	17027	0	0	7338	4734	3520	0	7792	3993	0	516	720	1826	64877	1258	58624	1216	3628	1133	0	24225	1277	622	0	4437	38255	0	0	938	0	1925	574	5789	746	0	28263	553
MCF7 1_2_2	916	849	1503	1770	0	1770	1087	1205	0	62960	3254	1348	22715	0	0	7087	4882	11631	0	11320	5858	0	1082	764	3798	97031	547	65131	2490	4446	1770	516	43398	3511	684	0	4758	50441	0	0	1561	0	2006	1125	9076	916	0	46365	3071
MCF7 1_2_3	1315	806	1074	1628	0	1628	1103	1181	0	64440	3333	1325	24377	954	0	7271	4409	11442	0	11382	6064	0	1132	843	3992	127718	566	64582	1556	4791	1628	578	46067	3739	634	549	4742	57852	0	0	1727	0	2039	989	9154	1315	0	48176	3444
MCF7 2_1_1	3428	1648	1464	1447	0	1447	1089	1338	0	56182	3162	1363	26063	644	0	5428	755	9169	0	11137	5218	0	1089	1763	6772	241580	651	72749	1150	5243	1447	574	46642	3301	600	600	5399	73786	0	0	1287	0	1266	1105	5966	3428	0	28597	2538
MCF7 2_1_2	2804	1441	1199	1522	0	1522	974	1288	0	57916	3070	1379	25350	0	0	5606	716	6951	0	11172	5062	0	1129	1881	6582	232730	591	73375	2190	5176	1522	608	47955	3693	634	0	5840	70740	0	0	1288	0	1250	999	5891	2804	0	28405	491
MCF7 2_1_3	3376	1411	1499	1515	0	1515	1096	1328	0	60416	3254	1393	27756	0	0	5611	2795	9047	0	11789	5039	489	1096	1775	6729	246214	635	67999	1636	5144	1515	624	46822	3600	711	602	5882	69442	0	0	835	0	1191	1056	5841	3376	0	24161	527
MCF7 2_2_1	3889	1556	1242	705	0	705	669	1474	0	60177	3678	2310	26333	1769	0	5547	7466	8126	0	21065	6108	489	669	4508	20252	397378	0	19463	7379	4417	705	599	70899	3112	674	613	5725	84054	0	0	1664	0	1207	860	9184	3889	516	30548	569
MCF7 2_2_2	3987	1526	1483	810	0	810	778	1441	0	58922	3558	2347	25156	1119	0	6053	5460	8408	0	21421	5946	525	617	4502	19946	383416	0	25834	1209	4314	810	620	73508	3131	615	0	7668	85404	635	0	1694	0	1235	711	8807	3987	582	30501	1131
MCF7 2_2_3	4227	1589	1383	684	0	684	644	1536	0	61010	3840	2203	26149	1920	1082	6061	7012	9129	0	22190	3403	0	644	4471	21138	398165	0	14072	2042	4268	684	645	70479	3335	648	501	6838	88504	825	0	1610	529	1266	813	9318	4227	512	30836	3780
MCF7 3_1_1	3083	608	1795	2470	0	2470	1261	1784	0	64587	3057	2103	24981	1608	0	6534	1415	13358	0	11309	5776	0	418	938	3158	194624	820	65052	2229	6930	2470	662	52983	3753	685	426	6948	122359	0	0	811	0	1109	1003	8969	3083	0	21614	518
MCF7 3_1_2	2174	562	1569	2387	0	2387	1323	1675	0	61964	2767	1935	24288	1872	0	3253	3028	12549	0	11157	5027	0	427	1038	3163	138648	759	57477	4299	6372	2387	689	53049	3432	598	0	7236	93683	0	0	611	0	905	862	8437	2174	418	20038	525
MCF7 3_1_3	2305	1360	1360	1650	0	1650	1082	1683	0	59313	2409	1649	19893	2349	0	4529	2255	10932	0	9910	2707	0	1103	618	1980	157603	489	36186	1238	5900	1650	566	47585	3046	584	0	1743	86644	0	0	745	0	862	708	6802	2305	0	17570	1616
MCF7 3_2_1	2579	1406	1522	1523	0	1523	1203	1347	0	50319	2901	2433	23620	490	0	5909	4921	10377	0	14754	3314	0	1127	852	3920	159356	571	72082	3026	4230	1523	483	36734	3340	578	498	2710	61228	0	0	1336	0	865	932	7921	2579	0	31376	433
MCF7 3_2_2	3673	591	1515	1591	0	1591	1127	1334	0	49402	2841	2432	27163	436	0	5850	1493	10418	0	15451	6156	0	1130	1063	4149	196457	589	75516	954	4347	1591	497	35811	3424	783	424	6490	70922	0	0	1449	0	726	1038	8233	3673	0	27724	818
MCF7 3_2_3	3124	547	1518	1592	0	1592	1100	1340	0	47811	2879	2378	28179	1193	0	5669	4811	10366	0	14943	3408	426	1117	959	3271	204796	576	78450	646	4264	1592	497	34459	2727	650	0	2634	75578	0	0	1518	461	745	949	8023	3124	0	33448	488
SKBR3 1_1_1	0	0	0	322	0	322	3230	1122	0	29719	0	543	3653	0	0	612	7305	3260	0	1576	7336	371	318	970	777	11349	0	4705	1484	892	322	0	10154	1075	0	0	2090	10291	0	0	2476	0	869	473	4353	0	0	57669	370
SKBR3 1_1_2	0	0	0	338	0	338	3044	1127	0	28761	0	506	3291	0	0	916	7064	3194	0	1439	4155	392	345	1033	691	11566	0	4558	740	861	338	0	10273	995	0	0	2156	10463	0	0	1820	0	1089	506	4155	0	0	56021	437
SKBR3 1_1_3	0	0	0	343	0	343	3303	1098	0	28882	0	471	3698	0	0	902	7166	3182	0	1496	7037	337	0	1010	679	13228	0	4857	1850	921	343	0	9810	1055	0	0	2261	11811	0	0	2357	0	1066	463	4294	0	0	58274	509
SKBR3 1_2_1	457	905	0	577	0	577	332	1592	0	58755	0	548	13010	398	0	2039	4274	4037	0	1449	10095	354	399	487	1361	36517	0	1480	1618	1227	577	0	26093	1563	0	0	2911	26364	389	512	3101	0	1258	469	10110	457	0	52985	487
SKBR3 1_2_2	471	941	0	651	0	651	641	1531	0	60800	0	398	13305	0	0	2096	4112	4169	0	1409	9916	414	428	814	1493	36692	354	7261	933	1188	651	0	25357	569	0	0	2856	26371	329	466	3109	0	1148	490	9907	471	0	52788	569
SKBR3 1_2_3	400	1020	0	826	0	826	691	1463	0	62078	0	372	15250	325	0	2158	4301	4192	0	1476	10172	0	0	444	1373	39101	410	9841	329	1165	826	0	575	1579	0	0	2830	29042	374	522	3155	0	1304	492	10088	400	0	52050	366
SKBR3 2_1_1	0	292	0	348	0	348	2735	1125	0	22785	0	0	4597	0	0	906	5715	2553	0	1409	5652	0	373	1277	2019	30698	314	29527	302	675	348	0	14240	1095	0	0	2548	16176	0	0	1954	0	865	454	7470	0	0	49075	600
SKBR3 2_1_2	0	315	0	419	0	419	2997	1181	0	21360	0	272	4913	0	0	892	5688	2632	0	1444	7532	0	351	281	1968	33957	336	33177	370	646	419	0	14711	1027	0	0	2537	17534	0	0	1964	0	733	500	7535	0	0	49288	894
SKBR3 2_1_3	0	0	0	406	0	406	3034	1233	0	21252	0	269	4931	0	0	829	5701	2910	0	1463	7745	0	284	1314	1944	34693	360	35458	315	686	406	0	13516	983	0	0	2703	16493	0	0	1985	0	817	409	7729	0	0	49708	337
SKBR3 2_2_1	0	328	0	723	0	723	3783	849	0	16076	0	307	6287	0	0	1383	5328	3005	0	1564	11481	0	370	1612	2074	37799	567	32742	0	551	723	0	12607	291	0	0	3381	20714	0	0	2791	0	872	424	11404	0	0	58404	582
SKBR3 2_2_2	0	376	0	570	0	570	3525	900	0	16983	0	285	6498	0	0	1079	5446	3093	0	1687	11821	0	423	575	2105	37154	596	38282	1048	594	570	0	12663	280	0	0	3506	22531	0	281	2766	0	883	514	11743	0	0	58102	590
SKBR3 2_2_3	0	352	0	489	0	489	3715	874	0	16657	0	293	6612	0	0	1255	5515	3295	0	1697	12004	0	441	1598	2030	35573	578	44010	411	544	489	0	12307	350	0	0	3620	21765	0	0	2963	0	935	498	11884	0	0	57380	530
SKBR3 3_1_1	0	0	0	319	0	319	3671	1371	0	14759	0	327	4337	0	0	894	10379	3646	0	4157	8415	0	469	1279	3262	40549	441	53579	1050	698	319	0	14539	1351	0	0	3298	18908	0	0	2553	0	519	578	8443	0	0	75645	370
SKBR3 3_1_2	0	0	0	317	0	317	3723	1312	0	15032	0	308	4410	0	0	846	10189	3516	0	4121	8473	0	473	854	3151	42673	387	56166	506	708	317	0	14093	1295	0	0	2891	19235	0	0	2606	382	499	524	8402	0	0	77789	410
SKBR3 3_1_3	0	0	0	384	0	384	4237	1324	0	12499	0	304	4683	0	0	860	10144	3185	0	3793	8015	0	459	784	2985	46226	349	46994	484	580	384	0	14905	1120	0	0	2939	17816	0	0	2458	0	417	589	8089	0	0	77910	367
SKBR3 3_2_1	0	477	0	360	0	360	3973	1468	0	30204	0	360	7894	0	0	1797	6129	2978	0	1448	10409	0	416	437	2099	45810	366	36114	372	707	360	0	16687	479	0	0	3047	25905	0	302	2680	0	1278	526	10343	0	0	63985	475
SKBR3 3_2_2	0	487	0	336	0	336	3901	1431	0	28664	0	312	7881	0	0	1736	5901	3537	0	1533	10078	0	383	506	2005	46656	398	34928	521	713	336	0	16330	1233	0	0	3161	24857	0	306	2665	0	1146	441	10030	0	0	62845	469
SKBR3 3_2_3	0	458	0	337	0	337	4105	1443	0	28689	0	325	7934	0	0	1696	6162	2874	0	1423	9824	0	357	469	2133	46940	369	32238	396	650	337	0	16641	324	0	0	3075	23751	0	322	2570	0	1105	436	9744	0	0	64208	457
[truncated: 94 more columns]

## Sheet: Protein content
MCF7
Protein content obtained during the 144 hours of cell growth																Protein content obtained during YSI analysis of spent medium
		PROTEIN (ug)															PROTEIN (ug)
Time (h)	Rep A	Rep B	Rep C	Mean	Std											Time (h)	Rep A	Rep B	Mean	Std
0	51.4286	45.4992	48.3564	48.4281	2.96532											0	27.8802	31.1828	29.5315	2.3353
24	110.968	99.8464	107.68	106.165	5.71349											48	87.9263	87.8648	87.8955	0.0434474
48	153.963	154.977	135.853	148.264	10.7608
72	204.485	227.097	229.923	220.502	13.9424
144	260.031	330.077	278.464	289.524	36.3092
MDAMB231
Protein content obtained during the 144 hours of cell growth																Protein content obtained during YSI analysis of spent medium
		PROTEIN (ug)															PROTEIN (ug)
Time (h)	Rep A	Rep B	Rep C	Mean	Std											Time (h)	Rep A	Rep B	Mean	Std
0	77.9724	89.831	77.788	81.8638	6.90044											0	39.4624	43.0891	41.2757	2.56448
24	145.376	157.604	157.235	153.405	6.95548											48	95.6375	89.8157	92.7266	4.11664
48	181.843	220.86	196.436	199.713	19.7138
72	398.203	348.111	349.816	365.376	28.4413
144	423.349	444.854	462.427	443.543	19.5721
MCF102A
Protein content obtained during the 144 hours of cell growth																Protein content obtained during YSI analysis of spent medium
		PROTEIN (ug)															PROTEIN (ug)
Time (h)	Rep A	Rep B	Rep C	Mean	Std											Time (h)	Rep A	Rep B	Mean	Std
0	90.7527	85.9908	70.8756	82.5397	10.3782											0	40.8449	36.0983	38.4716	3.35631
24	155.853	167.803	156.866	160.174	6.62657											48	175.791	110.461	143.126	46.1955
48	225.868	213.579	218.925	219.457	6.16168
72	321.106	338.372	332.012	330.497	8.73209
144	301.935	327.834	319.892	316.554	13.2681
SKBR3
Protein content obtained during the 144 hours of cell growth
		PROTEIN (ug)														Protein content obtained during YSI analysis of spent medium
Time (h)	Rep A	Rep B	Rep C	Mean	Std												PROTEIN (ug)
0	50.6298	62.2427	55.1767	56.0164	5.85182											Time (h)	Rep A	Rep B	Mean	Std
24	87.4962	98.7711	100.891	95.7194	7.19998											0	45.4224	27.5269	36.4747	12.6541
48	154.47	164.67	148.51	155.883	8.17204											48	74.7619	111.306	93.0338	25.8404
72	384.67	343.318	379.017	369.002	22.4215
144	125.591	64.7005	74.7773	88.3564	32.6377
MDAMB361
Protein content obtained during the 144 hours of cell growth																Protein content obtained during YSI analysis of spent medium
		PROTEIN (ug)															PROTEIN (ug)
Time (h)	Rep A	Rep B	Rep C	Mean	Std											Time (h)	Rep A	Rep B	Mean	Std
0	57.5422	57.0507	62.6421	59.0783	3.09607											0	27.7573	28.5714	28.1644	0.575678
24	59.0783	68.6329	68.1106	65.2739	5.37189											48	38.6636	40.0768	39.3702	0.999291
48	79.4777	73.0722	65.914	72.8213	6.78535
72	83.7481	78.9247	76.0829	79.5853	3.87502
144	97.3886	90.5684	93.3948	93.7839	3.42675
