# Supplementary material for: INTEGRATE: Model-based multi-omics data integration to characterize multi-level metabolic regulation
Source: PLoS Comput Biol. 2022 Feb 7;18(2):e1009337. doi: 10.1371/journal.pcbi.1009337 (PMC8853556; doi:10.1371/journal.pcbi.1009337)
Supplement: S3 File — XLSX of the unconstrained model. (XLSX) [file pcbi.1009337.s007.xlsx]

## Sheet: Reaction List
Abbreviation	Description	Reaction	GPR	Lower bound	Upper bound	Objective	Subsystem
EX_lac__L_e	EX_lactatex	lac__L_e ->		0	1000	0	Exchange reaction
EX_glc__D_e	EX_glucosex	glc__D_e <=>		-1000	0	0	Exchange reaction
EX_gluIN__L_e	EX_glutamateINx	-> glu__L_e		0	1000	0	Exchange reaction
EX_gluOUT__L_e	EX_glutamateOUTx	glu__L_e ->		0	1000	0	Exchange reaction
EX_gln__L_e	EX_glutaminex	gln__L_e <=>		-1000	0	0	Exchange reaction
EX_asp__L_e	EX_aspartatex	-> asp__L_e		0	1000	0	Exchange reaction
DM_asp__L_e	DM_aspartatex	asp__L_e ->		0	1000	0	Exchange reaction
EX_co2_e	EX_CO2x	co2_e ->		0	1000	0	Exchange reaction
EX_h_e	EX_Hx	h_e <=>		-1000	1000	0	Exchange reaction
EX_h2o_e	EX_H2Ox	h2o_e <=>		-1000	1000	0	Exchange reaction
EX_ump_e	EX_UMPx	ump_e <=>		-1000	1000	0	Exchange reaction
EX_pi_e	EX_Pix	pi_c <=>		-1000	1000	0	Exchange reaction
EX_nh4_e	EX_NH3x	nh4_e ->		0	1000	0	Exchange reaction
EX_o2_e	EX_O2x	o2_e <=>		-1000	0	0	Exchange reaction
EX_arg__L_e	EX_argininex	arg__L_e <=>		-1000	0	0	Exchange reaction
EX_pro__L_e	EX_prolinex	-> pro__L_e		0	1000	0	Exchange reaction
EX_leu__L_e	EX_leucinex	leu__L_e <=>		-1000	0	0	Exchange reaction
EX_ile__L_e	EX_isoleucinex	ile__L_e <=>		-1000	0	0	Exchange reaction
EX_met__L_e	EX_methionine	met__L_e <=>		-1000	0	0	Exchange reaction
EX_gly_e	EX_glycinex	gly_e <=>		-1000	0	0	Exchange reaction
EX_phe__L_e	EX_phenylalaninex	phe__L_e <=>		-1000	0	0	Exchange reaction
EX_ser__L_e	EX_serinex	ser__L_e <=>		-1000	0	0	Exchange reaction
EX_ala__L_e	EX_alaninex	ala__L_e <=>		-1000	1000	0	Exchange reaction
EX_ribflv_e	EX_riboflavinx	ribflv_e <=>		-1000	0	0	Exchange reaction
EX_asn__L_e	EX_asparaginex	-> asn__L_e		0	1000	0	Exchange reaction
EX_fol_e	EX_folatex	fol_e <=>		-1000	0	0	Exchange reaction
EX_urea_e	EX_ureax	urea_e ->		0	1000	0	Exchange reaction
EX_pyr_e	EX_pyruvatex	-> pyr_e		0	1000	0	Exchange reaction
PYRt2	Pyruvate transport in via proton symport	h_e + pyr_e -> pyr_c + h_c	( HGNC:10928 or HGNC:10924 or HGNC:10922 )	0	1000	0	Transport reaction
EX_gudac_e	EX_guanidinoacetatex	gudac_e ->		0	1000	0	Exchange reaction
EX_hdca_e	EX_palmitatex	hdca_e <=>		-1000	1000	0	Exchange reaction
EX_ptrcIN_e	EX_putrescinex	-> ptrc_e		0	1000	0	Exchange reaction
EX_ptrcOUT_e	EX_putrescinex	ptrc_e ->		0	1000	0	Exchange reaction
EX_biomassx	EX_biomassx	BIOMASSA_e ->		0	1000	0	Exchange reaction
EX_h2o2_e	EX_H2O2x	h2o2_e ->		0	1000	0	Exchange reaction
EX_gthox_e	EX_GSSGx	gthox_e ->		0	1000	0	Exchange reaction
EX_2obut_e	EX_2oxobutyratex	2obut_e ->		0	1000	0	Exchange reaction
EX_crn_e	EX_carnitinex	crn_e <=>		-1000	1000	0	Exchange reaction
EX_val__L_e	EX_valinex	val__L_e <=>		-1000	0	0	Exchange reaction
EX_spmd_e	EX_spermidinex	spmd_e ->		0	1000	0	Exchange reaction
EX_sprm_e	EX_sperminex	sprm_e ->		0	1000	0	Exchange reaction
EX_5mthf_e	EX_5methylTHFx	5mthf_e ->		0	1000	0	Exchange reaction
EX_tmlys_e	EX_tmlysx	tmlys_e <=>		-1000	0	0	Exchange reaction
EX_thbpt_e	EX_tetrahydrobiopterinx	thbpt_e <=>		-1000	0	0	Exchange reaction
EX_CE2705_e	EX_dihydrobiopterinx	CE2705_e ->		0	1000	0	Exchange reaction
EX_crtn_e	EX_creatininex	crtn_e ->		0	1000	0	Exchange reaction
EX_his__L_e	EX_histidinex	his__L_e <=>		-1000	0	0	Exchange reaction
EX_lys__L_e	EX_lysinex	lys__L_e <=>		-1000	0	0	Exchange reaction
EX_carn_e	EX_carnosinex	carn_e <=>		-1000	0	0	Exchange reaction
EX_csn_e	EX_csnx	csn_e <=>		-1000	0	0	Exchange reaction
EX_cys__L_e	EX_cysteinex	-> cys__L_e		0	1000	0	Exchange reaction
EX_cyan_e	EX_cyanx	cyan_e <=>		-1000	0	0	Exchange reaction
EX_tcyntc	EX_tcyntc	tcynt_c ->		0	1000	0	Exchange reaction
EX_tcynt_e	EX_tcyntx	tcynt_e ->		0	1000	0	Exchange reaction
EX_so3_e	EX_sulfitex	so3_e <=>		-1000	1000	0	Exchange reaction
EX_thr__L_e	EX_threoninex	thr__L_e <=>		-1000	0	0	Exchange reaction
EX_trp__L_e	EX_tryptophanx	trp__L_e <=>		-1000	0	0	Exchange reaction
EX_anth_e	EX_anthx	anth_e ->		0	1000	0	Exchange reaction
EX_tyr__L_e	EX_tyrosinex	tyr__L_e <=>		-1000	0	0	Exchange reaction
EX_cystinex	EX_cystinex	Lcystin_e <=>		-1000	0	0	Exchange reaction
EX_3hydroxybutanoatex	EX_3hydroxybutanoatex	CE5126_e <=>		-25	0	0	Exchange reaction
EX_gthrd_e	EX_GSHx	gthrd_e <=>		-1000	0	0	Exchange reaction
EX_cmp_e	EX_CMPx	cmp_e <=>		-1000	1000	0	Exchange reaction
HEX1	GCK1	glc__D_c + atp_c -> g6p_c + adp_c + h_c	( HGNC:4195 or HGNC:23302 or HGNC:4922 or HGNC:4923 or HGNC:4925 )	0	1000	0	Glycolysis
G6PP	G6PP	g6p_c + h2o_c -> glc__D_c + pi_c	( HGNC:4056 or HGNC:24861 or HGNC:28906 )	0	1000	0	Gluconeogenesis
PGI	GPI	g6p_c -> f6p_c	HGNC:4458	0	1000	0	Glycolysis
PFK	PFK1	f6p_c + atp_c -> fdp_c + adp_c + h_c	( HGNC:8878 or HGNC:8876 or HGNC:8877 )	0	1000	0	Glycolysis
FBP	FBP	fdp_c + h2o_c -> f6p_c + pi_c	( HGNC:3607 or HGNC:3606 )	0	1000	0	Gluconeogenesis
FBA	FBPALDO	fdp_c -> g3p_c + dhap_c	( HGNC:418 or HGNC:417 or HGNC:414 )	0	1000	0	Glycolysis
TPI	TPI	dhap_c <=> g3p_c	HGNC:12009	-1000	1000	0	Glycolysis
GAPD	GAPDH	g3p_c + nad_c + pi_c -> 13dpg_c + nadh_c + h_c	( HGNC:24864 or HGNC:4141 )	0	1000	0	Glycolysis
PGK	PGK	13dpg_c + adp_c -> 3pg_c + atp_c	( HGNC:8896 or HGNC:8898 )	0	1000	0	Glycolysis
DPGM	13BPGM	13dpg_c -> 23dpg_c + h_c	( HGNC:8889 or HGNC:8888 or HGNC:1093 )	0	1000	0	Glycolysis
DPGase	23BPGM	23dpg_c + h2o_c -> 3pg_c + pi_c	( HGNC:8889 or HGNC:8888 or HGNC:1093 )	0	1000	0	Glycolysis
PGM	PGM_1	3pg_c <=> 2pg_c	( HGNC:8889 or HGNC:8888 or HGNC:1093 )	-1000	1000	0	Glycolysis
ENO	ENO	2pg_c <=> pep_c + h2o_c	( HGNC:3350 or HGNC:3354 or HGNC:3353 )	-1000	1000	0	Glycolysis
PYK	PK	pep_c + adp_c + h_c -> pyr_c + atp_c	( HGNC:9021 or HGNC:9020 )	0	1000	0	Glycolysis
LDH_L	LDH	pyr_c + nadh_c + h_c -> lac__L_c + nad_c	( HGNC:6541 or HGNC:6535 or HGNC:30866 or HGNC:6544 or HGNC:28335 or HGNC:21481 )	0	1000	0	Pyruvate metabolism
r0407	ALDO1	HC00361_c <=> dhap_c + e4p_c	( HGNC:418 or HGNC:417 or HGNC:414 )	-1000	1000	0	Miscellaneous
PRPPS	PRPS1	r5p_c + atp_c -> amp_c + h_c + prpp_c	( HGNC:9465 or HGNC:9462 or HGNC:9463 )	0	1000	0	Pentose phosphate pathway
G6PDH2r	G6PD	g6p_c + nadp_c <=> 6pgl_c + h_c + nadph_c	HGNC:4057	-1000	1000	0	Pentose phosphate pathway
PGL	PGLS	6pgl_c + h2o_c -> 6pgc_c + h_c	( HGNC:4795 or HGNC:8903 )	0	1000	0	Pentose phosphate pathway
GND	6PGD	6pgc_c + nadp_c -> ru5p__D_c + co2_c + nadph_c	HGNC:8891	0	1000	0	Pentose phosphate pathway
RPI	RPI	ru5p__D_c <=> r5p_c	HGNC:10297	-1000	1000	0	Pentose phosphate pathway
TKT2	TKT1	xu5p__D_c + e4p_c <=> f6p_c + g3p_c	( HGNC:11835 or HGNC:25313 or HGNC:11834 )	-1000	1000	0	Pentose phosphate pathway
RPE	RPE	ru5p__D_c <=> xu5p__D_c	( HGNC:10293 or HGNC:45241 )	-1000	1000	0	Pentose phosphate pathway
TKT1	TKT	r5p_c + xu5p__D_c <=> g3p_c + s7p_c	( HGNC:11835 or HGNC:25313 or HGNC:11834 )	-1000	1000	0	Pentose phosphate pathway
TALA	TALDO1	g3p_c + s7p_c <=> f6p_c + e4p_c	HGNC:11559	-1000	1000	0	Pentose phosphate pathway
r0408	SBPase	s7p_c + atp_c -> HC00361_c + adp_c + h_c	( HGNC:8878 or HGNC:8876 or HGNC:8877 )	0	1000	0	Pentose phosphate pathway
PDHm	PDH	pyr_m + coa_m + nad_m -> accoa_m + nadh_m + co2_m	( HGNC:2898 and HGNC:21350 and HGNC:2896 and HGNC:8808 and ( HGNC:8806 or HGNC:8807 ))	0	1000	0	Pyruvate metabolism
PCm	PC	pyr_m + atp_m + hco3_m -> oaa_m + adp_m + h_m + pi_m	HGNC:8636	0	1000	0	Pyruvate metabolism
PEPCK_re	PEPCK	oaa_c + gtp_c -> pep_c + co2_c + gdp_c	HGNC:8724	0	1000	0	Glycolysis
CSm	CS	accoa_m + oaa_m + h2o_m -> cit_m + coa_m + h_m	HGNC:2422	0	1000	0	Citric acid cycle
ACONTm	mACO	cit_m <=> icit_m	( HGNC:118 or HGNC:117 )	-1000	1000	0	Citric acid cycle
ICDHxm	IDH3	icit_m + nad_m -> akg_m + nadh_m + co2_m	( HGNC:5386 and HGNC:5385 and HGNC:5384 )	0	1000	0	Citric acid cycle
ICDHym	IDH2	icit_m + nadp_m <=> akg_m + co2_m + nadph_m	HGNC:5383	-1000	1000	0	Citric acid cycle
AKGDm	AKGDH	akg_m + coa_m + nad_m -> succoa_m + nadh_m + co2_m	( HGNC:2898 and HGNC:8124 and HGNC:2911 )	0	1000	0	Citric acid cycle
SUCOAS1m	SCS	succoa_m + pi_m + gdp_m <=> succ_m + coa_m + gtp_m	( HGNC:11449 and HGNC:11450 )	-1000	1000	0	Citric acid cycle
SUCD1m	SDH	succ_m + fad_m <=> fum_m + fadh2_m	( HGNC:10680 and HGNC:10681 and HGNC:10682 and HGNC:10683 )	-1000	1000	0	Citric acid cycle
FUMm	FH1	fum_m + h2o_m <=> mal__L_m	HGNC:3700	-1000	1000	0	Citric acid cycle
MDHm	MDH2	mal__L_m + nad_m <=> oaa_m + nadh_m + h_m	HGNC:6971	-1000	1000	0	Citric acid cycle
ME1m	ME2	mal__L_m + nad_m -> pyr_m + nadh_m + co2_m	HGNC:6984	0	1000	0	Pyruvate metabolism
ME2m	ME3	mal__L_m + nadp_m -> pyr_m + co2_m + nadph_m	HGNC:6985	0	1000	0	Pyruvate metabolism
ME2	ME1	mal__L_c + nadp_c -> pyr_c + co2_c + nadph_c	HGNC:6983	0	1000	0	Pyruvate metabolism
ACITL	ACLY	cit_c + atp_c + coa_c -> accoa_c + oaa_c + adp_c + pi_c	HGNC:115	0	1000	0	Citric acid cycle
FUM	FH2	fum_c + h2o_c <=> mal__L_c	HGNC:3700	-1000	1000	0	Citric acid cycle
MDH	MDH1	mal__L_c + nad_c <=> oaa_c + nadh_c + h_c	( HGNC:6970 or HGNC:17836 )	-1000	1000	0	Citric acid cycle
AKGMALtm	SLC25A11	mal__L_m + akg_c <=> mal__L_c + akg_m	( HGNC:10981 or HGNC:10980 )	-1000	1000	0	Transport reaction
ACONT	cACO	cit_c <=> icit_c	HGNC:117	-1000	1000	0	Citric acid cycle
ICDHyr	IDH1	icit_c + nadp_c -> akg_c + co2_c + nadph_c	HGNC:5382	0	1000	0	Citric acid cycle
PPA	cPPA	ppi_c + h2o_c -> h_c + 2 pi_c	( HGNC:30042 or HGNC:9226 )	0	1000	0	Oxidative phosphorylation
Complex1ROS	Complex1ROS	0.95 q10_m + nadh_m + 4.75 h_m + 0.05 o2_m -> 0.95 q10h2_m + nad_m + 3.8 h_c + 0.05 o2s_m	( HGNC:7694 and HGNC:7707 and HGNC:7699 and HGNC:7697 and HGNC:7702 and HGNC:7705 and HGNC:7715 and HGNC:7714 and HGNC:7698 and HGNC:7692 and HGNC:7683 and HGNC:7688 and HGNC:7684 and HGNC:7685 and HGNC:7700 and HGNC:7693 and HGNC:7696 and HGNC:20372 and HGNC:7704 and HGNC:7706 and HGNC:7708 and HGNC:7701 and HGNC:7703 and HGNC:7716 and HGNC:7712 and HGNC:7686 and HGNC:20371 and HGNC:7717 and HGN…	0	1000	0	Oxidative phosphorylation
FADH2ETC	Complex2	q10_m + fadh2_m -> q10h2_m + fad_m	( HGNC:3483 and HGNC:3482 and HGNC:3481 )	0	1000	0	Oxidative phosphorylation
CYOR_u10mi	Complex3	2 ficytC_m + q10h2_m + 2 h_m -> 2 focytC_m + q10_m + 4 h_c	( HGNC:12585 and HGNC:30862 and HGNC:12586 and HGNC:12582 and HGNC:29594 and HGNC:12587 and HGNC:12590 and HGNC:2579 and HGNC:30863 and HGNC:7427 )	0	1000	0	Oxidative phosphorylation
CYOOm2i	Complex4	4 focytC_m + 8 h_m + o2_m -> 4 ficytC_m + 4 h_c + 2 h2o_m	( HGNC:2292 and HGNC:2269 and HGNC:2285 and HGNC:2267 and HGNC:7421 and HGNC:7419 and HGNC:7422 and ( HGNC:2277 or HGNC:2279 ) and ( HGNC:2288 or HGNC:2287 ) and ( HGNC:2280 or HGNC:24380 ) and ( HGNC:16232 or HGNC:2265 ) and ( HGNC:2291 or HGNC:24381 ) and ( HGNC:2294 or HGNC:24382 ))	0	1000	0	Oxidative phosphorylation
ATPS4mi	ATPsynthase	adp_m + 4 h_c + pi_m -> atp_m + 3 h_m + h2o_m	( HGNC:837 and HGNC:830 and HGNC:840 and HGNC:838 and HGNC:823 and HGNC:847 and HGNC:833 and HGNC:14247 and HGNC:845 and HGNC:846 and HGNC:7414 and HGNC:7415 and HGNC:848 and HGNC:850 and ( HGNC:842 or HGNC:843 or HGNC:841 ))	0	1000	0	Oxidative phosphorylation
GLUCYS	GCL	glu__L_c + atp_c + cys__L_c -> adp_c + h_c + pi_c + glucys_c	( HGNC:4311 and HGNC:4312 )	0	1000	0	Glutathione metabolism
GTHS	GSS	atp_c + gly_c + glucys_c -> adp_c + h_c + pi_c + gthrd_c	HGNC:4624	0	1000	0	Glutathione metabolism
SPODMm	SOD2	2 h_m + 2 o2s_m -> o2_m + h2o2_m	HGNC:11180	0	1000	0	ROS detoxification
GTHPi	GPcit	h2o2_c + 2 gthrd_c -> 2 h2o_c + gthox_c	( HGNC:9352 or HGNC:4556 or HGNC:9353 or HGNC:4554 or HGNC:4553 )	0	1000	0	Glutathione metabolism
GTHPm	GPmit	h2o2_m + 2 gthrd_m -> 2 h2o_m + gthox_m	( HGNC:9354 or HGNC:4556 or HGNC:4553 )	0	1000	0	Glutathione metabolism
GDR	cGSRnadh	nadh_c + h_c + gthox_c -> nad_c + 2 gthrd_c	HGNC:4623	0	1000	0	Glutathione metabolism
GTHOr	cGSRnadph	h_c + nadph_c + gthox_c -> nadp_c + 2 gthrd_c	HGNC:4623	0	1000	0	Glutathione metabolism
GDRm	mGSRnadh	nadh_m + h_m + gthox_m -> nad_m + 2 gthrd_m	HGNC:4623	0	1000	0	Glutathione metabolism
GTHOm	mGSRnadph	h_m + nadph_m + gthox_m -> nadp_m + 2 gthrd_m	HGNC:4623	0	1000	0	Glutathione metabolism
r0885	TrasportGSH	pi_m + gthrd_c <=> pi_c + gthrd_m	HGNC:10980	-1000	1000	0	Transport reaction
PYRt2m	MPC	pyr_c + h_c <=> pyr_m + h_m	( HGNC:21606 or HGNC:24515 or HGNC:10922 )	-1000	1000	0	Transport reaction
HMR_4964	SLC25A1	mal__L_c + cit_m + h_m <=> mal__L_m + cit_c + h_c	HGNC:10979	-1000	1000	0	Transport reaction
r2420	SLC25A2	h_c + pi_c -> h_m + pi_m	HGNC:10989	0	1000	0	Transport reaction
ATPtm	ANT	atp_m + adp_c -> atp_c + adp_m	( HGNC:10991 or HGNC:10990 or HGNC:10992 )	0	1000	0	Transport reaction
FUMtm	SLC25A10	fum_c + pi_m <=> fum_m + pi_c	HGNC:10980	-1000	1000	0	Transport reaction
CO2tm	TransportCO2	co2_c <=> co2_m		-1000	1000	0	Transport reaction
O2tm	TransportO2	o2_c -> o2_m		0	1000	0	Transport reaction
r0801	GNT	gdp_c + gtp_m <=> gtp_c + gdp_m	HGNC:10992	-1000	1000	0	Transport reaction
THD1m	NNT	nadh_m + h_c + nadp_m -> nad_m + h_m + nadph_m	HGNC:7863	0	1000	0	NAD metabolism
H2Otm	AQP8	h2o_c <=> h2o_m	HGNC:642	-1000	1000	0	Transport reaction
NH4tm	TransportNH3	nh4_c <=> nh4_m		-1000	1000	0	Transport reaction
HCO3E	cCA	co2_c + h2o_c -> h_c + hco3_c	( HGNC:1371 or HGNC:1373 or HGNC:1383 or HGNC:1372 or HGNC:1380 or HGNC:1368 or HGNC:1374 or HGNC:1375 or HGNC:1381 or HGNC:14914 )	0	1000	0	Miscellaneous
HCO3Em	mCA	co2_m + h2o_m -> h_m + hco3_m	( HGNC:1378 or HGNC:1377 )	0	1000	0	Miscellaneous
GLUN	cGLS	gln__L_c + h2o_c -> glu__L_c + nh4_c	HGNC:4331	0	1000	0	Glutamate metabolism
GLNS	GS	glu__L_c + atp_c + nh4_c -> gln__L_c + adp_c + h_c + pi_c	( HGNC:4341 or HGNC:21016 )	0	1000	0	Glutamate metabolism
GLUt2m	GluCarrier	glu__L_c + h_c -> glu__L_m + h_m	( HGNC:19954 or HGNC:10988 )	0	1000	0	Transport reaction
GLNtm_1	GlnCarrier	gln__L_c + h_c -> gln__L_m + h_m		0	1000	0	Transport reaction
GLUNm	mGLS	gln__L_m + h2o_m -> glu__L_m + nh4_m	( HGNC:4331 or HGNC:29570 )	0	1000	0	Glutamate metabolism
GLUPRT	PPAT	gln__L_c + h2o_c + prpp_c -> glu__L_c + ppi_c + pram_c	HGNC:9238	0	1000	0	Purine synthesis
PRAGSr	GART1	atp_c + gly_c + pram_c -> adp_c + h_c + pi_c + gar_c	HGNC:4163	0	1000	0	Purine synthesis
GARFT	GART2	gar_c + 10fthf_c -> h_c + thf_c + fgam_c	HGNC:4163	0	1000	0	Purine synthesis
PRFGS	PFAS	gln__L_c + atp_c + h2o_c + fgam_c -> glu__L_c + adp_c + h_c + pi_c + fpram_c	HGNC:8863	0	1000	0	Purine synthesis
PRAIS	GART3	atp_c + fpram_c -> adp_c + 2 h_c + pi_c + air_c	HGNC:4163	0	1000	0	Purine synthesis
AIRCr	PAICS1	co2_c + air_c <=> h_c + 5aizc_c	HGNC:8587	-1000	1000	0	Purine synthesis
PRASCSi	PAICS2	asp__L_c + atp_c + 5aizc_c -> adp_c + h_c + pi_c + 25aics_c	HGNC:8587	0	1000	0	Purine synthesis
ADSL2r	PAICS3	25aics_c <=> fum_c + aicar_c	HGNC:291	-1000	1000	0	Purine synthesis
AICART	ATIC1	10fthf_c + aicar_c <=> thf_c + fprica_c	HGNC:794	-1000	1000	0	Purine synthesis
IMPC	ATIC2	fprica_c <=> h2o_c + imp_c	HGNC:794	-1000	1000	0	Purine synthesis
ADSS	ADSS	asp__L_c + gtp_c + imp_c -> 2 h_c + pi_c + gdp_c + dcamp_c	( HGNC:292 or HGNC:20093 )	0	1000	0	Nucleotide interconversion
ADSL1r	ADSL	dcamp_c <=> fum_c + amp_c	HGNC:291	-1000	1000	0	Nucleotide interconversion
IMPDH2	IMPDH2	nad_c + h2o_c + imp_c -> nadh_c + h_c + xmp_c	( HGNC:6052 or HGNC:6053 )	0	1000	0	Nucleotide interconversion
GMPS	GMPS	atp_c + nh4_c + xmp_c -> amp_c + ppi_c + 2 h_c + gmp_c	HGNC:4378	0	1000	0	Nucleotide interconversion
GMPS2	GMPS2	gln__L_c + atp_c + h2o_c + xmp_c -> glu__L_c + amp_c + ppi_c + 2 h_c + gmp_c	HGNC:4378	0	1000	0	Nucleotide interconversion
GK1	GUK1	atp_c + gmp_c <=> adp_c + gdp_c	HGNC:4693	-1000	1000	0	Nucleotide interconversion
RNDR2	RRM2B1	gdp_c -> h2o_c + dgdp_c	( HGNC:10451 and ( HGNC:17296 or HGNC:10452 ))	0	1000	0	Nucleotide interconversion
ADK1	cAK	atp_c + amp_c <=> 2 adp_c	( HGNC:362 or HGNC:361 or HGNC:20091 or HGNC:365 )	-1000	1000	0	Nucleotide interconversion
RNDR1	RRM2B2	adp_c -> h2o_c + dadp_c	( HGNC:10451 and ( HGNC:17296 or HGNC:10452 ))	0	1000	0	Nucleotide interconversion
CBPS	CAD1	gln__L_c + 2 atp_c + h2o_c + hco3_c -> glu__L_c + 2 adp_c + 2 h_c + pi_c + cbp_c	HGNC:1424	0	1000	0	Pyrimidine synthesis
ASPCT	CAD2	asp__L_c + cbp_c <=> h_c + pi_c + cbasp_c	HGNC:1424	-1000	1000	0	Pyrimidine synthesis
DHORTS	CAD3	h_c + cbasp_c <=> h2o_c + dhor__S_c	HGNC:1424	-1000	1000	0	Pyrimidine synthesis
DHORD9	DHODH	q10_m + dhor__S_c <=> q10h2_m + orot_c	HGNC:2867	-1000	1000	0	Pyrimidine synthesis
ORPT	UMPS1	orot_c + prpp_c <=> ppi_c + orot5p_c	HGNC:12563	-1000	1000	0	Pyrimidine synthesis
OMPDC	UMPS2	h_c + orot5p_c -> co2_c + ump_c	HGNC:12563	0	1000	0	Pyrimidine synthesis
UMPK	CMPK1	atp_c + ump_c <=> adp_c + udp_c	HGNC:18170	-1000	1000	0	Nucleotide interconversion
RNDR4	RRM2B3	udp_c -> h2o_c + dudp_c	( HGNC:10451 and ( HGNC:17296 or HGNC:10452 ))	0	1000	0	Nucleotide interconversion
TMDS	TYMS	mlthf_c + dump_c <=> dtmp_c + dhf_c	HGNC:12441	-1000	1000	0	Nucleotide interconversion
URIDK2r	CMPK2	adp_c + dudp_c <=> atp_c + dump_c	HGNC:3061	-1000	1000	0	Nucleotide interconversion
NDPK2	NME1	atp_c + udp_c <=> adp_c + utp_c	( HGNC:7851 or HGNC:20461 or HGNC:20567 or ( HGNC:7849 and HGNC:7850 ))	-1000	1000	0	Nucleotide interconversion
NDPK3	NME2	adp_c + ctp_c <=> atp_c + cdp_c	( HGNC:7851 or HGNC:20461 or HGNC:20567 or ( HGNC:7849 and HGNC:7850 ))	-1000	1000	0	Nucleotide interconversion
CYTK1	CMPK3	adp_c + cdp_c <=> atp_c + cmp_c	HGNC:18170	-1000	1000	0	Nucleotide interconversion
CTPS1	CTPS	atp_c + utp_c + nh4_c -> adp_c + 2 h_c + pi_c + ctp_c	( HGNC:2520 or HGNC:2519 )	0	1000	0	Nucleotide interconversion
RNDR3	RRM2B4	cdp_c -> h2o_c + dcdp_c	( HGNC:10451 and ( HGNC:17296 or HGNC:10452 ))	0	1000	0	Nucleotide interconversion
GDHm	GLUDnadh	glu__L_m + nad_m + h2o_m -> akg_m + nadh_m + h_m + nh4_m	( HGNC:4335 or HGNC:4336 )	0	1000	0	Glutamate metabolism
GLUDym	GLUDnadph	akg_m + h_m + nadph_m + nh4_m <=> glu__L_m + h2o_m + nadp_m	( HGNC:4335 or HGNC:4336 )	-1000	1000	0	Glutamate metabolism
ASPTA	cGOT	akg_c + asp__L_c <=> oaa_c + glu__L_c	HGNC:4432	-1000	1000	0	Alanine and aspartate metabolism
ASPTAm	mGOT	oaa_m + glu__L_m <=> akg_m + asp__L_m	HGNC:4433	-1000	1000	0	Alanine and aspartate metabolism
ASPGLUm	GLAST	glu__L_c + asp__L_m + h_c -> glu__L_m + asp__L_c + h_m	( HGNC:10983 or HGNC:10982 )	0	1000	0	Transport reaction
ASPT	FH3	asp__L_c -> fum_c + nh4_c	HGNC:3700	0	1000	0	Glutamate metabolism
CBPSam	CPS1	2 atp_m + hco3_m + nh4_m -> 2 adp_m + 2 h_m + pi_m + cbp_m	HGNC:2323	0	1000	0	Glutamate metabolism
OCBTm	OTC	orn_m + cbp_m <=> h_m + pi_m + citr__L_m	HGNC:8512	-1000	1000	0	Urea cycle
ORNt4m	ORNT	h_c + citr__L_m + orn_c -> h_m + citr__L_c + orn_m	( HGNC:10985 or HGNC:22921 )	0	1000	0	Transport reaction
ARGSS	ASS1	asp__L_c + atp_c + citr__L_c -> amp_c + ppi_c + h_c + argsuc_c	HGNC:758	0	1000	0	Alanine and aspartate metabolism
ARGSL	ASL	argsuc_c <=> fum_c + arg__L_c	HGNC:746	-1000	1000	0	Alanine and aspartate metabolism
ARGN	ARG1	h2o_c + arg__L_c -> orn_c + urea_c	HGNC:663	0	1000	0	Urea cycle
ORNDC	ODC1	h_c + orn_c -> co2_c + ptrc_c	HGNC:8109	0	1000	0	Urea cycle
SPMS	SpermidineSynthase	ptrc_c + ametam_c -> h_c + 5mta_c + spmd_c	HGNC:11296	0	1000	0	Urea cycle
SPRMS	SpermineSynthase	ametam_c + spmd_c -> h_c + 5mta_c + sprm_c	( HGNC:11123 or HGNC:11296 )	0	1000	0	Urea cycle
ADMDC	AMD1	h_c + amet_c -> co2_c + ametam_c	HGNC:457	0	1000	0	Arginine and proline metabolism
MTAP	MTAP	pi_c + 5mta_c -> ade_c + 5mdr1p_c	HGNC:7413	0	1000	0	Arginine and proline metabolism
ADPT	APRT	prpp_c + ade_c -> amp_c + ppi_c	HGNC:626	0	1000	0	Nucleotide salvage pathway
MTRI	MRI1	5mdr1p_c -> 5mdru1p_c		0	1000	0	Arginine and proline metabolism
MDRPD	MTRUD	5mdru1p_c -> h2o_c + dkmpp_c	( HGNC:642 or HGNC:7103 or HGNC:638 or HGNC:634 or HGNC:637 or HGNC:633 )	0	1000	0	Arginine and proline metabolism
DKMPPD	dkmppDegradation	h2o_c + o2_c + dkmpp_c -> 2 h_c + pi_c + for_c + 2kmb_c		0	1000	0	Arginine and proline metabolism
SPMDtex2	DMspermidine	spmd_c -> spmd_e		0	1000	0	Transport reaction
SPRMti	DMspermine	sprm_c -> sprm_e		0	1000	0	Transport reaction
GLYAMDTRc	AGAT	arg__L_c + gly_c <=> orn_c + gudac_c	HGNC:4175	-1000	1000	0	Urea cycle
ARGDr	ARGAH	h2o_c + arg__L_c -> nh4_c + citr__L_c		0	1000	0	Arginine and proline metabolism
r0074	ALDH18A1	glu__L_m + nadh_m + 2 h_m <=> nad_m + h2o_m + glu5sa_m	HGNC:406	-1000	1000	0	Urea cycle
GLU5SAtmc	TransportGLU5SA	glu5sa_m <=> glu5sa_c		-1000	1000	0	Transport reaction
G5SADs	ALDH4A1	glu5sa_c <=> h_c + h2o_c + 1pyr5c_c	HGNC:406	-1000	1000	0	Urea cycle
PRO1x	P5CR2nadh	nadh_c + 2 h_c + 1pyr5c_c -> nad_c + pro__L_c	HGNC:30262	0	1000	0	Arginine and proline metabolism
P5CR	P5CR2nadph	2 h_c + nadph_c + 1pyr5c_c -> nadp_c + pro__L_c	HGNC:30262	0	1000	0	Arginine and proline metabolism
PROD2	PRODH2	fad_c + pro__L_c -> h_c + fadh2_c + 1pyr5c_c	HGNC:17325	0	1000	0	Arginine and proline metabolism
EXRiboflavin	EXRiboflavin	ribflv_e -> ribflv_c		0	1000	0	Transport reaction
RBFK	RFK	atp_c + ribflv_c -> adp_c + h_c + fmn_c	HGNC:30324	0	1000	0	Vitamin B2 metabolism
FMNAT	FLAD1	atp_c + h_c + fmn_c -> ppi_c + fad_c	HGNC:24671	0	1000	0	Vitamin B2 metabolism
TransportFAD	TransportFAD	fad_m + fadh2_c <=> fad_c + fadh2_m		-1000	1000	0	Transport reaction
ASNS1	ASNS	gln__L_c + asp__L_c + atp_c + h2o_c -> glu__L_c + amp_c + ppi_c + h_c + asn__L_c	HGNC:753	0	1000	0	Alanine and aspartate metabolism
ASNN	ASRGL1	h2o_c + asn__L_c -> asp__L_c + nh4_c	( HGNC:16448 or HGNC:20123 )	0	1000	0	Alanine and aspartate metabolism
METS	MTR	5mthf_c + hcys__L_c -> h_c + met__L_c + thf_c	HGNC:7468	0	1000	0	Methionine and cysteine metabolism
METAT	MAT	atp_c + h2o_c + met__L_c -> ppi_c + pi_c + amet_c	( HGNC:6903 or ( HGNC:6905 and HGNC:6904 ))	0	1000	0	Methionine and cysteine metabolism
HMR_3915	HNMT	thf_c + amet_c -> 5mthf_c + ahcys_c		0	1000	0	Methionine and cysteine metabolism
AHCi	AHCY	h2o_c + ahcys_c -> hcys__L_c + adn_c	( HGNC:642 or HGNC:7103 or HGNC:638 or HGNC:634 or HGNC:637 or HGNC:633 )	0	1000	0	Methionine and cysteine metabolism
ADNK1	ADK	atp_c + adn_c -> amp_c + adp_c + h_c	HGNC:257	0	1000	0	Nucleotide interconversion
CYSTS	CBS	ser__L_c + hcys__L_c -> h2o_c + cyst__L_c	HGNC:1550	0	1000	0	Methionine and cysteine metabolism
CYSTGL	CTH	h2o_c + cyst__L_c -> nh4_c + cys__L_c + 2obut_c	HGNC:2501	0	1000	0	Methionine and cysteine metabolism
MTHFR3	MTHFR	2 h_c + nadph_c + mlthf_c -> nadp_c + 5mthf_c	HGNC:7436	0	1000	0	Folate metabolism
MetSynthesis	MetSynthesis	gln__L_c + 2 h_c + 2kmb_c -> glu__L_c + met__L_c		0	1000	0	Methionine and cysteine metabolism
UNK3	TAT	glu__L_c + 2kmb_c -> akg_c + met__L_c		0	1000	0	Methionine and cysteine metabolism
5MTHFt	Dm5methylTHF	5mthf_c -> 5mthf_e	( HGNC:3791 or HGNC:3795 )	0	1000	0	Transport reaction
ILETA	cBCAT1	akg_c + ile__L_c <=> glu__L_c + 3mop_c	HGNC:976	-1000	1000	0	Valine, leucine, and isoleucine metabolism
3MOPt2im	Transport3mop	h_c + 3mop_c -> h_m + 3mop_m		0	1000	0	Transport reaction
ILETAm	mBCAT1	akg_m + ile__L_m <=> glu__L_m + 3mop_m	HGNC:977	-1000	1000	0	Valine, leucine, and isoleucine metabolism
LEUTA	cBCAT2	akg_c + leu__L_c <=> glu__L_c + 4mop_c	HGNC:976	-1000	1000	0	Valine, leucine, and isoleucine metabolism
4MOPt2im	Transport4mop	h_c + 4mop_c -> h_m + 4mop_m		0	1000	0	Transport reaction
LEUTAm	mBCAT2	akg_m + leu__L_m <=> glu__L_m + 4mop_m	HGNC:977	-1000	1000	0	Valine, leucine, and isoleucine metabolism
OIVD1m	BCKD1	coa_m + nad_m + 4mop_m -> nadh_m + co2_m + ivcoa_m	( HGNC:987 and HGNC:2898 and HGNC:2698 and HGNC:986 )	0	1000	0	Valine, leucine, and isoleucine metabolism
ACOAD8m	IVD	fad_m + ivcoa_m <=> fadh2_m + 3mb2coa_m	HGNC:6186	-1000	1000	0	Valine, leucine, and isoleucine metabolism
MCCCrm	MCC	atp_m + hco3_m + 3mb2coa_m -> adp_m + h_m + pi_m + 3mgcoa_m	( HGNC:6936 and HGNC:6937 )	0	1000	0	Valine, leucine, and isoleucine metabolism
MGCHrm	MGCoAH	h2o_m + 3mgcoa_m -> hmgcoa_m	HGNC:890	0	1000	0	Valine, leucine, and isoleucine metabolism
HMGCOAtm	TransportHMGCoA	hmgcoa_m <=> hmgcoa_c		-1000	1000	0	Transport reaction
VALTA	cBCAT3	akg_c + val__L_c <=> glu__L_c + 3mob_c	HGNC:976	-1000	1000	0	Valine, leucine, and isoleucine metabolism
3MOBt2im	Transport3mob	h_c + 3mob_c -> h_m + 3mob_m		0	1000	0	Transport reaction
VALTAim	mBCAT3	akg_m + val__L_m <=> glu__L_m + 3mob_m	HGNC:977	-1000	1000	0	Valine, leucine, and isoleucine metabolism
OIVD2m	BCKD2	coa_m + nad_m + 3mob_m -> nadh_m + co2_m + ibcoa_m	( HGNC:987 and HGNC:2898 and HGNC:2698 and HGNC:986 )	0	1000	0	Valine, leucine, and isoleucine metabolism
ACOAD9m	ACOAD	fad_m + ibcoa_m -> fadh2_m + 2mp2coa_m	( HGNC:89 or HGNC:87 )	0	1000	0	Valine, leucine, and isoleucine metabolism
ECOAH12m	ECoAH	h2o_m + 2mp2coa_m -> 3hibutcoa_m	( HGNC:3151 or ( HGNC:4801 and HGNC:4803 ))	0	1000	0	Valine, leucine, and isoleucine metabolism
3HBCOAHLm	HIBCH	h2o_m + 3hibutcoa_m -> coa_m + h_m + 3hmp_m		0	1000	0	Valine, leucine, and isoleucine metabolism
HIBDm	HIBD	nad_m + 3hmp_m -> nadh_m + h_m + 2mop_m	HGNC:4907	0	1000	0	Valine, leucine, and isoleucine metabolism
r0643	HIBADH	nad_m + h2o_m + 2mop_m -> nadh_m + 2 h_m + HC00900_m	( HGNC:403 or HGNC:404 or HGNC:407 or HGNC:412 or HGNC:877 )	0	1000	0	Valine, leucine, and isoleucine metabolism
MMSAD1m	MMAL1	coa_m + nad_m + 2mop_m -> nadh_m + co2_m + ppcoa_m	HGNC:7179	0	1000	0	Valine, leucine, and isoleucine metabolism
MMTSADm	MMAL2	coa_m + nad_m + 2mop_m -> nadh_m + h_m + mmcoa__R_m		0	1000	0	Valine, leucine, and isoleucine metabolism
PCC	PCC	atp_m + hco3_m + ppcoa_m -> adp_m + h_m + pi_m + mmcoa__S_m		0	1000	0	Valine, leucine, and isoleucine metabolism
MMALH	MMALH	coa_m + HC00900_m -> h2o_m + mmcoa__S_m		0	1000	0	Valine, leucine, and isoleucine metabolism
MMEm	MCM1	mmcoa__S_m -> mmcoa__R_m	HGNC:16732	0	1000	0	Valine, leucine, and isoleucine metabolism
MMMm	MCM2	mmcoa__R_m -> succoa_m	HGNC:7526	0	1000	0	Valine, leucine, and isoleucine metabolism
ILEtmi	TransportIle	ile__L_c -> ile__L_m		0	1000	0	Transport reaction
LEUt5m	TransportLeu	leu__L_c -> leu__L_m		0	1000	0	Transport reaction
VALt5m	TransportVal	val__L_c -> val__L_m		0	1000	0	Transport reaction
PGCD	PHGDH	3pg_c + nad_c <=> nadh_c + h_c + 3php_c	HGNC:8923	-1000	1000	0	Glycine, serine, alanine, and threonine metabolism
PSERT	PSAT1	glu__L_c + 3php_c <=> akg_c + pser__L_c	HGNC:19129	-1000	1000	0	Glycine, serine, alanine, and threonine metabolism
PSP_L	PSPH	h2o_c + pser__L_c -> pi_c + ser__L_c	HGNC:9577	0	1000	0	Glycine, serine, alanine, and threonine metabolism
GHMT2r	cSHMT	ser__L_c + thf_c <=> h2o_c + gly_c + mlthf_c	HGNC:10850	-1000	1000	0	Glycine, serine, alanine, and threonine metabolism
SERD_L	SDS	ser__L_c -> pyr_c + nh4_c	( HGNC:10691 or HGNC:30404 )	0	1000	0	Glycine, serine, alanine, and threonine metabolism
ALATA_L	GPT	pyr_c + glu__L_c <=> akg_c + ala__L_c	( HGNC:18062 or HGNC:4552 )	-1000	1000	0	Glutamate metabolism
r1435	TransportSer	ser__L_c -> ser__L_m		0	1000	0	Transport reaction
GLYtm	TransportGly	gly_c <=> gly_m		-1000	1000	0	Transport reaction
GHMT2rm	mSHMT	ser__L_m + thf_m <=> h2o_m + gly_m + mlthf_m	HGNC:10852	-1000	1000	0	Glycine, serine, alanine, and threonine metabolism
MLTHFtm	mlthf Transport	mlthf_c <=> mlthf_m		-1000	1000	0	Transport reaction
r0962	Transport_folate	fol_c -> fol_m	HGNC:29683	0	1000	0	Transport reaction
FORtm	TransportFormate	for_m <=> for_c		-1000	1000	0	Transport reaction
r0514	DHFRL1_DHFR_5	nadph_m + fol_m -> nadp_m + dhf_m	HGNC:2861	0	1000	0	Folate metabolism
DHFRim	DHFRL1_DHFR_6	h_m + nadph_m + dhf_m -> nadp_m + thf_m	HGNC:2861	0	1000	0	Folate metabolism
FTHFLmi	mMTHFD1	atp_m + thf_m + for_m -> adp_m + pi_m + 10fthf_m	( HGNC:7432 or HGNC:21055 )	0	1000	0	Folate metabolism
MTHFCm	mMTHFD2	h_m + 10fthf_m <=> h2o_m + methf_m	HGNC:7434	-1000	1000	0	Folate metabolism
MTHFDm	mMTHFD3	nadph_m + methf_m <=> nadp_m + mlthf_m	( HGNC:7434 or HGNC:7432 )	-1000	1000	0	Folate metabolism
FOLR2	cDHFR1	nadph_c + fol_c -> nadp_c + dhf_c	HGNC:2861	0	1000	0	Folate metabolism
DHFR	cDHFR2	h_c + nadph_c + dhf_c <=> nadp_c + thf_c	HGNC:2861	-1000	1000	0	Folate metabolism
FTHFLi	cMTHFD1	atp_c + thf_c + for_c -> adp_c + pi_c + 10fthf_c	HGNC:7432	0	1000	0	Folate metabolism
FTHFDH	cMTHFD2	h2o_c + nadp_c + 10fthf_c -> co2_c + h_c + nadph_c + thf_c	( HGNC:26777 or HGNC:3978 )	0	1000	0	Folate metabolism
MTHFC	cMTHFD3	h_c + 10fthf_c <=> h2o_c + methf_c	HGNC:7432	-1000	1000	0	Folate metabolism
MTHFD	cMTHFD4	nadph_c + methf_c -> nadp_c + mlthf_c	( HGNC:7432 or HGNC:7436 )	0	1000	0	Folate metabolism
MTHFD2i	cMTHFD5	nadh_c + methf_c <=> nad_c + mlthf_c	( HGNC:7434 or HGNC:31865 )	-1000	1000	0	Folate metabolism
ACACT1r	cACAT	2 accoa_c -> coa_c + aacoa_c	HGNC:94	0	1000	0	Tryptophan metabolism
HMGCOAS	cHMGCS	accoa_c + h2o_c + aacoa_c -> coa_c + h_c + hmgcoa_c	HGNC:5007	0	1000	0	Cholesterol metabolism
HMGCOAR	Hydroxymethylglutaryl CoA reductase	2 h_c + 2 nadph_c + hmgcoa_c <=> coa_c + 2 nadp_c + mev__R_c	HGNC:5006	-1000	1000	0	Cholesterol metabolism
MEVK1	Mevalonate kinase atp	atp_c + mev__R_c -> adp_c + h_c + 5pmev_c	HGNC:7530	0	1000	0	Cholesterol metabolism
PMEVK	Phosphomevalonate kinase	atp_c + 5pmev_c -> adp_c + 5dpmev_c	HGNC:9141	0	1000	0	Cholesterol metabolism
IPDDI	Isopentenyl-diphosphate D-isomerase	ipdp_c <=> dmpp_c	( HGNC:5387 or HGNC:23487 )	-1000	1000	0	Cholesterol metabolism
DPMVD	Diphosphomevalonate decarboxylase	atp_c + 5dpmev_c -> adp_c + co2_c + pi_c + ipdp_c	HGNC:7529	0	1000	0	Cholesterol metabolism
DMATT	Dimethylallyltranstransferase	ipdp_c + dmpp_c -> ppi_c + grdp_c	HGNC:4249	0	1000	0	Cholesterol metabolism
GRTT	Geranyltranstransferase	ipdp_c + grdp_c -> ppi_c + frdp_c	HGNC:4249	0	1000	0	Cholesterol metabolism
HMR_1465	Farnesyl-Diphosphate:Farnesyl-Diphosphate Farnesyltransferase	2 frdp_c <=> ppi_c + HC01118_c	HGNC:3629	-1000	1000	0	Cholesterol metabolism
HMR_1467	Presqualene-Diphosphate Diphosphate-Lyase (Reducing, Squalene-Forming)	h_c + nadph_c + HC01118_c -> ppi_c + nadp_c + sql_c	HGNC:3629	0	1000	0	Cholesterol metabolism
SMO	Squalene monooxygenase	h_c + nadph_c + o2_c + sql_c <=> h2o_c + nadp_c + Ssq23epx_c	HGNC:11279	-1000	1000	0	Cholesterol metabolism
LNSTLS	Lanosterol synthase	Ssq23epx_c -> lanost_c	HGNC:6708	0	1000	0	Cholesterol metabolism
HMR_1477	Sterol 14Alpha-Demethylase	h_c + nadph_c + o2_c + lanost_c -> h2o_c + nadp_c + M00939_c	HGNC:2649	0	1000	0	Cholesterol metabolism
HMR_1478	Sterol 14Alpha-Demethylase	h_c + nadph_c + o2_c + M00939_c -> 2 h2o_c + nadp_c + M00937_c	HGNC:2649	0	1000	0	Cholesterol metabolism
HMR_1479	Sterol 14Alpha-Demethylase	nadph_c + o2_c + M00937_c -> h2o_c + nadp_c + for_c + 44mctr_c	HGNC:2649	0	1000	0	Cholesterol metabolism
C14STR	C 14 sterol reductase	h_c + nadph_c + 44mctr_c -> nadp_c + 44mzym_c	( HGNC:6518 or HGNC:11863 )	0	1000	0	Cholesterol metabolism
HMR_1490	Methylsterol Monooxygenase	h_c + nadph_c + o2_c + 44mzym_c -> h2o_c + nadp_c + M00961_c	( HGNC:10545 or HGNC:1334 )	0	1000	0	Cholesterol metabolism
HMR_1493	Methylsterol Monooxygenase	h_c + nadph_c + o2_c + M00961_c -> 2 h2o_c + nadp_c + M00957_c	( HGNC:10545 or HGNC:1334 )	0	1000	0	Cholesterol metabolism
HMR_1494	Methylsterol Monooxygenase	h_c + nadph_c + o2_c + M00957_c -> h2o_c + nadp_c + 4mzym_int1_c	( HGNC:10545 or HGNC:1334 )	0	1000	0	Cholesterol metabolism
C3STDH1	C 3 sterol dehydrogenase 4 methylzymosterol	nad_c + 4mzym_int1_c -> nadh_c + co2_c + h_c + 4mzym_int2_c	HGNC:13398	0	1000	0	Cholesterol metabolism
HMR_1495	3Beta-Hydroxysteroid-4Alpha-Carboxylate 3-Dehydrogenase (Decarboxylating)	nadp_c + 4mzym_int1_c -> co2_c + h_c + nadph_c + 4mzym_int2_c	( HGNC:13398 or HGNC:19340 )	0	1000	0	Cholesterol metabolism
HMR_1500	3Beta-Hydroxysteroid 3-Dehydrogenase	3 h_c + nadp_c + 4mzym_int2_c <=> nadph_c + HC02110_c	HGNC:5215	-1000	1000	0	Cholesterol metabolism
HMR_1502	Methylsterol Monooxygenase	h_c + nadph_c + o2_c + HC02110_c -> h2o_c + nadp_c + M00963_c	( HGNC:10545 or HGNC:1334 )	0	1000	0	Cholesterol metabolism
HMR_1503	Methylsterol Monooxygenase	h_c + nadph_c + o2_c + M00963_c -> 2 h2o_c + nadp_c + M00959_c	( HGNC:10545 or HGNC:1334 )	0	1000	0	Cholesterol metabolism
HMR_1504	Methylsterol Monooxygenase	h_c + nadph_c + o2_c + M00959_c -> h2o_c + nadp_c + M00955_c	( HGNC:10545 or HGNC:1334 )	0	1000	0	Cholesterol metabolism
HMR_1505	3Beta-Hydroxysteroid-4Alpha-Carboxylate 3-Dehydrogenase (Decarboxylating)	nadp_c + M00955_c <=> co2_c + h_c + nadph_c + M01067_c	HGNC:13398	-1000	1000	0	Cholesterol metabolism
HMR_1509	3Beta-Hydroxysteroid 3-Dehydrogenase	h_c + nadph_c + M01067_c -> nadp_c + zymst_c	HGNC:5215	0	1000	0	Cholesterol metabolism
CHLSTI_1	Delta8,24-cholestadien-3beta-ol delta7-delta8-isomerase	zymst_c -> chlstol_c	HGNC:3133	0	1000	0	Cholesterol metabolism
HMR_1516	HMR 1516	h_c + nadph_c + o2_c + chlstol_c <=> 2 h2o_c + nadp_c + ddsmsterol_c	HGNC:10547	-1000	1000	0	Cholesterol metabolism
RE2410C	7-Dehydrocholesterol Reductase	h_c + nadph_c + ddsmsterol_c <=> nadp_c + dsmsterol_c		-1000	1000	0	Cholesterol metabolism
DSMSTOLR	Desmosterol reductase	h_c + nadph_c + dsmsterol_c -> nadp_c + chsterol_c		0	1000	0	Cholesterol metabolism
ACCOAC	ACC	accoa_c + atp_c + hco3_c -> adp_c + h_c + pi_c + malcoa_c	( HGNC:85 or HGNC:84 )	0	1000	0	Fatty acid synthesis
FASN	FASN	accoa_c + ACP_c -> coa_c + acACP_c	HGNC:3594	0	1000	0	Fatty acid synthesis
MCAT	MCAT	malcoa_c + ACP_c -> coa_c + malACP_c	HGNC:3594	0	1000	0	Fatty acid synthesis
AcetoacetylACPsynthesis	AcetoacetylACPsynthesis	acACP_c + malACP_c -> co2_c + ACP_c + HC01587_c	HGNC:3594	0	1000	0	Fatty acid synthesis
r0691	r0691	h_c + nadph_c + HC01587_c -> nadp_c + R_3_hydroxybutanoyl_ACP_c	HGNC:3594	0	1000	0	Fatty acid synthesis
r0681	r0681	R_3_hydroxybutanoyl_ACP_c -> h2o_c + but_2_enoyl_ACP_c	HGNC:3594	0	1000	0	Fatty acid synthesis
r0682	r0682	h_c + nadph_c + but_2_enoyl_ACP_c -> nadp_c + butyryl_ACP_c	HGNC:3594	0	1000	0	Fatty acid synthesis
r0760	r0760	malACP_c + butyryl_ACP_c -> co2_c + ACP_c + 3_oxohexanoyl_ACP_c	HGNC:3594	0	1000	0	Fatty acid synthesis
r0761	r0761	h_c + nadph_c + 3_oxohexanoyl_ACP_c -> nadp_c + D_3_hydroxyhexanoyl_ACP_c	HGNC:3594	0	1000	0	Fatty acid synthesis
r0762	r0762	D_3_hydroxyhexanoyl_ACP_c <=> h2o_c + 2E_hexenoyl_ACP_c	HGNC:3594	-1000	1000	0	Fatty acid synthesis
r0763	r0763	h_c + nadph_c + 2E_hexenoyl_ACP_c -> nadp_c + hexanoyl_ACP_c	HGNC:3594	0	1000	0	Fatty acid synthesis
r0764	r0764	malACP_c + hexanoyl_ACP_c -> co2_c + ACP_c + 3_oxooctanoyl_ACP_c	HGNC:3594	0	1000	0	Fatty acid synthesis
r0694	r0694	h_c + nadph_c + 3_oxooctanoyl_ACP_c -> nadp_c + R_3_hydroxyoctanoyl_ACP_c	HGNC:3594	0	1000	0	Fatty acid synthesis
r0695	r0695	R_3_hydroxyoctanoyl_ACP_c -> h2o_c + 2E_octenoyl_ACP_c	HGNC:3594	0	1000	0	Fatty acid synthesis
r0765	r0765	h_c + nadph_c + 2E_octenoyl_ACP_c -> nadp_c + octanoyl_ACP_c	HGNC:3594	0	1000	0	Fatty acid synthesis
r0766	r0766	malACP_c + octanoyl_ACP_c -> co2_c + ACP_c + 3_oxodecanoyl_ACP_c	HGNC:3594	0	1000	0	Fatty acid synthesis
r0692	r0692	h_c + nadph_c + 3_oxodecanoyl_ACP_c -> nadp_c + R_3_hydroxydecanoyl_ACP_c	HGNC:3594	0	1000	0	Fatty acid synthesis
r0693	r0693	R_3_hydroxydecanoyl_ACP_c -> h2o_c + 2E_decenoyl_ACP_c	HGNC:3594	0	1000	0	Fatty acid synthesis
r0767	r0767	h_c + nadph_c + 2E_decenoyl_ACP_c -> nadp_c + decanoyl_ACP_c	HGNC:3594	0	1000	0	Fatty acid synthesis
r0768	r0768	malACP_c + decanoyl_ACP_c -> co2_c + ACP_c + 3_oxododecanoyl_ACP_c	HGNC:3594	0	1000	0	Fatty acid synthesis
r0769	r0769	h_c + nadph_c + 3_oxododecanoyl_ACP_c -> nadp_c + D_3_hydroxydodecanoyl_ACP_c	HGNC:3594	0	1000	0	Fatty acid synthesis
r0770	r0770	D_3_hydroxydodecanoyl_ACP_c -> h2o_c + 2E_dodecenoyl_ACP_c	HGNC:3594	0	1000	0	Fatty acid synthesis
r0712	r0712	h_c + nadph_c + 2E_dodecenoyl_ACP_c -> nadp_c + dodecanoyl_ACP_c	HGNC:3594	0	1000	0	Fatty acid synthesis
r0713	r0713	malACP_c + dodecanoyl_ACP_c -> co2_c + ACP_c + 3_oxotetradecanoyl_ACP_c	HGNC:3594	0	1000	0	Fatty acid synthesis
r0701	r0701	h_c + nadph_c + 3_oxotetradecanoyl_ACP_c -> nadp_c + HMA_c	HGNC:3594	0	1000	0	Fatty acid synthesis
r0702	r0702	HMA_c -> h2o_c + 2E_tetradecenoyl_ACP_c	HGNC:3594	0	1000	0	Fatty acid synthesis
r0771	r0771	h_c + nadph_c + 2E_tetradecenoyl_ACP_c -> nadp_c + tetradecanoyl_ACP_c	HGNC:3594	0	1000	0	Fatty acid synthesis
r0772	r0772	malACP_c + tetradecanoyl_ACP_c -> co2_c + ACP_c + 3_oxohexadecanoyl_ACP_c	HGNC:3594	0	1000	0	Fatty acid synthesis
r0696	r0696	h_c + nadph_c + 3_oxohexadecanoyl_ACP_c -> nadp_c + R_3_hydroxypalmitoyl_ACP_c	HGNC:3594	0	1000	0	Fatty acid synthesis
r0697	r0697	R_3_hydroxypalmitoyl_ACP_c -> h2o_c + 2E_hexadecenoyl_ACP_c	HGNC:3594	0	1000	0	Fatty acid synthesis
r0773	r0773	h_c + nadph_c + 2E_hexadecenoyl_ACP_c -> nadp_c + hexadecanoyl_ACP_c	HGNC:3594	0	1000	0	Fatty acid synthesis
FA160ACPH	FA160ACPH	h2o_c + hexadecanoyl_ACP_c <=> ACP_c + hdca_c	( HGNC:25625 or HGNC:3594 )	-1000	1000	0	Fatty acid synthesis
TMLYStd	ExTmlys	tmlys_c <=> tmlys_e		-1000	0	0	Transport reaction
TMLYSOX	TMLYSOX	akg_c + o2_c + tmlys_c -> co2_c + 3htmelys_c + succ_c	HGNC:18308	0	1000	0	Lysine metabolism
GHMT3	GHMT3	h_c + 3htmelys_c -> gly_c + 4tmeabut_c	HGNC:10850	0	1000	0	Lysine metabolism
TMABADH	TMABADH	nad_c + h2o_c + 4tmeabut_c -> nadh_c + 2 h_c + 4tmeabutn_c	HGNC:412	0	1000	0	Lysine metabolism
BBHOX	BBHOX	akg_c + o2_c + 4tmeabutn_c -> co2_c + crn_c + succ_c	HGNC:964	0	1000	0	Lysine metabolism
SUCFUMtm	FumSucAntiporter	succ_m + fum_c <=> fum_m + succ_c	HGNC:10980	-1000	1000	0	Transport reaction
palmitateActivation	palmitateActivation	atp_c + coa_c + hdca_c -> amp_c + ppi_c + ptth_c	( HGNC:3571 or HGNC:3570 or HGNC:3569 or HGNC:16496 )	0	1000	0	Fatty acid metabolism
carnitineAcylTransferaseI	carnitineAcylTransferaseI	ptth_c + crn_c <=> coa_c + pmtcrn_c	( HGNC:2328 or HGNC:18540 or HGNC:2329 )	-1000	1000	0	Fatty acid metabolism
CARN160t_m	translocase	crn_m + pmtcrn_c <=> crn_c + pmtcrn_m	HGNC:1421	-1000	1000	0	Transport reaction
carnitineAcylTransferaseII	carnitineAcylTransferaseII	coa_m + pmtcrn_m <=> ptth_m + crn_m	HGNC:2330	-1000	1000	0	Fatty acid metabolism
betaOxidation	betaOxidation	7 coa_m + 7 nad_m + 7 h2o_m + 7 fad_m + ptth_m -> 8 accoa_m + 7 nadh_m + 7 h_m + 7 fadh2_m	( HGNC:92 and HGNC:4801 and HGNC:3482 and HGNC:88 and HGNC:89 and HGNC:3151 and HGNC:4803 and HGNC:3481 and HGNC:119 and HGNC:83 )	0	1000	0	Fattt acid oxidation
Biomass	Biomass	0.275194 g6p_c + 0.385872 glu__L_c + 0.325996 gln__L_c + 0.352607 asp__L_c + 20.7045 atp_c + 20.6508 h2o_c + 0.053446 utp_c + 0.039036 ctp_c + 0.036117 gtp_c + 0.35926 arg__L_c + 0.412484 pro__L_c + 0.545544 leu__L_c + 0.286078 ile__L_c + 0.046571 cys__L_c + 0.153018 met__L_c + 0.538891 gly_c + 0.259466 phe__L_c + 0.159671 tyr__L_c + 0.392525 ser__L_c + 0.505626 ala__L_c + 0.279425 asn__L_c + 0.0…		0	1000	1	Biomass synthesis reaction
GLCt1	uptakeGlc	glc__D_c <=> glc__D_e	( HGNC:11007 or HGNC:11036 or HGNC:11039 or HGNC:11040 or HGNC:13446 or HGNC:14025 or HGNC:11005 or HGNC:22146 or HGNC:14239 or HGNC:13812 or HGNC:11041 or HGNC:11037 or HGNC:11010 or HGNC:18067 or HGNC:28750 or HGNC:15956 or HGNC:23155 or HGNC:23091 or HGNC:11011 or HGNC:11006 or HGNC:18301 or HGNC:11009 or HGNC:13445 or HGNC:13444 or HGNC:11038 or HGNC:19119 )	-1000	0	0	Transport reaction
O2t	uptakeO2	o2_c <=> o2_e		-1000	0	0	Transport reaction
GLNt	uptakeGln	gln__L_c <=> gln__L_e	( HGNC:18070 or HGNC:13447 or HGNC:13448 or HGNC:14679 or HGNC:9225 or HGNC:27960 or HGNC:18044 or HGNC:11047 or ( HGNC:29437 and HGNC:26441 ))	-1000	0	0	Transport reaction
r0963	ExFolate	fol_c <=> fol_e	( HGNC:3791 or HGNC:3795 or HGNC:3793 )	-1000	0	0	Transport reaction
THBPTt	ExTetrahydrobiopterinc	thbpt_c <=> thbpt_e		-1000	0	0	Transport reaction
ARGt5r	ExArg	arg__L_c <=> arg__L_e	( HGNC:11060 or HGNC:14679 or HGNC:11057 or HGNC:11061 or HGNC:11047 )	-1000	0	0	Transport reaction
PHEtec	ExPhe	phe__L_c <=> phe__L_e	( HGNC:17027 or HGNC:9225 or HGNC:23087 )	-1000	0	0	Transport reaction
ILEtec	ExIle	ile__L_c <=> ile__L_e	( HGNC:9225 or HGNC:23087 )	-1000	0	0	Transport reaction
LEUtec	ExLeu	leu__L_c <=> leu__L_e	( HGNC:9225 or HGNC:23087 )	-1000	0	0	Transport reaction
VALtec	ExVal	val__L_c <=> val__L_e	( HGNC:9225 or HGNC:23087 )	-1000	0	0	Transport reaction
METtec	ExMet	met__L_c <=> met__L_e	( HGNC:9225 or HGNC:23087 )	-1000	0	0	Transport reaction
r2526	ExSer	ser__L_c <=> ser__L_e	( HGNC:18070 or HGNC:13447 or HGNC:18761 or HGNC:13448 or HGNC:14679 or HGNC:9225 or HGNC:11047 or ( HGNC:13557 and HGNC:27960 ) or ( HGNC:29437 and HGNC:26441 ) or ( HGNC:29437 and HGNC:27960 ))	-1000	0	0	Transport reaction
GLYt4	ExGly	gly_c <=> gly_e	( HGNC:18070 or HGNC:13447 or HGNC:18761 or HGNC:13448 or HGNC:14679 or HGNC:11051 or HGNC:18762 or HGNC:11056 or HGNC:11047 or ( HGNC:13557 and HGNC:27960 ) or ( HGNC:29437 and HGNC:26441 ) or ( HGNC:29437 and HGNC:27960 ))	-1000	0	0	Transport reaction
r2532	ExAsn	asn__L_c <=> asn__L_e	( HGNC:18070 or HGNC:13447 or HGNC:13448 or HGNC:14679 or HGNC:9225 or HGNC:18044 or HGNC:11047 or ( HGNC:13557 and HGNC:27960 ) or ( HGNC:29437 and HGNC:26441 ) or ( HGNC:29437 and HGNC:27960 ))	-1000	0	0	Transport reaction
PROPAT4te	ExPro	pro__L_c <=> pro__L_e	( HGNC:18761 or HGNC:18762 )	-1000	1000	0	Transport reaction
HDCAt	ExPalmitate	hdca_e -> hdca_c	( HGNC:4433 or HGNC:10995 or HGNC:1663 or HGNC:10998 )	0	1000	0	Transport reaction
CRNt	ExCarnitine	crn_c <=> crn_e	HGNC:10969	-1000	1000	0	Transport reaction
GTHRDt2	ExGSH	gthrd_c <=> gthrd_e		-1000	0	0	Transport reaction
DmLact	DmLact	lac__L_c -> lac__L_e	( HGNC:16270 or HGNC:10928 or HGNC:10924 or HGNC:10922 or HGNC:19119 )	0	1000	0	Transport reaction
UREAt	DmUrea	urea_c -> urea_e	( HGNC:10919 or HGNC:10918 )	0	1000	0	Transport reaction
DmBiomass	DmBiomass	BIOMASSA_c -> BIOMASSA_e		0	1000	0	Transport reaction
NH4t	ExNH3	nh4_c -> nh4_e		0	1000	0	Transport reaction
PTRCtex2	DmPutrescine	ptrc_c <=> ptrc_e		-1000	1000	0	Transport reaction
GUDACtr2	ExGA	gudac_c -> gudac_e		0	1000	0	Transport reaction
CE2705t	ExDihydrobiopterinc	CE2705_c -> CE2705_e	( HGNC:11003 or HGNC:11004 )	0	1000	0	Transport reaction
Dm2oxobutyrate	Dm2oxobutyrate	2obut_c -> 2obut_e		0	1000	0	Transport reaction
H2Ot	ExH2O	h2o_e <=> h2o_c	( HGNC:642 or HGNC:7103 or HGNC:638 or HGNC:634 or HGNC:637 or HGNC:633 )	-1000	1000	0	Transport reaction
PHLACHt	ExH	h_c <=> h_e		-1000	1000	0	Transport reaction
CO2t	ExCO2	co2_c -> co2_e		0	1000	0	Transport reaction
DmH2O2	DmH2O2	h2o2_m -> h2o2_e		0	1000	0	Transport reaction
DmGSSG	DmGSSG	gthox_m -> gthox_e		0	1000	0	Transport reaction
GLUt4	DmGlu	glu__L_c -> glu__L_e	HGNC:18044	0	1000	0	Transport reaction
ALAPAT4te	ExAla	ala__L_e -> ala__L_c	( HGNC:11060 or HGNC:18070 or HGNC:13447 or HGNC:18761 or HGNC:13448 or HGNC:14679 or HGNC:11057 or HGNC:11061 or HGNC:19660 or HGNC:18762 or HGNC:18044 or HGNC:11047 or ( HGNC:13557 and HGNC:27960 ) or ( HGNC:29437 and HGNC:26441 ) or ( HGNC:29437 and HGNC:27960 ))	0	1000	0	Transport reaction
DmAla	DmAla	ala__L_c -> ala__L_e	( HGNC:11060 or HGNC:18070 or HGNC:13447 or HGNC:18761 or HGNC:13448 or HGNC:14679 or HGNC:11057 or HGNC:11061 or HGNC:19660 or HGNC:18762 or HGNC:18044 or HGNC:11047 or ( HGNC:13557 and HGNC:27960 ) or ( HGNC:29437 and HGNC:26441 ) or ( HGNC:29437 and HGNC:27960 ))	0	1000	0	Transport reaction
ASPte	ExAsp	asp__L_c <=> asp__L_e	( HGNC:10941 or HGNC:10944 or HGNC:10939 or HGNC:10940 or HGNC:10945 )	-1000	0	0	Transport reaction
DmAsp	DmAsp	asp__L_c -> asp__L_e	( HGNC:10941 or HGNC:10944 or HGNC:10939 or HGNC:10940 or HGNC:10945 )	0	1000	0	Transport reaction
DmPalm	DmPalm	hdca_c -> hdca_e	( HGNC:4433 or HGNC:10995 or HGNC:1663 or HGNC:10998 )	0	1000	0	Transport reaction
ATPM	ATPmaintenance	atp_c + h2o_c -> adp_c + h_c + pi_c		0	1000	0	ATP maintenance reaction
GACMTRc	GAMT	gudac_c + amet_c <=> h_c + ahcys_c + creat_c	HGNC:4136	-1000	1000	0	Urea cycle
CKc_cho	CK	atp_c + creat_c <=> adp_c + h_c + pcreat_c	( HGNC:1994 or HGNC:1991 )	-1000	1000	0	Urea cycle
CRTNsyn_cho	CRTNsynthase	pcreat_c -> pi_c + crtn_c		0	1000	0	Urea cycle
CRTNtr	DmCreatinine	crtn_c -> crtn_e		0	1000	0	Transport reaction
NDPK1	GTPsynth	atp_c + gdp_c -> adp_c + gtp_c	( HGNC:7851 or HGNC:20461 or HGNC:20567 or ( HGNC:7849 and HGNC:7850 ))	0	1000	0	Nucleotide interconversion
NDPK5	dGTPsynth	atp_c + dgdp_c <=> adp_c + dgtp_c	( HGNC:7851 or HGNC:20461 or HGNC:20567 or ( HGNC:7849 and HGNC:7850 ))	-1000	1000	0	Nucleotide interconversion
NDPK8	dATPsynth	atp_c + dadp_c <=> adp_c + datp_c	( HGNC:7851 or HGNC:20461 or HGNC:20567 or ( HGNC:7849 and HGNC:7850 ))	-1000	1000	0	Nucleotide interconversion
NDPK7	dCTPsynth	atp_c + dcdp_c <=> adp_c + dctp_c	( HGNC:7851 or HGNC:20461 or HGNC:20567 or ( HGNC:7849 and HGNC:7850 ))	-1000	1000	0	Nucleotide interconversion
DTMPK	dTDPsynth	atp_c + dtmp_c <=> adp_c + dtdp_c		-1000	1000	0	Nucleotide interconversion
NDPK4	dTTPsynth	atp_c + dtdp_c <=> adp_c + dttp_c	( HGNC:7851 or HGNC:20461 or HGNC:20567 or ( HGNC:7849 and HGNC:7850 ))	-1000	1000	0	Nucleotide interconversion
HIStiDF	ExHis	his__L_c <=> his__L_e	HGNC:14679	-1000	0	0	Transport reaction
PTRCOX1	PTRCOX1	h2o_c + o2_c + ptrc_c -> nh4_c + h2o2_c + 4abutn_c	( HGNC:80 or HGNC:550 or HGNC:549 )	0	1000	0	Arginine and proline metabolism
ABUTD	ABUTD	nad_c + h2o_c + 4abutn_c -> nadh_c + 2 h_c + 4abut_c		0	1000	0	Beta-Alanine metabolism
r0465_1	HisAbutLigase	atp_c + 4abut_c + his__L_c -> amp_c + ppi_c + 2 h_c + HC00576_c	HGNC:29268	0	1000	0	Miscellaneous
ABUTH	ABUTH	h2o_c + HC00576_c -> 4abut_c + his__L_c	( HGNC:642 or HGNC:7103 or HGNC:638 or HGNC:634 or HGNC:637 or HGNC:633 )	0	1000	0	Histidine metabolism
GLUDC	GLUDC	glu__L_c + h_c -> co2_c + 4abut_c		0	1000	0	Glutamate metabolism
HISDr	HISD	his__L_c -> nh4_c + urcan_c	HGNC:4806	0	1000	0	Histidine metabolism
URCN	URCN	h2o_c + urcan_c -> 4izp_c	( HGNC:642 or HGNC:7103 or HGNC:638 or HGNC:634 or HGNC:637 or HGNC:633 )	0	1000	0	Histidine metabolism
IZPN	IZPN	h2o_c + 4izp_c -> h_c + forglu_c	HGNC:28577	0	1000	0	Histidine metabolism
GluForTx	GluForTx	h2o_c + thf_c + forglu_c -> glu__L_c + 5forthf_c		0	1000	0	Histidine metabolism
FTCD	FTCD	2 h_c + 5forthf_c -> nh4_c + methf_c	HGNC:3974	0	1000	0	Folate metabolism
CARPEPT1tc	ExCarn	h_c + carn_c <=> h_e + carn_e	HGNC:10920	-1000	0	0	Transport reaction
NBAHH_ir	NBAHH	h2o_c + carn_c -> his__L_c + ala_B_c	( HGNC:642 or HGNC:7103 or HGNC:638 or HGNC:634 or HGNC:637 or HGNC:633 )	0	1000	0	Beta-Alanine metabolism
r0283	HisAlaLigase	atp_c + his__L_c + ala_B_c -> amp_c + ppi_c + h_c + carn_c	HGNC:29268	0	1000	0	Beta-Alanine metabolism
ASP1DC	ASP1DC	asp__L_c + h_c -> co2_c + ala_B_c	HGNC:4092	0	1000	0	Beta-Alanine metabolism
CSNt	ExCsn	csn_c <=> csn_e	HGNC:11004	-1000	0	0	Transport reaction
bAlaSynthesis	bAlaSynthesis	3 h_c + 3 h2o_c + nadph_c + csn_c -> co2_c + nadp_c + 2 nh4_c + ala_B_c		0	1000	0	Beta-Alanine metabolism
LYSt5r	ExLys	lys__L_c <=> lys__L_e	( HGNC:11060 or HGNC:14679 or HGNC:11057 or HGNC:11061 )	-1000	0	0	Transport reaction
LYStm	TransportLys	h_m + lys__L_c -> h_c + lys__L_m	( HGNC:10985 or HGNC:22921 )	0	1000	0	Transport reaction
SACCD3m	SACCD3m	akg_m + h_m + nadph_m + lys__L_m -> h2o_m + nadp_m + saccrp__L_m	HGNC:17366	0	1000	0	Lysine metabolism
r0525	SACCRPOX	nad_m + h2o_m + saccrp__L_m <=> glu__L_m + nadh_m + h_m + L2aadp6sa_m	HGNC:17366	-1000	1000	0	Lysine metabolism
AASAD3m	AASAD3m	nad_m + h2o_m + L2aadp6sa_m -> nadh_m + 2 h_m + L2aadp_m		0	1000	0	Lysine metabolism
r0450	AADPTA	akg_m + L2aadp_m <=> glu__L_m + 2oxoadp_m	HGNC:17929	-1000	1000	0	Lysine metabolism
2OXOADOXm	OXOADPOR	coa_m + nad_m + 2oxoadp_m -> nadh_m + co2_m + glutcoa_m	( HGNC:2898 and HGNC:8124 and HGNC:21350 and HGNC:2911 )	0	1000	0	Lysine metabolism
GLUTCOADHm	GLUTCOADHm	h_m + fad_m + glutcoa_m -> co2_m + fadh2_m + b2coa_m	HGNC:4189	0	1000	0	Tryptophan metabolism
3HBCDm	ECOAH1m	h2o_m + b2coa_m -> 3hbcoa__R_m	HGNC:23408	0	1000	0	Butanoate metabolism
HACD1m	HACD1m	nad_m + 3hbcoa__R_m <=> nadh_m + h_m + aacoa_m		-1000	1000	0	Tryptophan metabolism
HMGCOASm	mHMGCS	accoa_m + h2o_m + aacoa_m -> coa_m + h_m + hmgcoa_m	HGNC:5008	0	1000	0	Cholesterol metabolism
CYStec	ExCys	cys__L_c <=> cys__L_e	HGNC:23087	-1000	0	0	Transport reaction
CYSTA	GOT1	akg_c + cys__L_c -> glu__L_c + mercppyr_c	HGNC:4432	0	1000	0	Methionine and cysteine metabolism
CYANt	ExCyan	cyan_c <=> cyan_e		-1000	0	0	Transport reaction
MCPST	MCPST	mercppyr_c + cyan_c -> pyr_c + h_c + tcynt_c	HGNC:7223	0	1000	0	Methionine and cysteine metabolism
TCYNTt	ExTcynt	tcynt_c -> tcynt_e		0	1000	0	Transport reaction
CYSO	CDO1	o2_c + cys__L_c -> 2 h_c + 3sala_c	HGNC:1795	0	1000	0	Taurine and hypotaurine metabolism
3SALATAi	3SALATAc	akg_c + h_c + 3sala_c -> glu__L_c + 3snpyr_c	HGNC:4432	0	1000	0	Methionine and cysteine metabolism
3SALAASPm	Transport3SALA	asp__L_m + 3sala_c <=> asp__L_c + 3sala_m	( HGNC:10983 or HGNC:10982 )	-1000	1000	0	Transport reaction
3SALATAim	3SALATAm	akg_m + h_m + 3sala_m -> glu__L_m + 3snpyr_m	HGNC:4433	0	1000	0	Methionine and cysteine metabolism
3SPYRSP	3SPYRSTc	h2o_c + 3snpyr_c -> pyr_c + h_c + so3_c		0	1000	0	Methionine and cysteine metabolism
3SPYRSPm	3SPYRSTm	h2o_m + 3snpyr_m -> pyr_m + h_m + so3_m		0	1000	0	Methionine and cysteine metabolism
HMR_3951	ExSulfitec	so3_c <=> so3_e		-1000	1000	0	Transport reaction
ExSulfitem	ExSulfitem	so3_m <=> so3_e		-1000	1000	0	Transport reaction
PHETHPTOX2	PHETHPTOX2	o2_c + phe__L_c + thbpt_c -> h2o_c + tyr__L_c + CE2705_c		0	1000	0	Phenylalanine metabolism
TYRt	ExTyr	tyr__L_c <=> tyr__L_e	HGNC:17027	-1000	0	0	Transport reaction
TYRTA	TYRTA	akg_c + tyr__L_c <=> glu__L_c + 34hpp_c	( HGNC:4432 or HGNC:11573 )	-1000	1000	0	Tyrosine metabolism
34HPPOR	HPPOR	o2_c + 34hpp_c -> co2_c + hgentis_c	HGNC:5147	0	1000	0	Tyrosine metabolism
HGNTOR	HGNTOR	o2_c + hgentis_c -> h_c + 4mlacac_c	HGNC:4892	0	1000	0	Tyrosine metabolism
MACACI	MACACI	4mlacac_c -> 4fumacac_c	HGNC:4643	0	1000	0	Tyrosine metabolism
FUMAC	FUMAC	h2o_c + 4fumacac_c -> fum_c + h_c + acac_c	HGNC:3579	0	1000	0	Tyrosine metabolism
AACOAT	AACOAT	atp_c + coa_c + acac_c -> amp_c + ppi_c + aacoa_c	HGNC:21298	0	1000	0	Propanoate metabolism
r2534	ExThr	thr__L_c <=> thr__L_e	HGNC:9225	-1000	0	0	Transport reaction
THRD_L	THRD	thr__L_c -> nh4_c + 2obut_c		0	1000	0	Glycine, serine, alanine, and threonine metabolism
OBDHc	OBDH	coa_c + nad_c + 2obut_c -> nadh_c + co2_c + ppcoa_c		0	1000	0	Glycine, serine, alanine, and threonine metabolism
PPCOAtm	TransportPropCoA	ppcoa_c -> ppcoa_m		0	1000	0	Transport reaction
r1616	ExTrp	trp__L_c <=> trp__L_e	HGNC:11063	-1000	0	0	Transport reaction
TRPO2	TRPO2	o2_c + trp__L_c -> 5hoxnfkyn_c		0	1000	0	Tryptophan metabolism
FKYNH	FKYNH	h2o_c + 5hoxnfkyn_c -> h_c + for_c + Lkynr_c		0	1000	0	Tryptophan metabolism
KYN	KYN	h2o_c + Lkynr_c -> h_c + ala__L_c + anth_c	HGNC:6469	0	1000	0	Tryptophan metabolism
ANTHte	ExAnth	anth_c -> anth_e		0	1000	0	Transport reaction
KYN3OX	KYN3OX	h_c + nadph_c + o2_c + Lkynr_c -> h2o_c + nadp_c + hLkynr_c	HGNC:6381	0	1000	0	Tryptophan metabolism
HKYNH	HKYNH	h2o_c + hLkynr_c -> ala__L_c + 3hanthrn_c	HGNC:6469	0	1000	0	Tryptophan metabolism
3HAO	3HAO	o2_c + 3hanthrn_c -> h_c + cmusa_c	HGNC:4796	0	1000	0	Tryptophan metabolism
PCLAD	PCLAD	h_c + cmusa_c -> co2_c + am6sa_c	HGNC:19288	0	1000	0	Tryptophan metabolism
AM6SAD	AM6SADH	nad_c + h2o_c + am6sa_c <=> nadh_c + 2 h_c + amuco_c		-1000	1000	0	Tryptophan metabolism
AMCOXO	AMCOXO	h_c + h2o_c + nadph_c + amuco_c -> nadp_c + nh4_c + 2oxoadp_c		0	1000	0	Tryptophan metabolism
2OXOADPTm	Transport2Oxoadp	akg_m + 2oxoadp_c <=> akg_c + 2oxoadp_m	HGNC:14411	-1000	1000	0	Transport reaction
ExCystineGlu	ExCystineGlu	glu__L_c + Lcystin_e -> glu__L_e + Lcystin_c		0	1000	0	Transport reaction
ExCystineSer	ExCystineSer	ser__L_c + Lcystin_e -> ser__L_e + Lcystin_c		0	1000	0	Transport reaction
CystinePyruvate	CystinePyruvate	h2o_c + Lcystin_c -> pyr_c + nh4_c		0	1000	0	Methionine and cysteine metabolism
CystineReductaseNADPH	CystineReductaseNADPH	h_c + nadph_c + Lcystin_c -> nadp_c + 2 cys__L_c	( HGNC:18155 or HGNC:12437 )	0	1000	0	Methionine and cysteine metabolism
CystineReductaseNADH	CystineReductaseNADH	nadh_c + h_c + Lcystin_c -> nad_c + 2 cys__L_c		0	1000	0	Methionine and cysteine metabolism
CystineGSH	CystineGSH	2 gthrd_c + Lcystin_c -> 2 cys__L_c + gthox_c		0	1000	0	Methionine and cysteine metabolism
Ex3HB	Ex3HB	h_e + CE5126_e -> h_c + CE5126_c		0	1000	0	Transport reaction
Transport3HB_forward	Transport3HB_forward	h_c + CE5126_c -> h_m + CE5126_m		0	1000	0	Transport reaction
bBDH	bBDH	nad_m + CE5126_m -> nadh_m + h_m + acac_m		0	1000	0	Miscellaneous
OCOAT1m	OXCT	succoa_m + acac_m -> succ_m + aacoa_m	( HGNC:8527 or HGNC:18606 )	0	1000	0	Valine, leucine, and isoleucine metabolism
ACACT1m	mACAT_backward	coa_m + aacoa_m -> 2 accoa_m	( HGNC:93 or ( HGNC:4801 and HGNC:4803 ))	0	1000	0	Cholesterol metabolism
G3PD1ir	G3PD1	dhap_c + nadh_c + h_c -> nad_c + glyc3p_c	HGNC:4455	0	1000	0	Glycerophospholipid metabolism
GLYC3Ptm	Transport_glycerol3P	glyc3p_c -> glyc3p_m		0	1000	0	Transport reaction
G3PDm	GLY3PFAD	fad_m + glyc3p_m -> fadh2_m + dhap_m		0	1000	0	Glycerophospholipid metabolism
DHAPtm	Transport_DHAP	dhap_m -> dhap_c		0	1000	0	Transport reaction
CMPuptake	CMPuptake	cmp_c <=> cmp_e		-1000	0	0	Transport reaction
UMPuptake	UMPuptake	ump_c <=> ump_e		-1000	0	0	Transport reaction
Transport_ala_B_c_e	Transport_ala_B_c_e	ala_B_c -> ala_B_e		0	1000	0	Transport reaction
EX_ala_B	bAlae ExchangeRxn	ala_B_e ->		0	1000	0	Exchange reaction
Transport_octanoyl_ACP_c_e	Transport_octanoyl_ACP_c_e	octanoyl_ACP_e -> octanoyl_ACP_c		0	1000	0	Transport reaction
EX_octanoyl_ACP	octanoyl_ACP ExchangeRxn	-> octanoyl_ACP_e		0	1000	0	Exchange reaction
TMDK1	TMDK1	atp_c + thymd_c -> adp_c + h_c + dtmp_c	( HGNC:11831 or HGNC:11830 )	0	1000	0	Nucleotide interconversion
THYMDt1	Thymd Transport	thymd_c <=> thymd_e	( HGNC:11003 or HGNC:11004 )	-1000	0	0	Transport reaction
EX_thymd	thymd ExchangeRxn	-> thymd_e		0	1000	0	Exchange reaction
Transport_HC00576_c_e	HC00576 Transport	HC00576_c -> HC00576_e		0	1000	0	Transport reaction
EX_HC00576	HC00576 ExchangeRxn	HC00576_e ->		0	1000	0	Exchange reaction
Transport_4abut_c_e	4abut Transport	4abut_c -> 4abut_e		0	1000	0	Transport reaction
EX_4abut	4abut ExchangeRxn	4abut_e ->		0	1000	0	Exchange reaction

## Sheet: Metabolite List
Abbreviation	Description	Charged formula	Charge	Compartment
accoa_c	acetylCoAc	C23H34N7O17P3S	0	c
accoa_m	acetylCoAm	C23H34N7O17P3S	0	m
pyr_m	pyruvatem	C3H3O3	0	m
pyr_c	pyruvatec	C3H3O3	0	c
lac__L_c	lactatec	C3H5O3	0	c
lac__L_e	lactatex	C3H5O3	0	e
f6p_c	fructose6phosphatec	C6H11O9P	0	c
fdp_c	fructose1_6bisphosphatec	C6H10O12P2	0	c
pep_c	PEPc	C3H2O6P	0	c
2pg_c	2phosphoDglyceratec	C3H4O7P	0	c
13dpg_c	1_3bisphosphoDglyceratec	C3H4O10P2	0	c
23dpg_c	2_3bisphosphoDglyceratec	C3H3O10P2	0	c
g3p_c	GAPc	C3H5O6P	0	c
dhap_c	DHAPc	C3H5O6P	0	c
g6p_c	glucose6phosphatec	C6H11O9P	0	c
glc__D_c	glucosec	C6H12O6	0	c
glc__D_e	glucosex	C6H12O6	0	e
3pg_c	3phosphoDglyceratec	C3H4O7P	0	c
ficytC_m	ferricytochromeCm	C42H54FeN8O6S2	0	m
focytC_m	ferrocytochromeCm	C42H54FeN8O6S2	0	m
mal__L_c	malatec	C4H4O5	0	c
mal__L_m	malatem	C4H4O5	0	m
oaa_c	OAAc	C4H2O5	0	c
oaa_m	OAAm	C4H2O5	0	m
q10_m	ubiquinonem	C59H90O4	0	m
q10h2_m	ubiquinolm	C59H92O4	0	m
succoa_m	succinylCoAm	C25H35N7O19P3S	0	m
succ_m	succinatem	C4H4O4	0	m
icit_c	isocitratec	C6H5O7	0	c
icit_m	isocitratem	C6H5O7	0	m
akg_c	AKGc	C5H4O5	0	c
akg_m	AKGm	C5H4O5	0	m
akg_e	AKGx	C5H4O5	0	e
cit_c	citratec	C6H5O7	0	c
cit_m	citratem	C6H5O7	0	m
cit_e	citratex	C6H5O7	0	e
fum_c	fumaratec	C4H2O4	0	c
fum_m	fumaratem	C4H2O4	0	m
6pgl_c	glucono1_5lactone6phosphatec	C6H9O9P	0	c
r5p_c	ribose5phosphatec	C5H9O8P	0	c
ru5p__D_c	ribulose5phosphatec	C5H9O8P	0	c
xu5p__D_c	Dxylulose5phosphatec	C5H9O8P	0	c
e4p_c	erythrose4phosphatec	C4H7O7P	0	c
6pgc_c	6phosphoDgluconatec	C6H10O10P	0	c
HC00361_c	sedoheptulose1_7bisphosphatec	C7H12O13P2	0	c
s7p_c	sedoheptulose7phosphatec	C7H13O10P	0	c
glu__L_c	glutamatec	C5H8NO4	0	c
glu__L_m	glutamatem	C5H8NO4	0	m
glu__L_e	glutamatex	C5H8NO4	0	e
gln__L_c	glutaminec	C5H10N2O3	0	c
gln__L_e	glutaminex	C5H10N2O3	0	e
gln__L_m	glutaminem	C5H10N2O3	0	m
asp__L_c	aspartatec	C4H6NO4	0	c
asp__L_m	aspartatem	C4H6NO4	0	m
asp__L_e	aspartatex	C4H6NO4	0	e
atp_c	ATPc	C10H12N5O13P3	0	c
atp_m	ATPm	C10H12N5O13P3	0	m
coa_c	CoAc	C21H32N7O16P3S	0	c
coa_m	CoAm	C21H32N7O16P3S	0	m
amp_c	AMPc	C10H12N5O7P	0	c
amp_e	AMPx	C10H12N5O7P	0	e
ppi_c	Ppic	HO7P2	0	c
adp_c	ADPc	C10H12N5O10P2	0	c
adp_m	ADPm	C10H12N5O10P2	0	m
nad_c	NADc	C21H26N7O14P2	0	c
nad_m	NADm	C21H26N7O14P2	0	m
nadh_c	NADHc	C21H27N7O14P2	0	c
nadh_m	NADHm	C21H27N7O14P2	0	m
co2_c	CO2c	CO2	0	c
co2_m	CO2m	CO2	0	m
co2_e	CO2x	CO2	0	e
h_c	Hc	H	0	c
h_m	Hm	H	0	m
h_e	Hx	H	0	e
h2o_c	H2Oc	H2O	0	c
h2o_m	H2Om	H2O	0	m
h2o_e	H2Ox	H2O	0	e
nadp_c	NADPc	C21H25N7O17P3	0	c
nadp_m	NADPm	C21H25N7O17P3	0	m
nadph_c	NADPHc	C21H26N7O17P3	0	c
nadph_m	NADPHm	C21H26N7O17P3	0	m
ump_c	UMPc	C9H11N2O9P	0	c
ump_e	UMPx	C9H11N2O9P	0	e
udp_c	UDPc	C9H11N2O12P2	0	c
utp_c	UTPc	C9H11N2O15P3	0	c
pi_c	Pic	HO4P	0	c
pi_m	Pim	HO4P	0	m
pi_e	Pix	HO4P	0	e
cmp_c	CMPc	C9H12N3O8P	0	c
cdp_c	CDPc	C9H12N3O11P2	0	c
ctp_c	CTPc	C9H12N3O14P3	0	c
hco3_c	HCO3c	CHO3	0	c
hco3_m	HCO3m	CHO3	0	m
fad_c	FADc	C27H31N9O15P2	0	c
fad_m	FADm	C27H31N9O15P2	0	m
fadh2_c	FADH2c	C27H33N9O15P2	0	c
fadh2_m	FADH2m	C27H33N9O15P2	0	m
fmn_c	FMNc	C17H19N4O9P	0	c
gmp_c	GMPc	C10H12N5O8P	0	c
gdp_c	GDPc	C10H12N5O11P2	0	c
gtp_c	GTPc	C10H12N5O14P3	0	c
gdp_m	GDPm	C10H12N5O11P2	0	m
gtp_m	GTPm	C10H12N5O14P3	0	m
nh4_c	NH3c	H4N	0	c
nh4_m	NH3m	H4N	0	m
nh4_e	NH3x	H4N	0	e
o2_c	O2c	O2	0	c
o2_m	O2m	O2	0	m
o2_e	O2x	O2	0	e
arg__L_c	argininec	C6H15N4O2	0	c
arg__L_e	argininex	C6H15N4O2	0	e
argsuc_c	argininosuccinatec	C10H17N4O6	0	c
pro__L_c	prolinec	C5H9NO2	0	c
pro__L_e	prolinex	C5H9NO2	0	e
leu__L_c	leucinec	C6H13NO2	0	c
leu__L_e	leucinex	C6H13NO2	0	e
leu__L_m	leucinem	C6H13NO2	0	m
ile__L_c	isoleucinec	C6H13NO2	0	c
ile__L_e	isoleucinex	C6H13NO2	0	e
ile__L_m	isoleucinem	C6H13NO2	0	m
cys__L_c	cysteinec	C3H7NO2S	0	c
met__L_c	methioninec	C5H11NO2S	0	c
met__L_e	methionine	C5H11NO2S	0	e
gly_c	glycinec	C2H5NO2	0	c
gly_m	glycinem	C2H5NO2	0	m
gly_e	glycinex	C2H5NO2	0	e
phe__L_c	phenylalaninec	C9H11NO2	0	c
phe__L_e	phenylalaninex	C9H11NO2	0	e
tyr__L_c	tyrosinec	C9H11NO3	0	c
ser__L_c	serinec	C3H7NO3	0	c
ser__L_m	serinem	C3H7NO3	0	m
ser__L_e	serinex	C3H7NO3	0	e
thf_c	THFc	C19H21N7O6	0	c
thf_m	THFm	C19H21N7O6	0	m
mlthf_c	5_10methyleneTHFc	C20H21N7O6	0	c
mlthf_m	5_10methyleneTHFm	C20H21N7O6	0	m
3php_c	3phosphonooxypyruvatec	C3H2O7P	0	c
pser__L_c	3phosphoserinec	C3H6NO6P	0	c
cbp_c	carbamoylphosphatec	CH2NO5P	0	c
cbasp_c	NcarbamoylLaspartatec	C5H6N2O5	0	c
dhor__S_c	Sdihydroorotatec	C5H5N2O4	0	c
orot5p_c	orotidine5phosphatec	C10H10N2O11P	0	c
orot_c	orotatec	C5H3N2O4	0	c
prpp_c	PRPPc	C5H8O14P3	0	c
dudp_c	dUDPc	C9H11N2O11P2	0	c
dump_c	dUMPc	C9H11N2O8P	0	c
dtmp_c	dTMPc	C10H13N2O8P	0	c
dhf_c	dihydrofolatec	C19H19N7O6	0	c
dhf_m	dihydrofolatem	C19H19N7O6	0	m
dcdp_c	dCDPc	C9H12N3O10P2	0	c
pram_c	5phosphoribosylaminec	C5H11NO7P	0	c
imp_c	IMPc	C10H11N4O8P	0	c
dcamp_c	adenylosuccinatec	C14H14N5O11P	0	c
gar_c	GARc	C7H14N2O8P	0	c
10fthf_c	10formylTHFc	C20H21N7O7	0	c
10fthf_m	10formylTHFm	C20H21N7O7	0	m
fgam_c	NformylGARc	C8H13N2O9P	0	c
air_c	AIRc	C8H12N3O7P	0	c
5aizc_c	5phosphoribosyl4carboxy5aminoimidazolec	C9H11N3O9P	0	c
25aics_c	SAICARc	C13H15N4O12P	0	c
aicar_c	AICARc	C9H13N4O8P	0	c
fprica_c	FAICARc	C10H13N4O9P	0	c
dgdp_c	dGDPc	C10H12N5O10P2	0	c
ala__L_c	alaninec	C3H7NO2	0	c
ala__L_e	alaninex	C3H7NO2	0	e
dadp_c	dADPc	C10H12N5O9P2	0	c
ribflv_c	riboflavinc	C17H20N4O6	0	c
ribflv_e	riboflavinx	C17H20N4O6	0	e
malcoa_c	malonylCoAc	C24H33N7O19P3S	0	c
asn__L_c	asparaginec	C4H8N2O3	0	c
asn__L_e	asparaginex	C4H8N2O3	0	e
for_c	formatec	CH1O2	0	c
for_m	formatem	CH1O2	0	m
methf_c	5_10methenylTHFc	C20H20N7O6	0	c
methf_m	5_10methenylTHFm	C20H20N7O6	0	m
fol_c	folatec	C19H18N7O6	0	c
fol_m	folatem	C19H18N7O6	0	m
fol_e	folatex	C19H18N7O6	0	e
citr__L_c	citrullinec	C6H13N3O3	0	c
citr__L_m	citrullinem	C6H13N3O3	0	m
orn_c	ornithinec	C5H13N2O2	0	c
orn_m	ornithinem	C5H13N2O2	0	m
cbp_m	carbamoylphosphatem	CH2NO5P	0	m
urea_c	ureac	CH4N2O	0	c
urea_e	ureax	CH4N2O	0	e
mercppyr_c	mercaptopyruvatec	C3H3O3S	0	c
pyr_e	pyruvatex	C3H3O3	0	e
2kmb_c	4methylthio2oxobutanoicacidc	C5H7O3S	0	c
2kmb_e	4methylthio2oxobutanoicacidx		0	e
gudac_c	guanidinoacetatec	C3H7N3O2	0	c
gudac_e	guanidinoacetatex	C3H7N3O2	0	e
fpram_c	5phosphoribosylformylglycinamidinec	C8H15N3O8P	0	c
aacoa_c	acetoacetylCoAc	C25H36N7O18P3S	0	c
hmgcoa_c	HMGCoAc	C27H39N7O20P3S	0	c
ipdp_c	isopentenylpPPc	C5H9O7P2	0	c
frdp_c	farnesylPPc	C15H25O7P2	0	c
chsterol_c	cholesterolc	C27H46O	0	c
ACP_c	ACPc		0	c
acACP_c	acetylACPc		0	c
malACP_c	malonylACPc		0	c
HC01587_c	acetoacetylACPc		0	c
hdca_c	palmitatec	C16H31O2	0	c
hdca_e	palmitatex	C16H31O2	0	e
ptrc_c	putrescinec	C4H14N2	0	c
ptrc_e	putrescinex	C4H14N2	0	e
glu5sa_c	Lglu5semialdehydec	C5H9NO3	0	c
glu5sa_m	Lglu5semialdehydem	C5H9NO3	0	m
1pyr5c_c	1Pyrroline5carboxylatec	C5H6NO2	0	c
BIOMASSA_c	biomassc		0	c
BIOMASSA_e	biomassx		0	e
o2s_m	superoxideAnionm	O2	0	m
h2o2_c	H2O2c	H2O2	0	c
h2o2_m	H2O2m	H2O2	0	m
h2o2_e	H2O2x	H2O2	0	e
glucys_c	gammaglutamylcysteinec	C8H13N2O5S	0	c
gthrd_c	GSHc	C10H16N3O6S	0	c
gthrd_m	GSHm	C10H16N3O6S	0	m
gthox_c	GSSGc	C20H30N6O12S2	0	c
gthox_m	GSSGm	C20H30N6O12S2	0	m
gthox_e	GSSGx	C20H30N6O12S2	0	e
5mthf_c	5methylTHFc	C20H24N7O6	0	c
hcys__L_c	homocysteinec	C4H9NO2S	0	c
amet_c	SAMc	C15H23N6O5S	0	c
ahcys_c	SAHc	C14H20N6O5S	0	c
adn_c	adenosinec	C10H13N5O4	0	c
cyst__L_c	cystathioninec	C7H14N2O4S	0	c
2obut_c	2oxobutyratec	C4H5O3	0	c
2obut_e	2oxobutyratex	C4H5O3	0	e
4abut_c	4aminobutyratec	C4H9NO2	0	c
ptth_c	palmitoylCoAc	C11H22N2O4S	0	c
ptth_m	palmitoylCoAm	C11H22N2O4S	0	m
crn_c	carnitinec	C7H15NO3	0	c
crn_m	carnitinem	C7H15NO3	0	m
crn_e	carnitinex	C7H15NO3	0	e
pmtcrn_c	palmitoyl_carnitinec	C23H45NO4	0	c
pmtcrn_m	palmitoyl_carnitinem	C23H45NO4	0	m
3mop_c	3mopc	C6H9O3	0	c
3mop_m	3mopm	C6H9O3	0	m
4mop_c	4mopc	C6H9O3	0	c
4mop_m	4mopm	C6H9O3	0	m
ivcoa_m	ivCoAm	C26H40N7O17P3S	0	m
3mb2coa_m	mcrtCoAm	C26H38N7O17P3S	0	m
3mgcoa_m	3mgCoAm	C27H37N7O19P3S	0	m
hmgcoa_m	HMGCoAm	C27H39N7O20P3S	0	m
val__L_c	valinec	C5H11NO2	0	c
val__L_m	valinem	C5H11NO2	0	m
val__L_e	valinex	C5H11NO2	0	e
3mob_c	3mobc	C5H7O3	0	c
3mob_m	3mobm	C5H7O3	0	m
ibcoa_m	isobCoAm	C25H38N7O17P3S	0	m
2mp2coa_m	mcrCoAm	C25H36N7O17P3S	0	m
3hibutcoa_m	3hoxisobCoAm	C25H38N7O18P3S	0	m
3hmp_m	3hoxisobm	C4H7O3	0	m
2mop_m	2m3opropm	C4H5O3	0	m
HC00900_m	mmalm	C4H4O4	0	m
ppcoa_m	propCoAm	C24H36N7O17P3S	0	m
mmcoa__R_m	RmmalCoAm	C25H35N7O19P3S	0	m
mmcoa__S_m	mmalCoAm	C25H35N7O19P3S	0	m
ametam_c	ametamc	C14H24N6O3S	0	c
5mta_c	5mtac	C11H15N5O3S	0	c
spmd_c	spermidinec	C7H22N3	0	c
spmd_e	spermidinex	C7H22N3	0	e
sprm_c	sperminec	C10H30N4	0	c
sprm_e	sperminex	C10H30N4	0	e
ade_c	adeninec	C5H5N5	0	c
5mdr1p_c	5mdr1pc	C6H11O7PS	0	c
dkmpp_c	dkmppc	C6H9O6PS	0	c
5mthf_e	5methylTHFx	C20H24N7O6	0	e
coa_e	CoAx	C21H32N7O16P3S	0	e
5mdru1p_c	5mdru1pc	C6H11O7PS	0	c
tmlys_e	tmlysx	C9H20N2O2	0	e
tmlys_c	tmlysc	C9H20N2O2	0	c
3htmelys_c	3htmelysc	C9H20N2O3	0	c
succ_c	succinatec	C4H4O4	0	c
4tmeabut_c	4tmeabutc	C7H16NO	0	c
4tmeabutn_c	4tmeabutnc	C7H15NO2	0	c
thr__L_c	threoninec	C4H9NO3	0	c
trp__L_c	tryptophanc	C11H12N2O2	0	c
his__L_c	histidinec	C6H9N3O2	0	c
lys__L_c	lysinec	C6H15N2O2	0	c
datp_c	dATPc	C10H12N5O12P3	0	c
dctp_c	dCTPc	C9H12N3O13P3	0	c
dgtp_c	dGTPc	C10H12N5O13P3	0	c
dttp_c	dTTPc	C10H13N2O14P3	0	c
thbpt_e	tetrahydrobiopterinx	C9H15N5O3	0	e
thbpt_c	tetrahydrobiopterinc	C9H15N5O3	0	c
CE2705_c	dihydrobiopterinc	C9H13N5O3	0	c
CE2705_e	dihydrobiopterinx	C9H13N5O3	0	e
creat_c	creatinec	C4H9N3O2	0	c
pcreat_c	creatinePc	C4H8N3O5P	0	c
crtn_c	creatininec	C4H7N3O	0	c
crtn_e	creatininex	C4H7N3O	0	e
dtdp_c	dTDPc	C10H13N2O11P2	0	c
3mop_e	3mopx	C6H9O3	0	e
his__L_e	histidinex	C6H9N3O2	0	e
lys__L_e	lysinex	C6H15N2O2	0	e
4abutn_c	4abutnc	C4H10NO	0	c
HC00576_c	hcarnc	C10H15N4O3	0	c
urcan_c	urcanc	C6H5N2O2	0	c
4izp_c	4izpc	C6H7N2O3	0	c
forglu_c	forgluc	C6H8N2O4	0	c
5forthf_c	5forthfc	C20H22N8O6	0	c
carn_e	carnosinex	C9H14N4O3	0	e
carn_c	carnosinec	C9H14N4O3	0	c
ala_B_c	bAlac	C3H7NO2	0	c
csn_e	csnx	C4H5N3O	0	e
csn_c	csnc	C4H5N3O	0	c
lys__L_m	lysinem	C6H15N2O2	0	m
saccrp__L_m	saccharopinatem	C11H19N2O6	0	m
L2aadp6sa_m	allysinem	C6H11NO3	0	m
L2aadp_m	2aminoadipatem	C6H10NO4	0	m
2oxoadp_m	2oxoadipatem	C6H6O5	0	m
glutcoa_m	glutarylCoAm	C26H37N7O19P3S	0	m
b2coa_m	crotonylCoAm	C25H36N7O17P3S	0	m
3hbcoa__R_m	3hydroxybutanoylCoAm	C25H38N7O18P3S	0	m
aacoa_m	acetoAcCoAm	C25H36N7O18P3S	0	m
cys__L_e	cysteinex	C3H7NO2S	0	e
cyan_e	cyanx	CHN	0	e
cyan_c	cyanc	CHN	0	c
tcynt_c	tcyntc	CNS	0	c
tcynt_e	tcyntx	CNS	0	e
3sala_c	3sulfinoalaninec	C3H5NO4S	0	c
3snpyr_c	3sulfinopyruvatec	C3H2O5S	0	c
3sala_m	3sulfinoalaninem	C3H5NO4S	0	m
3snpyr_m	3sulfinopyruvatem	C3H2O5S	0	m
so3_c	sulfitec	O3S	0	c
so3_m	sulfitem	O3S	0	m
so3_e	sulfitex	O3S	0	e
34hpp_c	hppc	C9H7O4	0	c
hgentis_c	hgentisc	C8H7O4	0	c
4mlacac_c	4mlacacc	C8H6O6	0	c
4fumacac_c	4fumacacc	C8H6O6	0	c
acac_c	acetoacetatec	C4H5O3	0	c
thr__L_e	threoninex	C4H9NO3	0	e
ppcoa_c	propCoAc	C24H36N7O17P3S	0	c
trp__L_e	tryptophanx	C11H12N2O2	0	e
5hoxnfkyn_c	NformylLkynureninec		0	c
Lkynr_c	Lkynureninec	C10H12N2O3	0	c
anth_c	anthc	C7H6NO2	0	c
anth_e	anthx	C7H6NO2	0	e
hLkynr_c	3hydroxyLkynureninec	C10H12N2O4	0	c
3hanthrn_c	3hydroxyanthranilatec	C7H7NO3	0	c
cmusa_c	cmusac	C7H6NO5	0	c
am6sa_c	2aminomuconate6semialdehydec	C6H7NO3	0	c
amuco_c	2aminomuconatec	C6H6NO4	0	c
2oxoadp_c	2oxoadipatec	C6H6O5	0	c
tyr__L_e	tyrosinex	C9H11NO3	0	e
Lcystin_c	cystinec		0	c
Lcystin_e	cystinex		0	e
acac_m	acetoacetatem	C4H5O3	0	m
CE5126_m	3hydroxybutanoatem		0	m
CE5126_e	3hydroxybutanoatex		0	e
CE5126_c	3hydroxybutanoatec		0	c
ppi_e	Ppix	HO7P2	0	e
glyc3p_c	glycerol3Pc	C3H7O6P	0	c
glyc3p_m	glycerol3Pm	C3H7O6P	0	m
dhap_m	DHAPm	C3H5O6P	0	m
gthrd_e	GSHx	C10H16N3O6S	0	e
udpg_e	UDPglucosex	C15H22N2O17P2	0	e
acgam_e	NacetylGlucosaminex	C8H15NO6	0	e
glypro_e	glyprox	C7H12N2O3	0	e
xmp_c	xanthosine5Pc	C10H11N4O9P	0	c
cmp_e	CMPx	C9H12N3O8P	0	e
mev__R_c	RMevalonate	C6H11O4	0	c
5pmev_c	R_5_Phosphomevalonate	C6H10O7P	0	c
5dpmev_c	R_5_Diphosphomevalonate	C6H10O10P2	0	c
dmpp_c	Dimethylallyl diphosphate	C5H9O7P2	0	c
grdp_c	Geranyl diphosphate	C10H17O7P2	0	c
HC01118_c	Presqualene Diphosphate	C30H49O7P2	0	c
sql_c	Squalene	C30H50	0	c
Ssq23epx_c	S_Squalene_2_3_epoxide	C30H50O	0	c
lanost_c	Lanosterol	C30H50O	0	c
M00939_c	4,4-Dimethyl-14Alpha-Hydroxymethyl-5Alpha-Cholesta-8,24-Dien-3Beta-Ol	C30H50O2	0	c
M00937_c	4,4-Dimethyl-14Alpha-Formyl-5Alpha-Cholesta-8,24-Dien-3Beta-Ol	C30H48O2	0	c
44mctr_c	4,4-dimethylcholesta-8-14-24-trienol	C29H46O	0	c
44mzym_c	4,4-dimethylzymosterol	C29H48O	0	c
M00961_c	4-Hydroxymethyl-4-Methyl-5-Cholesta-8,24-Dien-3-Ol	C29H48O2	0	c
M00957_c	4-Formyl-4-Methyl-5-Cholesta-8,24-Dien-3-Ol	C29H46O2	0	c
4mzym_int1_c	4-Methylzymosterol-intermediate-1	C29H46O3	0	c
4mzym_int2_c	3_keto_4_methylzymosterol	C28H44O	0	c
HC02110_c	4Alpha-Methylzymosterol	C28H46O	0	c
M00963_c	4-Hydroxymethyl-5-Cholesta-8,24-Dien-3-Ol	C28H46O2	0	c
M00959_c	4-Formyl-5-Cholesta-8,24-Dien-3-Ol	C28H44O2	0	c
M00955_c	4-Carboxy-5-Cholesta-8,24-Dien-3-Ol	C28H44O3	0	c
M01067_c	5Alpha-Cholesta-8,24-Dien-3-One	C27H42O	0	c
zymst_c	Zymosterol C27H44O	C27H44O	0	c
chlstol_c	5alpha-Cholesta-7,24-dien-3beta-ol	C27H44O	0	c
ddsmsterol_c	7-Dehydrodesmosterol	C27H42O	0	c
dsmsterol_c	Desmosterol; 3beta-cholesta-5,24-dien-3-ol	C27H44O	0	c
R_3_hydroxybutanoyl_ACP_c	R_3_hydroxybutanoyl_ACP		0	c
but_2_enoyl_ACP_c	but_2_enoyl_ACP		0	c
butyryl_ACP_c	butyryl_ACP		0	c
3_oxohexanoyl_ACP_c	3_oxohexanoyl_ACP		0	c
D_3_hydroxyhexanoyl_ACP_c	D_3_hydroxyhexanoyl_ACP		0	c
2E_hexenoyl_ACP_c	2E_hexenoyl_ACP		0	c
hexanoyl_ACP_c	hexanoyl_ACP		0	c
3_oxooctanoyl_ACP_c	3_oxooctanoyl_ACP		0	c
R_3_hydroxyoctanoyl_ACP_c	R_3_hydroxyoctanoyl_ACP		0	c
2E_octenoyl_ACP_c	2E_octenoyl_ACP		0	c
octanoyl_ACP_c	octanoyl_ACP		0	c
3_oxodecanoyl_ACP_c	3_oxodecanoyl_ACP		0	c
R_3_hydroxydecanoyl_ACP_c	R_3_hydroxydecanoyl_ACP		0	c
2E_decenoyl_ACP_c	2E_decenoyl_ACP		0	c
decanoyl_ACP_c	decanoyl_ACP		0	c
3_oxododecanoyl_ACP_c	3_oxododecanoyl_ACP		0	c
D_3_hydroxydodecanoyl_ACP_c	D_3_hydroxydodecanoyl_ACP		0	c
2E_dodecenoyl_ACP_c	2E_dodecenoyl_ACP		0	c
dodecanoyl_ACP_c	dodecanoyl_ACP		0	c
3_oxotetradecanoyl_ACP_c	3_oxotetradecanoyl_ACP		0	c
HMA_c	HMA		0	c
2E_tetradecenoyl_ACP_c	2E_tetradecenoyl_ACP		0	c
tetradecanoyl_ACP_c	tetradecanoyl_ACP		0	c
3_oxohexadecanoyl_ACP_c	3_oxohexadecanoyl_ACP		0	c
R_3_hydroxypalmitoyl_ACP_c	R_3_hydroxypalmitoyl_ACP		0	c
2E_hexadecenoyl_ACP_c	2E_hexadecenoyl_ACP		0	c
hexadecanoyl_ACP_c	hexadecanoyl_ACP		0	c
ala_B_e	bAla		0	e
octanoyl_ACP_e	octanoyl_ACP		0	e
thymd_e	Thymidine		0	e
thymd_c	Thymidine		0	c
HC00576_e	HC00576		0	e
4abut_e	4abut		0	e
