# Supplementary material for: INTEGRATE: Model-based multi-omics data integration to characterize multi-level metabolic regulation
Source: PLoS Comput Biol. 2022 Feb 7;18(2):e1009337. doi: 10.1371/journal.pcbi.1009337 (PMC8853556; doi:10.1371/journal.pcbi.1009337)
Supplement: S4 File — Table of RPSvsRAS and RPSvsFFD Cohen’s kappa coefficients, empirical and adjusted p-values and confidence intervals for all model reactions (when applicable). (XLSX) [file pcbi.1009337.s008.xlsx]

## Sheet: Foglio1
Reaction	Equation	RPSvsFFD Cohen's kappa	RPSvsRAS Cohen's kappa	FFDvsRAS cohen Cohen's kappa	RPSvsFFD p-value	RPSvsRAS p-value	RPSvsFFD adj. p-value	RPSvsRAS adj. p-value	RPSvsFFD Cohen's kappa mean on the 10 batches	FFDvsRAS Cohen's kappa mean on the 10 batches	RPSvsFFD Cohen's kappa std on the 10 batches	FFDvsRAS Cohen's kappa std on the 10 batches
ACONT	cit_c --> icit_c	0.893617	0.1	0.2	0	0.318429	0	0.852703	0.874315	0.2	0.0612153	0.0632456
ASPTA_f	akg_c + asp__L_c --> glu__L_c + oaa_c	0.761905	-0.0227273	0.204545	0.00037037	0.504286	0.015	0.860976	0.670593	0.197708	0.217307	0.119046
RPI	ru5p__D_c --> r5p_c	0.6875	0.6875	0.79798	0.00111111	0.002	0.0225	0.095	0.66125	0.828586	0.0400975	0.0467515
RPE_f	ru5p__D_c --> xu5p__D_c	0.6875	0.479167	0.79798	0.00111111	0.0207143	0.0225	0.207143	0.689022	0.777563	0.057776	0.061249
VALt5m	val__L_c --> val__L_m	0.578947			0.00740741		0.12		0.581579		0.0645855
ADSL1r	dcamp_c --> amp_c + fum_c	0.479167	0.047619	0.270833	0.0171605	0.403714	0.231667	0.852703	0.479167	0.270833	5.55112e-17	5.55112e-17
G5SADs_f	glu5sa_c --> 1pyr5c_c + h2o_c + h_c	0.444444	-0.0526316	0.489796	0.0265432	0.555857	0.296667	0.926429	0.444444	0.489796	1.11022e-16	0
GND	6pgc_c + nadp_c --> co2_c + nadph_c + ru5p__D_c	0.4	0.137931	0.1	0.032963	0.277143	0.296667	0.852703	0.434043	0.0553763	0.0340426	0.0868392
DmAla	ala__L_c --> ala__L_e	0.4	0.047619	-0.2	0.032963	0.403714	0.296667	0.852703	0.4	-0.2	5.55112e-17	2.77556e-17
MTHFD2i_b	mlthf_c + nad_c --> methf_c + nadh_c	0.347826	0.565217	0.375	0.0664198	0.00828571	0.538	0.1825	0.465168	0.483328	0.1417	0.137495
ASPT	asp__L_c --> fum_c + nh4_c	0.3	-0.538462	0.1	0.0841975	0.996143	0.62	0.996857	0.308144	0.0869072	0.024433	0.0392784
LEUt5m	leu__L_c --> leu__L_m	0.285714			0.10358		0.641429		0.274167		0.0530639
ADSS	asp__L_c + gtp_c + imp_c --> dcamp_c + gdp_c + 2.0 h_c + pi_c	0.270833	-0.0227273	-0.0309278	0.110864	0.504286	0.641429	0.860976	0.270833	-0.0309278	5.55112e-17	3.46945e-18
r1435	ser__L_c --> ser__L_m	0.270833			0.110864		0.641429		0.270199		0.0613677
ADSL2r	25aics_c --> aicar_c + fum_c	0.255319	0.210526	0.270833	0.127778	0.175286	0.646875	0.818	0.255319	0.270833	0	5.55112e-17
TKT2_b	f6p_c + g3p_c --> e4p_c + xu5p__D_c	0.255319	0.146341	0.587629	0.127778	0.248143	0.646875	0.852703	0.255319	0.587629	0	1.11022e-16
r0962	fol_c --> fol_m	0.222222	-0.444444	-0.25	0.158519	0.979143	0.7466	0.996857	0.202924	-0.293793	0.0294786	0.0646496
PDHm	coa_m + nad_m + pyr_m --> accoa_m + co2_m + nadh_m	0.2	0.146341	-0.5	0.183333	0.248143	0.7466	0.852703	0.137021	-0.559794	0.0771329	0.0732322
ARGSL	argsuc_c --> arg__L_c + fum_c	0.2	-0.315789	-0.4	0.183333	0.908857	0.7466	0.996857	0.200417	-0.394894	0.0537952	0.00780013
r0514	fol_m + nadph_m --> dhf_m + nadp_m	0.186047	-0.265823	-0.382979	0.208765	0.873	0.7466	0.996857	0.172168	-0.422351	0.0211997	0.0637831
ALATA_L_b	akg_c + ala__L_c --> glu__L_c + pyr_c	0.175258	0.175258	0.59596	0.215802	0.215	0.7466	0.852703	0.229489	0.606357	0.0935195	0.0842424
AICART	10fthf_c + aicar_c --> fprica_c + thf_c	0.175258	-0.170213	0.489796	0.215802	0.722429	0.7466	0.996857	0.175258	0.489796	2.77556e-17	0
GLU5SAtmc_f	glu5sa_m --> glu5sa_c	0.157895			0.231852		0.7466		0.157895		0
FOLR2	fol_c + nadph_c --> dhf_c + nadp_c	0.139785	-0.265823	-0.443299	0.272963	0.873	0.7466	0.996857	0.135806	-0.428969	0.0119355	0.0429897
r0801_f	gdp_c + gtp_m --> gdp_m + gtp_c	0.130435	0.117647	0.285714	0.287654	0.314714	0.7466	0.852703	0.170696	0.236762	0.109773	0.0840611
LEUTAm	akg_m + leu__L_m --> 4mop_m + glu__L_m	0.0816327	0.285714	0.191919	0.36	0.112143	0.7466	0.713636	0.0688095	0.181078	0.0654003	0.0531361
VALTAim	akg_m + val__L_m --> 3mob_m + glu__L_m	0.0816327	0.285714	0.79798	0.36	0.112143	0.7466	0.713636	0.142653	0.817969	0.0514684	0.0994332
CYSTS	hcys__L_c + ser__L_c --> cyst__L_c + h2o_c	0.0816327	0.0816327	1	0.36	0.337714	0.7466	0.852703	0.117143	0.97	0.0542427	0.0458258
CYSTA	akg_c + cys__L_c --> glu__L_c + mercppyr_c	0.0816327	0.0425532	0.587629	0.36	0.413571	0.7466	0.852703	0.14492	0.5916	0.0731137	0.0567917
RPE_b	xu5p__D_c --> ru5p__D_c	0.0625	0.479167	0.393939	0.368148	0.0207143	0.7466	0.207143	0.126159	0.373915	0.105696	0.0587711
RNDR2	gdp_c --> dgdp_c + h2o_c	0.0625	0.146341	-0.097561	0.368148	0.248143	0.7466	0.852703	0.101293	-0.0646805	0.0939665	0.0747567
TKT1_b	g3p_c + s7p_c --> r5p_c + xu5p__D_c	0.047619	-0.184211	0.468085	0.40358	0.781	0.7466	0.996857	0.0684352	0.433809	0.0301478	0.106918
MDHm_f	mal__L_m + nad_m --> h_m + nadh_m + oaa_m	0.0425532	-0.097561	0.318182	0.40963	0.621143	0.7466	0.988182	0.0333847	0.379992	0.0916169	0.0861565
OCOAT1m	acac_m + succoa_m --> aacoa_m + succ_m	0.0425532	-0.136364	0.0816327	0.40963	0.681429	0.7466	0.996857	0.0382979	0.0934694	0.012766	0.0355102
PGCD	3pg_c + nad_c --> 3php_c + h_c + nadh_c	0	0.545455	-0.2	0.460864	0.0104286	0.7466	0.1825	0.00851064	-0.18449	0.0170213	0.0310204
G6PDH2r	g6p_c + nadp_c --> 6pgl_c + h_c + nadph_c	0	0.4	0	0.460864	0.0417143	0.7466	0.324444	-0.0204082	0.01	0.0735827	0.07
SERD_L	ser__L_c --> nh4_c + pyr_c	0	0.270833	-0.7	0.460864	0.124571	0.7466	0.726667	0	-0.7	0	1.11022e-16
ME2m	mal__L_m + nadp_m --> co2_m + nadph_m + pyr_m	0	0	-0.4	0.460864	0.450714	0.7466	0.852703	0	-0.355918	0	0.0359925
ME2	mal__L_c + nadp_c --> co2_c + nadph_c + pyr_c	0	0	-0.2	0.460864	0.450714	0.7466	0.852703	0	-0.212653	0	0.0379592
5MTHFt	5mthf_c --> 5mthf_e	0	0	0.793814	0.460864	0.450714	0.7466	0.852703	0	0.793814	0	0
METS	5mthf_c + hcys__L_c --> h_c + met__L_c + thf_c	0	0	-0.595745	0.460864	0.450714	0.7466	0.852703	0	-0.637447	0	0.0627848
FBA	fdp_c --> dhap_c + g3p_c	0	0	0.285714	0.460864	0.450714	0.7466	0.852703	0	0.244816	0	0.145562
IPDDI	ipdp_c --> dmpp_c	0	0	0.666667	0.460864	0.450714	0.7466	0.852703	0	0.676471	0	0.0294118
FUMm_b	mal__L_m --> fum_m + h2o_m	0	0	0.793814	0.460864	0.450714	0.7466	0.852703	0	0.800461	0	0.0881689
FUM_b	mal__L_c --> fum_c + h2o_c	0	0	0.680851	0.460864	0.450714	0.7466	0.852703	0	0.501227	0	0.177842
SUCOAS1m_b	coa_m + gtp_m + succ_m --> gdp_m + pi_m + succoa_m	0	0	0.529412	0.460864	0.450714	0.7466	0.852703	0	0.50977	0	0.0563321
AKGDm	akg_m + coa_m + nad_m --> co2_m + nadh_m + succoa_m	0	0	-0.4	0.460864	0.450714	0.7466	0.852703	0	-0.4	0	0
GLYC3Ptm	glyc3p_c --> glyc3p_m	0			0.460864		0.7466		0.0125		0.025
PPCOAtm	ppcoa_c --> ppcoa_m	0			0.460864		0.7466		0		0
Transport_4abut_c_e	4abut_c --> 4abut_e	0			0.460864		0.7466		0		0
DPGM	13dpg_c --> 23dpg_c + h_c	-0.010101	-0.237113	-0.237113	0.517037	0.823	0.797222	0.996857	0.0339394	-0.182268	0.0539383	0.0671716
TKT2_f	e4p_c + xu5p__D_c --> f6p_c + g3p_c	-0.0126582	0.240506	-0.0989011	0.517778	0.152429	0.797222	0.818	0.000951187	-0.119853	0.0644605	0.0444949
ME1m	mal__L_m + nad_m --> co2_m + nadh_m + pyr_m	-0.0309278	-0.1	-0.3	0.531481	0.660714	0.797222	0.996857	-0.0178351	-0.31	0.0392784	0.03
DmGSSG	gthox_m --> gthox_e	-0.0309278			0.531481		0.797222		0.0239528		0.0905914
GLYAMDTRc	arg__L_c + gly_c --> gudac_c + orn_c	-0.0416667	0.222222	-0.222222	0.548519	0.165429	0.807818	0.818	-0.0846631	-0.199346	0.0739611	0.0228758
TYRTA	akg_c + tyr__L_c --> 34hpp_c + glu__L_c	-0.097561	0.680851	-0.0958904	0.648025	0.00271429	0.937321	0.095	-0.115215	-0.11204	0.07103	0.0685445
r0450	L2aadp_m + akg_m --> 2oxoadp_m + glu__L_m	-0.122449	0.489796	0.191919	0.693704	0.0194286	0.985789	0.207143	-0.117959	0.193535	0.045614	0.044838
MMEm	mmcoa__S_m --> mmcoa__R_m	-0.170213	0.468085	-0.010101	0.741728	0.024	0.999259	0.21	-0.128905	0.00983651	0.067941	0.0455007
PGM_f	3pg_c --> 2pg_c	-0.170213	-0.341463	0.587629	0.741728	0.924571	0.999259	0.996857	-0.179149	0.56134	0.0136502	0.0401566
ACACT1r	2.0 accoa_c --> aacoa_c + coa_c	-0.184211	-0.166667	0.294118	0.780741	0.716286	0.999259	0.996857	-0.18609	0.294771	0.00287129	0.0573862
DmLact	lac__L_c --> lac__L_e	-0.184211	-0.190476	0.680851	0.780741	0.788286	0.999259	0.996857	-0.182663	0.701203	0.00309598	0.0407031
TALA_f	g3p_c + s7p_c --> e4p_c + f6p_c	-0.190476	-0.195652	0.489796	0.78284	0.796429	0.999259	0.996857	-0.192955	0.52308	0.0037222	0.100757
MMMm	mmcoa__R_m --> succoa_m	-0.2	-0.097561	0.5	0.791975	0.621143	0.999259	0.988182	-0.194043	0.517526	0.0119149	0.0350515
PGI	g6p_c --> f6p_c	-0.2	-0.477273	-0.1	0.791975	0.986714	0.999259	0.996857	-0.24625	-0.0792784	0.070648	0.0316528
ACONTm_f	cit_m --> icit_m	-0.237113	-0.0227273	0.6875	0.835432	0.504286	0.999259	0.860976	-0.183045	0.735054	0.0597131	0.0475543
DmAsp	asp__L_c --> asp__L_e	-0.237113	-0.237113	1	0.835432	0.823	0.999259	0.996857	-0.242599	0.949592	0.0452931	0.0504131
RNDR1	adp_c --> dadp_c + h2o_c	-0.25	-0.538462	0.204545	0.846543	0.996143	0.999259	0.996857	-0.25	0.204545	0	2.77556e-17
3SALAASPm	3sala_c + asp__L_m --> 3sala_m + asp__L_c	-0.3	-0.122449	0.4	0.899136	0.668571	0.999259	0.996857	-0.273636	0.426939	0.0402711	0.0411497
r0801_b	gdp_m + gtp_c --> gdp_c + gtp_m	-0.304348	0.117647	0.047619	0.914198	0.314714	0.999259	0.852703	-0.195393	0.121511	0.126446	0.134406
HMR_1465	2.0 frdp_c --> HC01118_c + ppi_c	-0.318681	-0.382979	0.468085	0.925926	0.954429	0.999259	0.996857	-0.318681	0.468085	5.55112e-17	5.55112e-17
GLYtm_r	gly_m --> gly_c	-0.354167			0.936049		0.999259		-0.347518		0.0566651
TALA_b	e4p_c + f6p_c --> g3p_c + s7p_c	-0.363636	-0.382979	0.285714	0.946296	0.954429	0.999259	0.996857	-0.351127	0.292289	0.025211	0.0718931
LEUTA	akg_c + leu__L_c --> 4mop_c + glu__L_c	-0.363636	-0.458333	0.318182	0.946296	0.982714	0.999259	0.996857	-0.346314	0.348829	0.0821401	0.0736012
GLU5SAtmc_b	glu5sa_c --> glu5sa_m	-0.411765			0.971481		0.999259		-0.411765		5.55112e-17
SUCFUMtm_r	fum_m + succ_c --> fum_c + succ_m	-0.414141	-0.010101	0.191919	0.974198	0.487429	0.999259	0.860976	-0.414141	0.191919	5.55112e-17	2.77556e-17
MDH_f	mal__L_c + nad_c --> h_c + nadh_c + oaa_c	-0.443299	-0.318681	0.793814	0.975185	0.913714	0.999259	0.996857	-0.346093	0.7019	0.103044	0.0856837
AKGMALtm_f	akg_c + mal__L_m --> akg_m + mal__L_c	-0.477273	-0.5625	0.587629	0.98716	0.996857	0.999259	0.996857	-0.357713	0.496174	0.12844	0.174797
AKGMALtm_b	akg_m + mal__L_c --> akg_c + mal__L_m	-0.521739	-0.5625	0.489796	0.992593	0.996857	0.999259	0.996857	-0.431259	0.561362	0.118422	0.149609
MLTHFtm_r	mlthf_m --> mlthf_c	-0.521739			0.992593		0.999259		-0.533967		0.018679
PGK	13dpg_c + adp_c --> 3pg_c + atp_c	-0.649485	-0.237113	0.56044	0.998889	0.823	0.999259	0.996857	-0.638012	0.526281	0.0970728	0.0799358
VALTA	akg_c + val__L_c --> 3mob_c + glu__L_c	-0.666667	-0.458333	0.583333	0.999259	0.982714	0.999259	0.996857	-0.632482	0.539776	0.109304	0.0968475
