# Supplementary material for: INTEGRATE: Model-based multi-omics data integration to characterize multi-level metabolic regulation
Source: PLoS Comput Biol. 2022 Feb 7;18(2):e1009337. doi: 10.1371/journal.pcbi.1009337 (PMC8853556; doi:10.1371/journal.pcbi.1009337)
Supplement: S5 File — Table of RPSvsRAS and RPSvsFFD Cohen’s kappa coefficients confidence intervals for all model reactions (when applicable). (XLSX) [file pcbi.1009337.s009.xlsx]

## Sheet: Recon3D
Reaction	RPSvsFFD Cohen's kappa (mean)	RPSvsFFD Cohen's kappa (std)	RPSvsMET Cohen's kappa
r0942_f	0.798788	0.158073	0.793814
NDPK1m_b	0.757551	0.110719	0.897959
CREATtmdiffir	0.699394	0.0476338
TYRTA_f	0.654018	0.25827	0.680851
GLCMter	0.630004	0.134062
MTHFDm_f	0.547138	0.130326	0.659091
r0249_b	0.511938	0.246464	0.6875
r2373_f	0.506194	0.181896	0.587629
ABTArm_f	0.497065	0.111915	0.693878
TYRt_b	0.490662	0.204968	0.587629
GLYC3Ptmc_b	0.46567	0.164072
r0915_f	0.454269	0.178326	0.489796
CITtam_f	0.453188	0.165975	0.479167
OCOAT1m	0.413617	0.0287072	-0.136364
MMEm_b	0.411393	0.074167	0.468085
MMEm_f	0.404062	0.0549041	0.468085
HMR_3996_b	0.403569	0.140979
GLCter_f	0.387044	0.151323
HMR_7748_b	0.375265	0.136316	-0.477273
G6Pter_f	0.362612	0.260252	0.204545
METtec_b	0.361294	0.217489	0.473684
r0954_f	0.36	0.0843274	0.565217
r0512_b	0.355497	0.201131	0.764706
r0915_b	0.349694	0.186514	0.489796
G6PDH2rer_f	0.345714	0.182456	0.4
RPI_b	0.33163	0.339782	0.6875
r2373_b	0.326175	0.419703	0.587629
VALtec_b	0.312982	0.124484	0.571429
MTHFD2_f	0.304837	0.297925	0.659091
VALt5m_f	0.298856	0.307464
CYStec_b	0.295388	0.14162	-0.0526316
LEUtec_b	0.289888	0.329482	0.318182
PDHm	0.288966	0.167813	0.210526
AATAi_f	0.282857	0.179932	0.489796
HMR_3953_f	0.28221	0.326649
G3PD1_f	0.275141	0.203281	0.0909091
RPE_f	0.272445	0.325204	0.565217
r0801_b	0.246626	0.276449	0.117647
G6Pter_b	0.245058	0.0832801	0.204545
COAtl	0.239304	0.173004
GLYC3Ptmc_f	0.22806	0.133937
VALTAm_f	0.21771	0.230071	0.255319
NDPK1n_b	0.217143	0.0361403	0.545455
ADNtm_f	0.214167	0.029866	0.565217
PHETA1m_f	0.213641	0.122971	0.0425532
ACACT1rm	0.211739	0.0189018	-0.153846
ADNtm_b	0.207083	0.0223995	0.565217
NADHtpu	0.202761	0.247612
NADtx_f	0.20206	0.194006
COAtr_f	0.188106	0.102363
GLCtg	0.186998	0.312816	0.56044
RPEc_b	0.184046	0.295512	0.318182
ACONT_f	0.178045	0.266125	0.120879
ALATA_L_f	0.177629	0.181997	0.175258
CYSTS	0.172653	0.192977	0.0816327
SERtp	0.172637	0.160695
r1493	0.172281	0.25556
RPEc_f	0.171366	0.29532	0.318182
GLYtm_f	0.171351	0.355528
LEUTAm_f	0.169388	0.145804	0.255319
ADK3m_f	0.165507	0.0973457	0.23913
MTHFD_f	0.16399	0.250561	0.270833
COAtp_f	0.162226	0.230917
MDH_f	0.157608	0.232478	-0.318681
r0926	0.151547	0.298797
r2532_b	0.15	0.135401	0.3
GLYAMDTRc	0.140278	0.249203	0.222222
G5SADrm_f	0.13592	0.126024
HMR_3953_b	0.135598	0.335114
HMR_9665	0.134143	0.181503
r0160	0.133918	0.0893056	0.294118
CITRtr_b	0.127076	0.260077
r0196_f	0.126151	0.202987	0.210526
GNMT	0.115779	0.184197	0.0277778
RPE_b	0.115525	0.323563	0.565217
r0947	0.111219	0.100552	0
ASPte	0.110206	0.191353
r0819_f	0.109388	0.213044	0.285714
ADK1m_b	0.105374	0.111961	-0.382979
AMETt2m_b	0.0880851	0.105425	0.210526
MI1PS	0.0844203	0.209777	0.2
AMETtd_f	0.0840655	0.257967
r0822_b	0.0833333	0.188769	0.139785
r0822_f	0.0790348	0.0924322	0.139785
L_LACtcm	0.0789474	1.46285e-17	-0.136364
LEUt5m_f	0.0781857	0.259716
LYSACm	0.0777298	0.0946578
COAtm_b	0.0764313	0.177111	0.255319
GNDer	0.0744799	0.361045	0.137931
MTHFD2m_f	0.0598188	0.20799	0.659091
r1464_b	0.0564696	0.105332
r0081_f	0.0556966	0.191526	0.175258
HMR_9725_r	0.0543478	0.135912
G6PDH1rer_f	0.0521981	0.136969	0.157895
r0202m	0.048185	0.443664
FRDPtc_b	0.0454858	0.209348
LDH_Lm	0.0450017	0.110061	-0.341463
ADSS	0.044692	0.31262	-0.0227273
AMETt2m_f	0.0412766	0.0596437	0.210526
G6PDH2r_f	0.0386905	0.270097	0.4
GTPtn	0.0374468	0.305263
GTHRDtr	0.0360605	0.308734
TKT2_f	0.0355961	0.151792	0.305556
NADPHtxu	0.0283021	0.201802
HMR_7727	0.0242553	0.192418
r0157	0.0198925	0.230033
r0817_f	0.0176015	0.0312479	0.0425532
ALAR	0.013587	0.181609	-0.0227273
ADPtx_f	0.0123292	0.157756
ACONTm_f	0.0103093	0.0869355	-0.0227273
PGMT_b	0.0101268	0.142372	0.0625
FRDPtr_b	0.00768933	0.261991
SUCCTD_b	0.00454545	0.336665
r0191	0	0	0
SUCOAS1m_f	0	0	0
IPDPtx_b	0	0
FT	0	0
ACCOAtr_f	0	0	0
UTPtn_f	0	0
NDPK2_b	0	0
r1291_b	0	0
r0568	0	0	0
r1291_f	0	0
UTPtn_b	0	0
ME2	0	0	0
SUCD1m_b	0	0	0
MAL_Ltx_b	0	0
RE3347C_b	0	0
4ABUTtm_f	0	0
AKGDm	0	0	0
r0892	0	0
NDPK2n_b	0	0	0
MTHFTe	0	0
GLYATm	0	0	0
FBA_f	0	0	0
NDPK2m_r	0	0	0
NADPtru	0	0
r1292_f	0	0
FADH2tx_f	0	0
FADH2tru	0	0
ME2m	0	0	0
IPDDI_f	0	0	0
GNDc	0	0	0
FUMm_b	0	0	0
CITtbm	0	0	0
r0488_f	0	0	0
ACCOAtr_b	0	0	0
5MTHFt_b	0	0	0
FUM_b	0	0	0
HMR_3106_f	0	0
r0792_f	0	0	0
METS	0	0	0
HMR_7712_r	-0.000780195	0.172997
ADSL1	-0.00121377	0.245598	0.047619
AMETtd_b	-0.00159892	0.185009
COAtn_f	-0.00193966	0.0778084
COAtn_b	-0.00193966	0.0778084
COAtm_f	-0.00273537	0.330255	0.255319
r0156	-0.00460115	0.238376
PHEtec_b	-0.00505669	0.295269	0.0425532
4ABUTtm_b	-0.00526316	0.0166436
r1109_f	-0.00535424	0.273525
GMPtn_r	-0.00595745	0.230698
HMR_9628	-0.00645317	0.292237
RE2030M	-0.00697723	0.156315	0.0789474
GLCter_b	-0.00780434	0.299885
LYStn_r	-0.0091469	0.288371
GMPtg_b	-0.014411	0.362253
10FTHFtl_r	-0.0161856	0.420198
GMPtg_f	-0.0255516	0.310172
AMETr	-0.0262641	0.18828
SUCCtp_f	-0.0285495	0.35081
MMMm_f	-0.0319031	0.0749289	-0.097561
GLYC3Ptm	-0.033617	0.134789
HMR_7621	-0.035	0.309801
G6PDH2c	-0.0370946	0.0995725	0.1
NADPHtru	-0.0379045	0.221021
PPItm_f	-0.0398266	0.297419
MMMm_b	-0.0446691	0.0891547	-0.097561
GUACYC	-0.0447002	0.261634	0
GLYtm_b	-0.0449787	0.110771
ASNtm	-0.05	0.371932
r0317_f	-0.0504869	0.0906604	-0.0227273
GK1_b	-0.0523461	0.243353	0.368421
GDPtg_b	-0.052531	0.212412
r1429_f	-0.0547554	0.432368
FOLR2	-0.0554089	0.244496	-0.265823
ASPTA_f	-0.0594746	0.216652	-0.0227273
COAtr_b	-0.0644098	0.188252
ARGtD_b	-0.0672184	0.140242	-0.0227273
AHCYStd_f	-0.0695041	0.289563
GF6PTA	-0.0707143	0.337826	-0.170213
3HKYNAKGAT	-0.0723931	0.00909382	-0.1
r0022_f	-0.0754596	0.231875	-0.145833
NMNATr_b	-0.0766667	0.145816	-0.145833
AKGMALtm_b	-0.0770833	0.257962	-0.477273
r1464_f	-0.0774941	0.121425
ADSL2	-0.0782979	0.200439	0.210526
HMR_6572	-0.0871739	0.342969	0.2
ADNK3	-0.0900362	0.247999
r0514	-0.092043	0.219687	-0.265823
r2520_f	-0.0942141	0.24989	-0.382979
AMPtp_f	-0.0957397	0.103786
r0841_b	-0.0962178	0.318213
HMR_7711	-0.0965591	0.187592
ADK1_b	-0.0975291	0.271075	-0.0989011
ADNt_b	-0.0982971	0.2871	0.130435
r0409_f	-0.0995604	0.00056747	-0.0869565
GLNtm	-0.100153	0.301663
ME1m	-0.100302	0.223809	-0.1
TALA_f	-0.102293	0.118273	-0.195652
CITRtm_b	-0.102592	0.101796	-0.136364
2AMADPTm	-0.105816	0.237361	-0.0416667
r1459_f	-0.106983	0.268504
GDPtg_f	-0.108725	0.209562
r0962	-0.110526	0.200937
r0170_f	-0.113231	0.236546	-0.382979
CITtam_b	-0.118569	0.212829	0.479167
r2526_b	-0.119185	0.113959	-0.145833
TKT1_b	-0.127298	0.109195	-0.176471
AHCYStd_b	-0.127422	0.411386
ADNtl	-0.128333	0.256924	-0.190476
VALt5m_b	-0.129753	0.284195
r2525_b	-0.133469	0.148481	-0.122449
NADtn	-0.13375	0.111362
CITRtm_f	-0.135397	0.119382	-0.136364
MGSA2	-0.139253	0.239927
AKGMALtm_f	-0.139946	0.0999585	-0.477273
GLCtly	-0.140515	0.378015
r2520_b	-0.141069	0.312734	-0.382979
TKT2_b	-0.146224	0.229333	0.210526
r1435	-0.147408	0.349949
NADtru	-0.147675	0.262908
CITL	-0.152602	0.311434	-0.0989011
r0027_f	-0.156001	0.131484	-0.136364
MLTHFtm_f	-0.158579	0.347363
GLYtp_f	-0.161356	0.183898
HMR_4790_f	-0.162635	0.251603
PPItm_b	-0.166605	0.216827
SERHL	-0.167591	0.220298	0
ADK3m_b	-0.169653	0.309147	-0.0526316
ACACT1r_f	-0.173894	0.061538	-0.166667
TPI_b	-0.175319	0.109685	-0.097561
ASPNATm	-0.178696	0.0628207
G5SADs	-0.182105	0.15441
GLU5SAtmc	-0.182105	0.15441
NADHtru	-0.182766	0.245345
r1459_b	-0.183852	0.252704
r0821_f	-0.184848	0.246765	-0.010101
MDHm_f	-0.185537	0.0886309	-0.25
r1434	-0.186385	0.234078
r2539_b	-0.187843	0.28569
HMR_1465_r	-0.194227	0.236275	-0.382979
LYStip	-0.194583	0.017129
CYSTA	-0.195102	0.231523	0.0425532
ADK3_f	-0.198696	0.0021002	-0.136364
r1062	-0.202221	0.184365
r2539_f	-0.203859	0.255601
r1106_b	-0.205737	0.299251
HMR_4957	-0.211414	0.198576
FRDPtcr_b	-0.212121	0.405954
HMR_7745_r	-0.214227	0.286888	-0.170213
GND	-0.215745	0.123087	0.137931
CYSGLTH_b	-0.219608	0.194708
PPItr_f	-0.225417	0.177642
FRDPtcr_f	-0.230105	0.411688
PGI_f	-0.231341	0.29565	-0.477273
r1078	-0.236666	0.178336
r0841_f	-0.24425	0.335021
AHCYStr_r	-0.245725	0.167515
r0821_b	-0.253636	0.149693	-0.010101
TALA_b	-0.266753	0.144526	-0.382979
MLTHFtm_b	-0.270365	0.323487
ADK3_b	-0.272501	0.0427675	-0.230769
PGCD	-0.275056	0.15409	0.545455
LDH_L_f	-0.293876	0.167163	-0.0869565
HMR_3831	-0.29492	0.186618	-0.538462
r0819_b	-0.297143	0.204659	0.285714
r1436	-0.297591	0.252273
GTMLTe	-0.301134	0.153424	-0.237113
UNK3r_b	-0.304489	0.437856
r1063	-0.309774	0.0126808
ALAPAT4te_b	-0.310362	0.313398	-0.304348
PGM_b	-0.313592	0.0942728	-0.341463
NDPK1_b	-0.313827	0.24489	0
PHETA1_f	-0.31912	0.27626	-0.0989011
PPItr_b	-0.325431	0.469225
r0021_f	-0.337233	0.32268	-0.145833
GLCGLUT2	-0.341463	5.85139e-17	0
PGI_b	-0.347057	0.341396	-0.477273
r1059	-0.34875	0.167648	-0.354167
10FTHFtm_f	-0.351647	0.0322032
PGK_b	-0.355834	0.147666	-0.354167
TRPt_b	-0.362936	0.26722	-0.649485
HMR_7749_b	-0.365	0.207305	-0.477273
10FTHFtm_b	-0.376307	0.134627
PPItx_f	-0.376994	0.254933
DPGM	-0.3973	0.366227	-0.237113
r1140	-0.407149	0.138758
ORNTArm_f	-0.414068	0.225864	-0.443299
r1386	-0.459257	0.137564
TYRTAm_f	-0.464898	0.0891432	0.166667
GLCt1r_b	-0.495611	0.148644	0.56044
r1073	-0.495774	0.145989
r1077	-0.511402	0.205722
r1076	-0.511667	0.142911
r0060	-0.52625	0.154098	0
r1064	-0.526939	0.142558
AKGtp_f	-0.529083	0.0845285
r1061	-0.53	0.176698
r1074	-0.531616	0.150369
r1071	-0.531667	0.139501
3SALAASPm_r	-0.540738	0.163151	-0.122449
ASPTAm_f	-0.549348	0.0598313	-0.521739
VALTA_f	-0.573061	0.0645994	-0.458333
LEUt5m_b	-0.578895	0.0476442
LEUTA	-0.579728	0.0708281	-0.458333
r0801_f	-0.585	0.0193649	0.117647
r1080	-0.63433	0.142505
r1068	-0.726531	0.142539
ACCOAtn_f
ACCOAtn_b
ACCOAgt			0
ADEtl			-0.0526316
CYSTAm			-0.458333
r0450_f			0.489796
RE2031M			-0.0126582
RE2032M			0.0789474
RE2223M			0
RE2349C_f			-0.0126582
RE2349M			-0.0752688
GLUTCOAACBP			-0.0869565
ALAALACNc_r			-0.477273
GLYGLYCNc_r			-0.318681
LEULEULAPc_r			-0.170213
FRTT			0
GLYLEUHYDROc_r			-0.318681
AICART_f			-0.170213
ARGSL_f			-0.315789
2M3OVCOAm			0
PPIOGLYc
HMR_0718			0
HMR_6771			-0.097561
HMR_7759			0.0909091
ACACT10m_b			0
ADEt_b			-0.382979
MAN6PI_b			0.0625
ARGSL_b			-0.341463
