# Supplementary material for: INTEGRATE: Model-based multi-omics data integration to characterize multi-level metabolic regulation
Source: PLoS Comput Biol. 2022 Feb 7;18(2):e1009337. doi: 10.1371/journal.pcbi.1009337 (PMC8853556; doi:10.1371/journal.pcbi.1009337)
Supplement: S1 Compressed File Archive — Compressed file archive including the five cell-relative models (SBML). (ZIP) [file pcbi.1009337.s010.zip]

Archive with 6 entries (5 files):
- Models/
- Models/ENGRO2_MCF102A_wIrrRxns.xml
- Models/ENGRO2_MCF7_wIrrRxns.xml
- Models/ENGRO2_MDAMB231_wIrrRxns.xml
- Models/ENGRO2_MDAMB361_wIrrRxns.xml
- Models/ENGRO2_SKBR3_wIrrRxns.xml
