# Supplementary material for: INTEGRATE: Model-based multi-omics data integration to characterize multi-level metabolic regulation
Source: PLoS Comput Biol. 2022 Feb 7;18(2):e1009337. doi: 10.1371/journal.pcbi.1009337 (PMC8853556; doi:10.1371/journal.pcbi.1009337)
Supplement: S1 Compressed File Archive — Compressed file archive including the five cell-relative models (SBML). (ZIP) [file pcbi.1009337.s010.zip › Models/ENGRO2_MCF7_wIrrRxns.xml]

<?xml version="1.0" encoding="UTF-8"?>
<sbml xmlns="http://www.sbml.org/sbml/level3/version1/core" xmlns:fbc="http://www.sbml.org/sbml/level3/version1/fbc/version2" xmlns:groups="http://www.sbml.org/sbml/level3/version1/groups/version1" sboTerm="SBO:0000624" level="3" version="1" fbc:required="false" groups:required="false">
  <model metaid="meta_M_dc" id="M_dc" name="Model Exported from COBRA Toolbox" fbc:strict="true">
    <listOfUnitDefinitions>
      <unitDefinition id="mmol_per_gDW_per_hr">
        <listOfUnits>
          <unit kind="mole" exponent="1" scale="-3" multiplier="1"/>
          <unit kind="gram" exponent="-1" scale="0" multiplier="1"/>
          <unit kind="second" exponent="-1" scale="0" multiplier="3600"/>
        </listOfUnits>
      </unitDefinition>
    </listOfUnitDefinitions>
    <listOfCompartments>
      <compartment id="c" name="Cytoplasm" constant="true"/>
    </listOfCompartments>
    <listOfSpecies>
      <species id="M_accoa_c" name="acetylCoAc" compartment="c" hasOnlySubstanceUnits="false" boundaryCondition="false" constant="false" fbc:charge="0" fbc:chemicalFormula="C23H34N7O17P3S"/>
      <species id="M_accoa_m" name="acetylCoAm" compartment="c" hasOnlySubstanceUnits="false" boundaryCondition="false" constant="false" fbc:charge="0" fbc:chemicalFormula="C23H34N7O17P3S"/>
      <species id="M_pyr_m" name="pyruvatem" compartment="c" hasOnlySubstanceUnits="false" boundaryCondition="false" constant="false" fbc:charge="0" fbc:chemicalFormula="C3H3O3"/>
      <species id="M_pyr_c" name="pyruvatec" compartment="c" hasOnlySubstanceUnits="false" boundaryCondition="false" constant="false" fbc:charge="0" fbc:chemicalFormula="C3H3O3"/>
      <species id="M_lac__L_c" name="lactatec" compartment="c" hasOnlySubstanceUnits="false" boundaryCondition="false" constant="false" fbc:charge="0" fbc:chemicalFormula="C3H5O3"/>
      <species id="M_lac__L_e" name="lactatex" compartment="c" hasOnlySubstanceUnits="false" boundaryCondition="false" constant="false" fbc:charge="0" fbc:chemicalFormula="C3H5O3"/>
      <species id="M_f6p_c" name="fructose6phosphatec" compartment="c" hasOnlySubstanceUnits="false" boundaryCondition="false" constant="false" fbc:charge="0" fbc:chemicalFormula="C6H11O9P"/>
      <species id="M_fdp_c" name="fructose1_6bisphosphatec" compartment="c" hasOnlySubstanceUnits="false" boundaryCondition="false" constant="false" fbc:charge="0" fbc:chemicalFormula="C6H10O12P2"/>
      <species id="M_pep_c" name="PEPc" compartment="c" hasOnlySubstanceUnits="false" boundaryCondition="false" constant="false" fbc:charge="0" fbc:chemicalFormula="C3H2O6P"/>
      <species id="M_2pg_c" name="2phosphoDglyceratec" compartment="c" hasOnlySubstanceUnits="false" boundaryCondition="false" constant="false" fbc:charge="0" fbc:chemicalFormula="C3H4O7P"/>
      <species id="M_13dpg_c" name="1_3bisphosphoDglyceratec" compartment="c" hasOnlySubstanceUnits="false" boundaryCondition="false" constant="false" fbc:charge="0" fbc:chemicalFormula="C3H4O10P2"/>
      <species id="M_23dpg_c" name="2_3bisphosphoDglyceratec" compartment="c" hasOnlySubstanceUnits="false" boundaryCondition="false" constant="false" fbc:charge="0" fbc:chemicalFormula="C3H3O10P2"/>
      <species id="M_g3p_c" name="GAPc" compartment="c" hasOnlySubstanceUnits="false" boundaryCondition="false" constant="false" fbc:charge="0" fbc:chemicalFormula="C3H5O6P"/>
      <species id="M_dhap_c" name="DHAPc" compartment="c" hasOnlySubstanceUnits="false" boundaryCondition="false" constant="false" fbc:charge="0" fbc:chemicalFormula="C3H5O6P"/>
      <species id="M_g6p_c" name="glucose6phosphatec" compartment="c" hasOnlySubstanceUnits="false" boundaryCondition="false" constant="false" fbc:charge="0" fbc:chemicalFormula="C6H11O9P"/>
      <species id="M_glc__D_c" name="glucosec" compartment="c" hasOnlySubstanceUnits="false" boundaryCondition="false" constant="false" fbc:charge="0" fbc:chemicalFormula="C6H12O6"/>
      <species id="M_glc__D_e" name="glucosex" compartment="c" hasOnlySubstanceUnits="false" boundaryCondition="false" constant="false" fbc:charge="0" fbc:chemicalFormula="C6H12O6"/>
      <species id="M_3pg_c" name="3phosphoDglyceratec" compartment="c" hasOnlySubstanceUnits="false" boundaryCondition="false" constant="false" fbc:charge="0" fbc:chemicalFormula="C3H4O7P"/>
      <species id="M_ficytC_m" name="ferricytochromeCm" compartment="c" hasOnlySubstanceUnits="false" boundaryCondition="false" constant="false" fbc:charge="0" fbc:chemicalFormula="C42H54FeN8O6S2"/>
      <species id="M_focytC_m" name="ferrocytochromeCm" compartment="c" hasOnlySubstanceUnits="false" boundaryCondition="false" constant="false" fbc:charge="0" fbc:chemicalFormula="C42H54FeN8O6S2"/>
      <species id="M_mal__L_c" name="malatec" compartment="c" hasOnlySubstanceUnits="false" boundaryCondition="false" constant="false" fbc:charge="0" fbc:chemicalFormula="C4H4O5"/>
      <species id="M_mal__L_m" name="malatem" compartment="c" hasOnlySubstanceUnits="false" boundaryCondition="false" constant="false" fbc:charge="0" fbc:chemicalFormula="C4H4O5"/>
      <species id="M_oaa_c" name="OAAc" compartment="c" hasOnlySubstanceUnits="false" boundaryCondition="false" constant="false" fbc:charge="0" fbc:chemicalFormula="C4H2O5"/>
      <species id="M_oaa_m" name="OAAm" compartment="c" hasOnlySubstanceUnits="false" boundaryCondition="false" constant="false" fbc:charge="0" fbc:chemicalFormula="C4H2O5"/>
      <species id="M_q10_m" name="ubiquinonem" compartment="c" hasOnlySubstanceUnits="false" boundaryCondition="false" constant="false" fbc:charge="0" fbc:chemicalFormula="C59H90O4"/>
      <species id="M_q10h2_m" name="ubiquinolm" compartment="c" hasOnlySubstanceUnits="false" boundaryCondition="false" constant="false" fbc:charge="0" fbc:chemicalFormula="C59H92O4"/>
      <species id="M_succoa_m" name="succinylCoAm" compartment="c" hasOnlySubstanceUnits="false" boundaryCondition="false" constant="false" fbc:charge="0" fbc:chemicalFormula="C25H35N7O19P3S"/>
      <species id="M_succ_m" name="succinatem" compartment="c" hasOnlySubstanceUnits="false" boundaryCondition="false" constant="false" fbc:charge="0" fbc:chemicalFormula="C4H4O4"/>
      <species id="M_icit_c" name="isocitratec" compartment="c" hasOnlySubstanceUnits="false" boundaryCondition="false" constant="false" fbc:charge="0" fbc:chemicalFormula="C6H5O7"/>
      <species id="M_icit_m" name="isocitratem" compartment="c" hasOnlySubstanceUnits="false" boundaryCondition="false" constant="false" fbc:charge="0" fbc:chemicalFormula="C6H5O7"/>
      <species id="M_akg_c" name="AKGc" compartment="c" hasOnlySubstanceUnits="false" boundaryCondition="false" constant="false" fbc:charge="0" fbc:chemicalFormula="C5H4O5"/>
      <species id="M_akg_m" name="AKGm" compartment="c" hasOnlySubstanceUnits="false" boundaryCondition="false" constant="false" fbc:charge="0" fbc:chemicalFormula="C5H4O5"/>
      <species id="M_cit_c" name="citratec" compartment="c" hasOnlySubstanceUnits="false" boundaryCondition="false" constant="false" fbc:charge="0" fbc:chemicalFormula="C6H5O7"/>
      <species id="M_cit_m" name="citratem" compartment="c" hasOnlySubstanceUnits="false" boundaryCondition="false" constant="false" fbc:charge="0" fbc:chemicalFormula="C6H5O7"/>
      <species id="M_fum_c" name="fumaratec" compartment="c" hasOnlySubstanceUnits="false" boundaryCondition="false" constant="false" fbc:charge="0" fbc:chemicalFormula="C4H2O4"/>
      <species id="M_fum_m" name="fumaratem" compartment="c" hasOnlySubstanceUnits="false" boundaryCondition="false" constant="false" fbc:charge="0" fbc:chemicalFormula="C4H2O4"/>
      <species id="M_6pgl_c" name="glucono1_5lactone6phosphatec" compartment="c" hasOnlySubstanceUnits="false" boundaryCondition="false" constant="false" fbc:charge="0" fbc:chemicalFormula="C6H9O9P"/>
      <species id="M_r5p_c" name="ribose5phosphatec" compartment="c" hasOnlySubstanceUnits="false" boundaryCondition="false" constant="false" fbc:charge="0" fbc:chemicalFormula="C5H9O8P"/>
      <species id="M_ru5p__D_c" name="ribulose5phosphatec" compartment="c" hasOnlySubstanceUnits="false" boundaryCondition="false" constant="false" fbc:charge="0" fbc:chemicalFormula="C5H9O8P"/>
      <species id="M_xu5p__D_c" name="Dxylulose5phosphatec" compartment="c" hasOnlySubstanceUnits="false" boundaryCondition="false" constant="false" fbc:charge="0" fbc:chemicalFormula="C5H9O8P"/>
      <species id="M_e4p_c" name="erythrose4phosphatec" compartment="c" hasOnlySubstanceUnits="false" boundaryCondition="false" constant="false" fbc:charge="0" fbc:chemicalFormula="C4H7O7P"/>
      <species id="M_6pgc_c" name="6phosphoDgluconatec" compartment="c" hasOnlySubstanceUnits="false" boundaryCondition="false" constant="false" fbc:charge="0" fbc:chemicalFormula="C6H10O10P"/>
      <species id="M_HC00361_c" name="sedoheptulose1_7bisphosphatec" compartment="c" hasOnlySubstanceUnits="false" boundaryCondition="false" constant="false" fbc:charge="0" fbc:chemicalFormula="C7H12O13P2"/>
      <species id="M_s7p_c" name="sedoheptulose7phosphatec" compartment="c" hasOnlySubstanceUnits="false" boundaryCondition="false" constant="false" fbc:charge="0" fbc:chemicalFormula="C7H13O10P"/>
      <species id="M_glu__L_c" name="glutamatec" compartment="c" hasOnlySubstanceUnits="false" boundaryCondition="false" constant="false" fbc:charge="0" fbc:chemicalFormula="C5H8NO4"/>
      <species id="M_glu__L_m" name="glutamatem" compartment="c" hasOnlySubstanceUnits="false" boundaryCondition="false" constant="false" fbc:charge="0" fbc:chemicalFormula="C5H8NO4"/>
      <species id="M_glu__L_e" name="glutamatex" compartment="c" hasOnlySubstanceUnits="false" boundaryCondition="false" constant="false" fbc:charge="0" fbc:chemicalFormula="C5H8NO4"/>
      <species id="M_gln__L_c" name="glutaminec" compartment="c" hasOnlySubstanceUnits="false" boundaryCondition="false" constant="false" fbc:charge="0" fbc:chemicalFormula="C5H10N2O3"/>
      <species id="M_gln__L_e" name="glutaminex" compartment="c" hasOnlySubstanceUnits="false" boundaryCondition="false" constant="false" fbc:charge="0" fbc:chemicalFormula="C5H10N2O3"/>
      <species id="M_gln__L_m" name="glutaminem" compartment="c" hasOnlySubstanceUnits="false" boundaryCondition="false" constant="false" fbc:charge="0" fbc:chemicalFormula="C5H10N2O3"/>
      <species id="M_asp__L_c" name="aspartatec" compartment="c" hasOnlySubstanceUnits="false" boundaryCondition="false" constant="false" fbc:charge="0" fbc:chemicalFormula="C4H6NO4"/>
      <species id="M_asp__L_m" name="aspartatem" compartment="c" hasOnlySubstanceUnits="false" boundaryCondition="false" constant="false" fbc:charge="0" fbc:chemicalFormula="C4H6NO4"/>
      <species id="M_asp__L_e" name="aspartatex" compartment="c" hasOnlySubstanceUnits="false" boundaryCondition="false" constant="false" fbc:charge="0" fbc:chemicalFormula="C4H6NO4"/>
      <species id="M_atp_c" name="ATPc" compartment="c" hasOnlySubstanceUnits="false" boundaryCondition="false" constant="false" fbc:charge="0" fbc:chemicalFormula="C10H12N5O13P3"/>
      <species id="M_atp_m" name="ATPm" compartment="c" hasOnlySubstanceUnits="false" boundaryCondition="false" constant="false" fbc:charge="0" fbc:chemicalFormula="C10H12N5O13P3"/>
      <species id="M_coa_c" name="CoAc" compartment="c" hasOnlySubstanceUnits="false" boundaryCondition="false" constant="false" fbc:charge="0" fbc:chemicalFormula="C21H32N7O16P3S"/>
      <species id="M_coa_m" name="CoAm" compartment="c" hasOnlySubstanceUnits="false" boundaryCondition="false" constant="false" fbc:charge="0" fbc:chemicalFormula="C21H32N7O16P3S"/>
      <species id="M_amp_c" name="AMPc" compartment="c" hasOnlySubstanceUnits="false" boundaryCondition="false" constant="false" fbc:charge="0" fbc:chemicalFormula="C10H12N5O7P"/>
      <species id="M_ppi_c" name="Ppic" compartment="c" hasOnlySubstanceUnits="false" boundaryCondition="false" constant="false" fbc:charge="0" fbc:chemicalFormula="HO7P2"/>
      <species id="M_adp_c" name="ADPc" compartment="c" hasOnlySubstanceUnits="false" boundaryCondition="false" constant="false" fbc:charge="0" fbc:chemicalFormula="C10H12N5O10P2"/>
      <species id="M_adp_m" name="ADPm" compartment="c" hasOnlySubstanceUnits="false" boundaryCondition="false" constant="false" fbc:charge="0" fbc:chemicalFormula="C10H12N5O10P2"/>
      <species id="M_nad_c" name="NADc" compartment="c" hasOnlySubstanceUnits="false" boundaryCondition="false" constant="false" fbc:charge="0" fbc:chemicalFormula="C21H26N7O14P2"/>
      <species id="M_nad_m" name="NADm" compartment="c" hasOnlySubstanceUnits="false" boundaryCondition="false" constant="false" fbc:charge="0" fbc:chemicalFormula="C21H26N7O14P2"/>
      <species id="M_nadh_c" name="NADHc" compartment="c" hasOnlySubstanceUnits="false" boundaryCondition="false" constant="false" fbc:charge="0" fbc:chemicalFormula="C21H27N7O14P2"/>
      <species id="M_nadh_m" name="NADHm" compartment="c" hasOnlySubstanceUnits="false" boundaryCondition="false" constant="false" fbc:charge="0" fbc:chemicalFormula="C21H27N7O14P2"/>
      <species id="M_co2_c" name="CO2c" compartment="c" hasOnlySubstanceUnits="false" boundaryCondition="false" constant="false" fbc:charge="0" fbc:chemicalFormula="CO2"/>
      <species id="M_co2_m" name="CO2m" compartment="c" hasOnlySubstanceUnits="false" boundaryCondition="false" constant="false" fbc:charge="0" fbc:chemicalFormula="CO2"/>
      <species id="M_co2_e" name="CO2x" compartment="c" hasOnlySubstanceUnits="false" boundaryCondition="false" constant="false" fbc:charge="0" fbc:chemicalFormula="CO2"/>
      <species id="M_h_c" name="Hc" compartment="c" hasOnlySubstanceUnits="false" boundaryCondition="false" constant="false" fbc:charge="0" fbc:chemicalFormula="H"/>
      <species id="M_h_m" name="Hm" compartment="c" hasOnlySubstanceUnits="false" boundaryCondition="false" constant="false" fbc:charge="0" fbc:chemicalFormula="H"/>
      <species id="M_h_e" name="Hx" compartment="c" hasOnlySubstanceUnits="false" boundaryCondition="false" constant="false" fbc:charge="0" fbc:chemicalFormula="H"/>
      <species id="M_h2o_c" name="H2Oc" compartment="c" hasOnlySubstanceUnits="false" boundaryCondition="false" constant="false" fbc:charge="0" fbc:chemicalFormula="H2O"/>
      <species id="M_h2o_m" name="H2Om" compartment="c" hasOnlySubstanceUnits="false" boundaryCondition="false" constant="false" fbc:charge="0" fbc:chemicalFormula="H2O"/>
      <species id="M_h2o_e" name="H2Ox" compartment="c" hasOnlySubstanceUnits="false" boundaryCondition="false" constant="false" fbc:charge="0" fbc:chemicalFormula="H2O"/>
      <species id="M_nadp_c" name="NADPc" compartment="c" hasOnlySubstanceUnits="false" boundaryCondition="false" constant="false" fbc:charge="0" fbc:chemicalFormula="C21H25N7O17P3"/>
      <species id="M_nadp_m" name="NADPm" compartment="c" hasOnlySubstanceUnits="false" boundaryCondition="false" constant="false" fbc:charge="0" fbc:chemicalFormula="C21H25N7O17P3"/>
      <species id="M_nadph_c" name="NADPHc" compartment="c" hasOnlySubstanceUnits="false" boundaryCondition="false" constant="false" fbc:charge="0" fbc:chemicalFormula="C21H26N7O17P3"/>
      <species id="M_nadph_m" name="NADPHm" compartment="c" hasOnlySubstanceUnits="false" boundaryCondition="false" constant="false" fbc:charge="0" fbc:chemicalFormula="C21H26N7O17P3"/>
      <species id="M_ump_c" name="UMPc" compartment="c" hasOnlySubstanceUnits="false" boundaryCondition="false" constant="false" fbc:charge="0" fbc:chemicalFormula="C9H11N2O9P"/>
      <species id="M_ump_e" name="UMPx" compartment="c" hasOnlySubstanceUnits="false" boundaryCondition="false" constant="false" fbc:charge="0" fbc:chemicalFormula="C9H11N2O9P"/>
      <species id="M_udp_c" name="UDPc" compartment="c" hasOnlySubstanceUnits="false" boundaryCondition="false" constant="false" fbc:charge="0" fbc:chemicalFormula="C9H11N2O12P2"/>
      <species id="M_utp_c" name="UTPc" compartment="c" hasOnlySubstanceUnits="false" boundaryCondition="false" constant="false" fbc:charge="0" fbc:chemicalFormula="C9H11N2O15P3"/>
      <species id="M_pi_c" name="Pic" compartment="c" hasOnlySubstanceUnits="false" boundaryCondition="false" constant="false" fbc:charge="0" fbc:chemicalFormula="HO4P"/>
      <species id="M_pi_m" name="Pim" compartment="c" hasOnlySubstanceUnits="false" boundaryCondition="false" constant="false" fbc:charge="0" fbc:chemicalFormula="HO4P"/>
      <species id="M_cmp_c" name="CMPc" compartment="c" hasOnlySubstanceUnits="false" boundaryCondition="false" constant="false" fbc:charge="0" fbc:chemicalFormula="C9H12N3O8P"/>
      <species id="M_cdp_c" name="CDPc" compartment="c" hasOnlySubstanceUnits="false" boundaryCondition="false" constant="false" fbc:charge="0" fbc:chemicalFormula="C9H12N3O11P2"/>
      <species id="M_ctp_c" name="CTPc" compartment="c" hasOnlySubstanceUnits="false" boundaryCondition="false" constant="false" fbc:charge="0" fbc:chemicalFormula="C9H12N3O14P3"/>
      <species id="M_hco3_c" name="HCO3c" compartment="c" hasOnlySubstanceUnits="false" boundaryCondition="false" constant="false" fbc:charge="0" fbc:chemicalFormula="CHO3"/>
      <species id="M_hco3_m" name="HCO3m" compartment="c" hasOnlySubstanceUnits="false" boundaryCondition="false" constant="false" fbc:charge="0" fbc:chemicalFormula="CHO3"/>
      <species id="M_fad_c" name="FADc" compartment="c" hasOnlySubstanceUnits="false" boundaryCondition="false" constant="false" fbc:charge="0" fbc:chemicalFormula="C27H31N9O15P2"/>
      <species id="M_fad_m" name="FADm" compartment="c" hasOnlySubstanceUnits="false" boundaryCondition="false" constant="false" fbc:charge="0" fbc:chemicalFormula="C27H31N9O15P2"/>
      <species id="M_fadh2_c" name="FADH2c" compartment="c" hasOnlySubstanceUnits="false" boundaryCondition="false" constant="false" fbc:charge="0" fbc:chemicalFormula="C27H33N9O15P2"/>
      <species id="M_fadh2_m" name="FADH2m" compartment="c" hasOnlySubstanceUnits="false" boundaryCondition="false" constant="false" fbc:charge="0" fbc:chemicalFormula="C27H33N9O15P2"/>
      <species id="M_fmn_c" name="FMNc" compartment="c" hasOnlySubstanceUnits="false" boundaryCondition="false" constant="false" fbc:charge="0" fbc:chemicalFormula="C17H19N4O9P"/>
      <species id="M_gmp_c" name="GMPc" compartment="c" hasOnlySubstanceUnits="false" boundaryCondition="false" constant="false" fbc:charge="0" fbc:chemicalFormula="C10H12N5O8P"/>
      <species id="M_gdp_c" name="GDPc" compartment="c" hasOnlySubstanceUnits="false" boundaryCondition="false" constant="false" fbc:charge="0" fbc:chemicalFormula="C10H12N5O11P2"/>
      <species id="M_gtp_c" name="GTPc" compartment="c" hasOnlySubstanceUnits="false" boundaryCondition="false" constant="false" fbc:charge="0" fbc:chemicalFormula="C10H12N5O14P3"/>
      <species id="M_gdp_m" name="GDPm" compartment="c" hasOnlySubstanceUnits="false" boundaryCondition="false" constant="false" fbc:charge="0" fbc:chemicalFormula="C10H12N5O11P2"/>
      <species id="M_gtp_m" name="GTPm" compartment="c" hasOnlySubstanceUnits="false" boundaryCondition="false" constant="false" fbc:charge="0" fbc:chemicalFormula="C10H12N5O14P3"/>
      <species id="M_nh4_c" name="NH3c" compartment="c" hasOnlySubstanceUnits="false" boundaryCondition="false" constant="false" fbc:charge="0" fbc:chemicalFormula="H4N"/>
      <species id="M_nh4_m" name="NH3m" compartment="c" hasOnlySubstanceUnits="false" boundaryCondition="false" constant="false" fbc:charge="0" fbc:chemicalFormula="H4N"/>
      <species id="M_nh4_e" name="NH3x" compartment="c" hasOnlySubstanceUnits="false" boundaryCondition="false" constant="false" fbc:charge="0" fbc:chemicalFormula="H4N"/>
      <species id="M_o2_c" name="O2c" compartment="c" hasOnlySubstanceUnits="false" boundaryCondition="false" constant="false" fbc:charge="0" fbc:chemicalFormula="O2"/>
      <species id="M_o2_m" name="O2m" compartment="c" hasOnlySubstanceUnits="false" boundaryCondition="false" constant="false" fbc:charge="0" fbc:chemicalFormula="O2"/>
      <species id="M_o2_e" name="O2x" compartment="c" hasOnlySubstanceUnits="false" boundaryCondition="false" constant="false" fbc:charge="0" fbc:chemicalFormula="O2"/>
      <species id="M_arg__L_c" name="argininec" compartment="c" hasOnlySubstanceUnits="false" boundaryCondition="false" constant="false" fbc:charge="0" fbc:chemicalFormula="C6H15N4O2"/>
      <species id="M_arg__L_e" name="argininex" compartment="c" hasOnlySubstanceUnits="false" boundaryCondition="false" constant="false" fbc:charge="0" fbc:chemicalFormula="C6H15N4O2"/>
      <species id="M_argsuc_c" name="argininosuccinatec" compartment="c" hasOnlySubstanceUnits="false" boundaryCondition="false" constant="false" fbc:charge="0" fbc:chemicalFormula="C10H17N4O6"/>
      <species id="M_pro__L_c" name="prolinec" compartment="c" hasOnlySubstanceUnits="false" boundaryCondition="false" constant="false" fbc:charge="0" fbc:chemicalFormula="C5H9NO2"/>
      <species id="M_pro__L_e" name="prolinex" compartment="c" hasOnlySubstanceUnits="false" boundaryCondition="false" constant="false" fbc:charge="0" fbc:chemicalFormula="C5H9NO2"/>
      <species id="M_leu__L_c" name="leucinec" compartment="c" hasOnlySubstanceUnits="false" boundaryCondition="false" constant="false" fbc:charge="0" fbc:chemicalFormula="C6H13NO2"/>
      <species id="M_leu__L_e" name="leucinex" compartment="c" hasOnlySubstanceUnits="false" boundaryCondition="false" constant="false" fbc:charge="0" fbc:chemicalFormula="C6H13NO2"/>
      <species id="M_leu__L_m" name="leucinem" compartment="c" hasOnlySubstanceUnits="false" boundaryCondition="false" constant="false" fbc:charge="0" fbc:chemicalFormula="C6H13NO2"/>
      <species id="M_ile__L_c" name="isoleucinec" compartment="c" hasOnlySubstanceUnits="false" boundaryCondition="false" constant="false" fbc:charge="0" fbc:chemicalFormula="C6H13NO2"/>
      <species id="M_ile__L_e" name="isoleucinex" compartment="c" hasOnlySubstanceUnits="false" boundaryCondition="false" constant="false" fbc:charge="0" fbc:chemicalFormula="C6H13NO2"/>
      <species id="M_ile__L_m" name="isoleucinem" compartment="c" hasOnlySubstanceUnits="false" boundaryCondition="false" constant="false" fbc:charge="0" fbc:chemicalFormula="C6H13NO2"/>
      <species id="M_cys__L_c" name="cysteinec" compartment="c" hasOnlySubstanceUnits="false" boundaryCondition="false" constant="false" fbc:charge="0" fbc:chemicalFormula="C3H7NO2S"/>
      <species id="M_met__L_c" name="methioninec" compartment="c" hasOnlySubstanceUnits="false" boundaryCondition="false" constant="false" fbc:charge="0" fbc:chemicalFormula="C5H11NO2S"/>
      <species id="M_met__L_e" name="methionine" compartment="c" hasOnlySubstanceUnits="false" boundaryCondition="false" constant="false" fbc:charge="0" fbc:chemicalFormula="C5H11NO2S"/>
      <species id="M_gly_c" name="glycinec" compartment="c" hasOnlySubstanceUnits="false" boundaryCondition="false" constant="false" fbc:charge="0" fbc:chemicalFormula="C2H5NO2"/>
      <species id="M_gly_m" name="glycinem" compartment="c" hasOnlySubstanceUnits="false" boundaryCondition="false" constant="false" fbc:charge="0" fbc:chemicalFormula="C2H5NO2"/>
      <species id="M_gly_e" name="glycinex" compartment="c" hasOnlySubstanceUnits="false" boundaryCondition="false" constant="false" fbc:charge="0" fbc:chemicalFormula="C2H5NO2"/>
      <species id="M_phe__L_c" name="phenylalaninec" compartment="c" hasOnlySubstanceUnits="false" boundaryCondition="false" constant="false" fbc:charge="0" fbc:chemicalFormula="C9H11NO2"/>
      <species id="M_phe__L_e" name="phenylalaninex" compartment="c" hasOnlySubstanceUnits="false" boundaryCondition="false" constant="false" fbc:charge="0" fbc:chemicalFormula="C9H11NO2"/>
      <species id="M_tyr__L_c" name="tyrosinec" compartment="c" hasOnlySubstanceUnits="false" boundaryCondition="false" constant="false" fbc:charge="0" fbc:chemicalFormula="C9H11NO3"/>
      <species id="M_ser__L_c" name="serinec" compartment="c" hasOnlySubstanceUnits="false" boundaryCondition="false" constant="false" fbc:charge="0" fbc:chemicalFormula="C3H7NO3"/>
      <species id="M_ser__L_m" name="serinem" compartment="c" hasOnlySubstanceUnits="false" boundaryCondition="false" constant="false" fbc:charge="0" fbc:chemicalFormula="C3H7NO3"/>
      <species id="M_ser__L_e" name="serinex" compartment="c" hasOnlySubstanceUnits="false" boundaryCondition="false" constant="false" fbc:charge="0" fbc:chemicalFormula="C3H7NO3"/>
      <species id="M_thf_c" name="THFc" compartment="c" hasOnlySubstanceUnits="false" boundaryCondition="false" constant="false" fbc:charge="0" fbc:chemicalFormula="C19H21N7O6"/>
      <species id="M_thf_m" name="THFm" compartment="c" hasOnlySubstanceUnits="false" boundaryCondition="false" constant="false" fbc:charge="0" fbc:chemicalFormula="C19H21N7O6"/>
      <species id="M_mlthf_c" name="5_10methyleneTHFc" compartment="c" hasOnlySubstanceUnits="false" boundaryCondition="false" constant="false" fbc:charge="0" fbc:chemicalFormula="C20H21N7O6"/>
      <species id="M_mlthf_m" name="5_10methyleneTHFm" compartment="c" hasOnlySubstanceUnits="false" boundaryCondition="false" constant="false" fbc:charge="0" fbc:chemicalFormula="C20H21N7O6"/>
      <species id="M_3php_c" name="3phosphonooxypyruvatec" compartment="c" hasOnlySubstanceUnits="false" boundaryCondition="false" constant="false" fbc:charge="0" fbc:chemicalFormula="C3H2O7P"/>
      <species id="M_pser__L_c" name="3phosphoserinec" compartment="c" hasOnlySubstanceUnits="false" boundaryCondition="false" constant="false" fbc:charge="0" fbc:chemicalFormula="C3H6NO6P"/>
      <species id="M_cbp_c" name="carbamoylphosphatec" compartment="c" hasOnlySubstanceUnits="false" boundaryCondition="false" constant="false" fbc:charge="0" fbc:chemicalFormula="CH2NO5P"/>
      <species id="M_cbasp_c" name="NcarbamoylLaspartatec" compartment="c" hasOnlySubstanceUnits="false" boundaryCondition="false" constant="false" fbc:charge="0" fbc:chemicalFormula="C5H6N2O5"/>
      <species id="M_dhor__S_c" name="Sdihydroorotatec" compartment="c" hasOnlySubstanceUnits="false" boundaryCondition="false" constant="false" fbc:charge="0" fbc:chemicalFormula="C5H5N2O4"/>
      <species id="M_orot5p_c" name="orotidine5phosphatec" compartment="c" hasOnlySubstanceUnits="false" boundaryCondition="false" constant="false" fbc:charge="0" fbc:chemicalFormula="C10H10N2O11P"/>
      <species id="M_orot_c" name="orotatec" compartment="c" hasOnlySubstanceUnits="false" boundaryCondition="false" constant="false" fbc:charge="0" fbc:chemicalFormula="C5H3N2O4"/>
      <species id="M_prpp_c" name="PRPPc" compartment="c" hasOnlySubstanceUnits="false" boundaryCondition="false" constant="false" fbc:charge="0" fbc:chemicalFormula="C5H8O14P3"/>
      <species id="M_dudp_c" name="dUDPc" compartment="c" hasOnlySubstanceUnits="false" boundaryCondition="false" constant="false" fbc:charge="0" fbc:chemicalFormula="C9H11N2O11P2"/>
      <species id="M_dump_c" name="dUMPc" compartment="c" hasOnlySubstanceUnits="false" boundaryCondition="false" constant="false" fbc:charge="0" fbc:chemicalFormula="C9H11N2O8P"/>
      <species id="M_dtmp_c" name="dTMPc" compartment="c" hasOnlySubstanceUnits="false" boundaryCondition="false" constant="false" fbc:charge="0" fbc:chemicalFormula="C10H13N2O8P"/>
      <species id="M_dhf_c" name="dihydrofolatec" compartment="c" hasOnlySubstanceUnits="false" boundaryCondition="false" constant="false" fbc:charge="0" fbc:chemicalFormula="C19H19N7O6"/>
      <species id="M_dhf_m" name="dihydrofolatem" compartment="c" hasOnlySubstanceUnits="false" boundaryCondition="false" constant="false" fbc:charge="0" fbc:chemicalFormula="C19H19N7O6"/>
      <species id="M_dcdp_c" name="dCDPc" compartment="c" hasOnlySubstanceUnits="false" boundaryCondition="false" constant="false" fbc:charge="0" fbc:chemicalFormula="C9H12N3O10P2"/>
      <species id="M_pram_c" name="5phosphoribosylaminec" compartment="c" hasOnlySubstanceUnits="false" boundaryCondition="false" constant="false" fbc:charge="0" fbc:chemicalFormula="C5H11NO7P"/>
      <species id="M_imp_c" name="IMPc" compartment="c" hasOnlySubstanceUnits="false" boundaryCondition="false" constant="false" fbc:charge="0" fbc:chemicalFormula="C10H11N4O8P"/>
      <species id="M_dcamp_c" name="adenylosuccinatec" compartment="c" hasOnlySubstanceUnits="false" boundaryCondition="false" constant="false" fbc:charge="0" fbc:chemicalFormula="C14H14N5O11P"/>
      <species id="M_gar_c" name="GARc" compartment="c" hasOnlySubstanceUnits="false" boundaryCondition="false" constant="false" fbc:charge="0" fbc:chemicalFormula="C7H14N2O8P"/>
      <species id="M_10fthf_c" name="10formylTHFc" compartment="c" hasOnlySubstanceUnits="false" boundaryCondition="false" constant="false" fbc:charge="0" fbc:chemicalFormula="C20H21N7O7"/>
      <species id="M_10fthf_m" name="10formylTHFm" compartment="c" hasOnlySubstanceUnits="false" boundaryCondition="false" constant="false" fbc:charge="0" fbc:chemicalFormula="C20H21N7O7"/>
      <species id="M_fgam_c" name="NformylGARc" compartment="c" hasOnlySubstanceUnits="false" boundaryCondition="false" constant="false" fbc:charge="0" fbc:chemicalFormula="C8H13N2O9P"/>
      <species id="M_air_c" name="AIRc" compartment="c" hasOnlySubstanceUnits="false" boundaryCondition="false" constant="false" fbc:charge="0" fbc:chemicalFormula="C8H12N3O7P"/>
      <species id="M_5aizc_c" name="5phosphoribosyl4carboxy5aminoimidazolec" compartment="c" hasOnlySubstanceUnits="false" boundaryCondition="false" constant="false" fbc:charge="0" fbc:chemicalFormula="C9H11N3O9P"/>
      <species id="M_25aics_c" name="SAICARc" compartment="c" hasOnlySubstanceUnits="false" boundaryCondition="false" constant="false" fbc:charge="0" fbc:chemicalFormula="C13H15N4O12P"/>
      <species id="M_aicar_c" name="AICARc" compartment="c" hasOnlySubstanceUnits="false" boundaryCondition="false" constant="false" fbc:charge="0" fbc:chemicalFormula="C9H13N4O8P"/>
      <species id="M_fprica_c" name="FAICARc" compartment="c" hasOnlySubstanceUnits="false" boundaryCondition="false" constant="false" fbc:charge="0" fbc:chemicalFormula="C10H13N4O9P"/>
      <species id="M_dgdp_c" name="dGDPc" compartment="c" hasOnlySubstanceUnits="false" boundaryCondition="false" constant="false" fbc:charge="0" fbc:chemicalFormula="C10H12N5O10P2"/>
      <species id="M_ala__L_c" name="alaninec" compartment="c" hasOnlySubstanceUnits="false" boundaryCondition="false" constant="false" fbc:charge="0" fbc:chemicalFormula="C3H7NO2"/>
      <species id="M_ala__L_e" name="alaninex" compartment="c" hasOnlySubstanceUnits="false" boundaryCondition="false" constant="false" fbc:charge="0" fbc:chemicalFormula="C3H7NO2"/>
      <species id="M_dadp_c" name="dADPc" compartment="c" hasOnlySubstanceUnits="false" boundaryCondition="false" constant="false" fbc:charge="0" fbc:chemicalFormula="C10H12N5O9P2"/>
      <species id="M_ribflv_c" name="riboflavinc" compartment="c" hasOnlySubstanceUnits="false" boundaryCondition="false" constant="false" fbc:charge="0" fbc:chemicalFormula="C17H20N4O6"/>
      <species id="M_ribflv_e" name="riboflavinx" compartment="c" hasOnlySubstanceUnits="false" boundaryCondition="false" constant="false" fbc:charge="0" fbc:chemicalFormula="C17H20N4O6"/>
      <species id="M_malcoa_c" name="malonylCoAc" compartment="c" hasOnlySubstanceUnits="false" boundaryCondition="false" constant="false" fbc:charge="0" fbc:chemicalFormula="C24H33N7O19P3S"/>
      <species id="M_asn__L_c" name="asparaginec" compartment="c" hasOnlySubstanceUnits="false" boundaryCondition="false" constant="false" fbc:charge="0" fbc:chemicalFormula="C4H8N2O3"/>
      <species id="M_asn__L_e" name="asparaginex" compartment="c" hasOnlySubstanceUnits="false" boundaryCondition="false" constant="false" fbc:charge="0" fbc:chemicalFormula="C4H8N2O3"/>
      <species id="M_for_c" name="formatec" compartment="c" hasOnlySubstanceUnits="false" boundaryCondition="false" constant="false" fbc:charge="0" fbc:chemicalFormula="CH1O2"/>
      <species id="M_for_m" name="formatem" compartment="c" hasOnlySubstanceUnits="false" boundaryCondition="false" constant="false" fbc:charge="0" fbc:chemicalFormula="CH1O2"/>
      <species id="M_methf_c" name="5_10methenylTHFc" compartment="c" hasOnlySubstanceUnits="false" boundaryCondition="false" constant="false" fbc:charge="0" fbc:chemicalFormula="C20H20N7O6"/>
      <species id="M_methf_m" name="5_10methenylTHFm" compartment="c" hasOnlySubstanceUnits="false" boundaryCondition="false" constant="false" fbc:charge="0" fbc:chemicalFormula="C20H20N7O6"/>
      <species id="M_fol_c" name="folatec" compartment="c" hasOnlySubstanceUnits="false" boundaryCondition="false" constant="false" fbc:charge="0" fbc:chemicalFormula="C19H18N7O6"/>
      <species id="M_fol_m" name="folatem" compartment="c" hasOnlySubstanceUnits="false" boundaryCondition="false" constant="false" fbc:charge="0" fbc:chemicalFormula="C19H18N7O6"/>
      <species id="M_fol_e" name="folatex" compartment="c" hasOnlySubstanceUnits="false" boundaryCondition="false" constant="false" fbc:charge="0" fbc:chemicalFormula="C19H18N7O6"/>
      <species id="M_citr__L_c" name="citrullinec" compartment="c" hasOnlySubstanceUnits="false" boundaryCondition="false" constant="false" fbc:charge="0" fbc:chemicalFormula="C6H13N3O3"/>
      <species id="M_citr__L_m" name="citrullinem" compartment="c" hasOnlySubstanceUnits="false" boundaryCondition="false" constant="false" fbc:charge="0" fbc:chemicalFormula="C6H13N3O3"/>
      <species id="M_orn_c" name="ornithinec" compartment="c" hasOnlySubstanceUnits="false" boundaryCondition="false" constant="false" fbc:charge="0" fbc:chemicalFormula="C5H13N2O2"/>
      <species id="M_orn_m" name="ornithinem" compartment="c" hasOnlySubstanceUnits="false" boundaryCondition="false" constant="false" fbc:charge="0" fbc:chemicalFormula="C5H13N2O2"/>
      <species id="M_cbp_m" name="carbamoylphosphatem" compartment="c" hasOnlySubstanceUnits="false" boundaryCondition="false" constant="false" fbc:charge="0" fbc:chemicalFormula="CH2NO5P"/>
      <species id="M_urea_c" name="ureac" compartment="c" hasOnlySubstanceUnits="false" boundaryCondition="false" constant="false" fbc:charge="0" fbc:chemicalFormula="CH4N2O"/>
      <species id="M_urea_e" name="ureax" compartment="c" hasOnlySubstanceUnits="false" boundaryCondition="false" constant="false" fbc:charge="0" fbc:chemicalFormula="CH4N2O"/>
      <species id="M_mercppyr_c" name="mercaptopyruvatec" compartment="c" hasOnlySubstanceUnits="false" boundaryCondition="false" constant="false" fbc:charge="0" fbc:chemicalFormula="C3H3O3S"/>
      <species id="M_pyr_e" name="pyruvatex" compartment="c" hasOnlySubstanceUnits="false" boundaryCondition="false" constant="false" fbc:charge="0" fbc:chemicalFormula="C3H3O3"/>
      <species id="M_2kmb_c" name="4methylthio2oxobutanoicacidc" compartment="c" hasOnlySubstanceUnits="false" boundaryCondition="false" constant="false" fbc:charge="0" fbc:chemicalFormula="C5H7O3S"/>
      <species id="M_gudac_c" name="guanidinoacetatec" compartment="c" hasOnlySubstanceUnits="false" boundaryCondition="false" constant="false" fbc:charge="0" fbc:chemicalFormula="C3H7N3O2"/>
      <species id="M_gudac_e" name="guanidinoacetatex" compartment="c" hasOnlySubstanceUnits="false" boundaryCondition="false" constant="false" fbc:charge="0" fbc:chemicalFormula="C3H7N3O2"/>
      <species id="M_fpram_c" name="5phosphoribosylformylglycinamidinec" compartment="c" hasOnlySubstanceUnits="false" boundaryCondition="false" constant="false" fbc:charge="0" fbc:chemicalFormula="C8H15N3O8P"/>
      <species id="M_aacoa_c" name="acetoacetylCoAc" compartment="c" hasOnlySubstanceUnits="false" boundaryCondition="false" constant="false" fbc:charge="0" fbc:chemicalFormula="C25H36N7O18P3S"/>
      <species id="M_hmgcoa_c" name="HMGCoAc" compartment="c" hasOnlySubstanceUnits="false" boundaryCondition="false" constant="false" fbc:charge="0" fbc:chemicalFormula="C27H39N7O20P3S"/>
      <species id="M_ipdp_c" name="isopentenylpPPc" compartment="c" hasOnlySubstanceUnits="false" boundaryCondition="false" constant="false" fbc:charge="0" fbc:chemicalFormula="C5H9O7P2"/>
      <species id="M_frdp_c" name="farnesylPPc" compartment="c" hasOnlySubstanceUnits="false" boundaryCondition="false" constant="false" fbc:charge="0" fbc:chemicalFormula="C15H25O7P2"/>
      <species id="M_chsterol_c" name="cholesterolc" compartment="c" hasOnlySubstanceUnits="false" boundaryCondition="false" constant="false" fbc:charge="0" fbc:chemicalFormula="C27H46O"/>
      <species id="M_ACP_c" name="ACPc" compartment="c" hasOnlySubstanceUnits="false" boundaryCondition="false" constant="false" fbc:charge="0"/>
      <species id="M_acACP_c" name="acetylACPc" compartment="c" hasOnlySubstanceUnits="false" boundaryCondition="false" constant="false" fbc:charge="0"/>
      <species id="M_malACP_c" name="malonylACPc" compartment="c" hasOnlySubstanceUnits="false" boundaryCondition="false" constant="false" fbc:charge="0"/>
      <species id="M_HC01587_c" name="acetoacetylACPc" compartment="c" hasOnlySubstanceUnits="false" boundaryCondition="false" constant="false" fbc:charge="0"/>
      <species id="M_hdca_c" name="palmitatec" compartment="c" hasOnlySubstanceUnits="false" boundaryCondition="false" constant="false" fbc:charge="0" fbc:chemicalFormula="C16H31O2"/>
      <species id="M_hdca_e" name="palmitatex" compartment="c" hasOnlySubstanceUnits="false" boundaryCondition="false" constant="false" fbc:charge="0" fbc:chemicalFormula="C16H31O2"/>
      <species id="M_ptrc_c" name="putrescinec" compartment="c" hasOnlySubstanceUnits="false" boundaryCondition="false" constant="false" fbc:charge="0" fbc:chemicalFormula="C4H14N2"/>
      <species id="M_ptrc_e" name="putrescinex" compartment="c" hasOnlySubstanceUnits="false" boundaryCondition="false" constant="false" fbc:charge="0" fbc:chemicalFormula="C4H14N2"/>
      <species id="M_glu5sa_c" name="Lglu5semialdehydec" compartment="c" hasOnlySubstanceUnits="false" boundaryCondition="false" constant="false" fbc:charge="0" fbc:chemicalFormula="C5H9NO3"/>
      <species id="M_glu5sa_m" name="Lglu5semialdehydem" compartment="c" hasOnlySubstanceUnits="false" boundaryCondition="false" constant="false" fbc:charge="0" fbc:chemicalFormula="C5H9NO3"/>
      <species id="M_1pyr5c_c" name="1Pyrroline5carboxylatec" compartment="c" hasOnlySubstanceUnits="false" boundaryCondition="false" constant="false" fbc:charge="0" fbc:chemicalFormula="C5H6NO2"/>
      <species id="M_BIOMASSA_c" name="biomassc" compartment="c" hasOnlySubstanceUnits="false" boundaryCondition="false" constant="false" fbc:charge="0"/>
      <species id="M_BIOMASSA_e" name="biomassx" compartment="c" hasOnlySubstanceUnits="false" boundaryCondition="false" constant="false" fbc:charge="0"/>
      <species id="M_o2s_m" name="superoxideAnionm" compartment="c" hasOnlySubstanceUnits="false" boundaryCondition="false" constant="false" fbc:charge="0" fbc:chemicalFormula="O2"/>
      <species id="M_h2o2_c" name="H2O2c" compartment="c" hasOnlySubstanceUnits="false" boundaryCondition="false" constant="false" fbc:charge="0" fbc:chemicalFormula="H2O2"/>
      <species id="M_h2o2_m" name="H2O2m" compartment="c" hasOnlySubstanceUnits="false" boundaryCondition="false" constant="false" fbc:charge="0" fbc:chemicalFormula="H2O2"/>
      <species id="M_glucys_c" name="gammaglutamylcysteinec" compartment="c" hasOnlySubstanceUnits="false" boundaryCondition="false" constant="false" fbc:charge="0" fbc:chemicalFormula="C8H13N2O5S"/>
      <species id="M_gthrd_c" name="GSHc" compartment="c" hasOnlySubstanceUnits="false" boundaryCondition="false" constant="false" fbc:charge="0" fbc:chemicalFormula="C10H16N3O6S"/>
      <species id="M_gthrd_m" name="GSHm" compartment="c" hasOnlySubstanceUnits="false" boundaryCondition="false" constant="false" fbc:charge="0" fbc:chemicalFormula="C10H16N3O6S"/>
      <species id="M_gthox_c" name="GSSGc" compartment="c" hasOnlySubstanceUnits="false" boundaryCondition="false" constant="false" fbc:charge="0" fbc:chemicalFormula="C20H30N6O12S2"/>
      <species id="M_gthox_m" name="GSSGm" compartment="c" hasOnlySubstanceUnits="false" boundaryCondition="false" constant="false" fbc:charge="0" fbc:chemicalFormula="C20H30N6O12S2"/>
      <species id="M_gthox_e" name="GSSGx" compartment="c" hasOnlySubstanceUnits="false" boundaryCondition="false" constant="false" fbc:charge="0" fbc:chemicalFormula="C20H30N6O12S2"/>
      <species id="M_5mthf_c" name="5methylTHFc" compartment="c" hasOnlySubstanceUnits="false" boundaryCondition="false" constant="false" fbc:charge="0" fbc:chemicalFormula="C20H24N7O6"/>
      <species id="M_hcys__L_c" name="homocysteinec" compartment="c" hasOnlySubstanceUnits="false" boundaryCondition="false" constant="false" fbc:charge="0" fbc:chemicalFormula="C4H9NO2S"/>
      <species id="M_amet_c" name="SAMc" compartment="c" hasOnlySubstanceUnits="false" boundaryCondition="false" constant="false" fbc:charge="0" fbc:chemicalFormula="C15H23N6O5S"/>
      <species id="M_ahcys_c" name="SAHc" compartment="c" hasOnlySubstanceUnits="false" boundaryCondition="false" constant="false" fbc:charge="0" fbc:chemicalFormula="C14H20N6O5S"/>
      <species id="M_adn_c" name="adenosinec" compartment="c" hasOnlySubstanceUnits="false" boundaryCondition="false" constant="false" fbc:charge="0" fbc:chemicalFormula="C10H13N5O4"/>
      <species id="M_cyst__L_c" name="cystathioninec" compartment="c" hasOnlySubstanceUnits="false" boundaryCondition="false" constant="false" fbc:charge="0" fbc:chemicalFormula="C7H14N2O4S"/>
      <species id="M_2obut_c" name="2oxobutyratec" compartment="c" hasOnlySubstanceUnits="false" boundaryCondition="false" constant="false" fbc:charge="0" fbc:chemicalFormula="C4H5O3"/>
      <species id="M_2obut_e" name="2oxobutyratex" compartment="c" hasOnlySubstanceUnits="false" boundaryCondition="false" constant="false" fbc:charge="0" fbc:chemicalFormula="C4H5O3"/>
      <species id="M_4abut_c" name="4aminobutyratec" compartment="c" hasOnlySubstanceUnits="false" boundaryCondition="false" constant="false" fbc:charge="0" fbc:chemicalFormula="C4H9NO2"/>
      <species id="M_ptth_c" name="palmitoylCoAc" compartment="c" hasOnlySubstanceUnits="false" boundaryCondition="false" constant="false" fbc:charge="0" fbc:chemicalFormula="C11H22N2O4S"/>
      <species id="M_ptth_m" name="palmitoylCoAm" compartment="c" hasOnlySubstanceUnits="false" boundaryCondition="false" constant="false" fbc:charge="0" fbc:chemicalFormula="C11H22N2O4S"/>
      <species id="M_crn_c" name="carnitinec" compartment="c" hasOnlySubstanceUnits="false" boundaryCondition="false" constant="false" fbc:charge="0" fbc:chemicalFormula="C7H15NO3"/>
      <species id="M_crn_m" name="carnitinem" compartment="c" hasOnlySubstanceUnits="false" boundaryCondition="false" constant="false" fbc:charge="0" fbc:chemicalFormula="C7H15NO3"/>
      <species id="M_crn_e" name="carnitinex" compartment="c" hasOnlySubstanceUnits="false" boundaryCondition="false" constant="false" fbc:charge="0" fbc:chemicalFormula="C7H15NO3"/>
      <species id="M_pmtcrn_c" name="palmitoyl_carnitinec" compartment="c" hasOnlySubstanceUnits="false" boundaryCondition="false" constant="false" fbc:charge="0" fbc:chemicalFormula="C23H45NO4"/>
      <species id="M_pmtcrn_m" name="palmitoyl_carnitinem" compartment="c" hasOnlySubstanceUnits="false" boundaryCondition="false" constant="false" fbc:charge="0" fbc:chemicalFormula="C23H45NO4"/>
      <species id="M_3mop_c" name="3mopc" compartment="c" hasOnlySubstanceUnits="false" boundaryCondition="false" constant="false" fbc:charge="0" fbc:chemicalFormula="C6H9O3"/>
      <species id="M_3mop_m" name="3mopm" compartment="c" hasOnlySubstanceUnits="false" boundaryCondition="false" constant="false" fbc:charge="0" fbc:chemicalFormula="C6H9O3"/>
      <species id="M_4mop_c" name="4mopc" compartment="c" hasOnlySubstanceUnits="false" boundaryCondition="false" constant="false" fbc:charge="0" fbc:chemicalFormula="C6H9O3"/>
      <species id="M_4mop_m" name="4mopm" compartment="c" hasOnlySubstanceUnits="false" boundaryCondition="false" constant="false" fbc:charge="0" fbc:chemicalFormula="C6H9O3"/>
      <species id="M_ivcoa_m" name="ivCoAm" compartment="c" hasOnlySubstanceUnits="false" boundaryCondition="false" constant="false" fbc:charge="0" fbc:chemicalFormula="C26H40N7O17P3S"/>
      <species id="M_3mb2coa_m" name="mcrtCoAm" compartment="c" hasOnlySubstanceUnits="false" boundaryCondition="false" constant="false" fbc:charge="0" fbc:chemicalFormula="C26H38N7O17P3S"/>
      <species id="M_3mgcoa_m" name="3mgCoAm" compartment="c" hasOnlySubstanceUnits="false" boundaryCondition="false" constant="false" fbc:charge="0" fbc:chemicalFormula="C27H37N7O19P3S"/>
      <species id="M_hmgcoa_m" name="HMGCoAm" compartment="c" hasOnlySubstanceUnits="false" boundaryCondition="false" constant="false" fbc:charge="0" fbc:chemicalFormula="C27H39N7O20P3S"/>
      <species id="M_val__L_c" name="valinec" compartment="c" hasOnlySubstanceUnits="false" boundaryCondition="false" constant="false" fbc:charge="0" fbc:chemicalFormula="C5H11NO2"/>
      <species id="M_val__L_m" name="valinem" compartment="c" hasOnlySubstanceUnits="false" boundaryCondition="false" constant="false" fbc:charge="0" fbc:chemicalFormula="C5H11NO2"/>
      <species id="M_val__L_e" name="valinex" compartment="c" hasOnlySubstanceUnits="false" boundaryCondition="false" constant="false" fbc:charge="0" fbc:chemicalFormula="C5H11NO2"/>
      <species id="M_3mob_c" name="3mobc" compartment="c" hasOnlySubstanceUnits="false" boundaryCondition="false" constant="false" fbc:charge="0" fbc:chemicalFormula="C5H7O3"/>
      <species id="M_3mob_m" name="3mobm" compartment="c" hasOnlySubstanceUnits="false" boundaryCondition="false" constant="false" fbc:charge="0" fbc:chemicalFormula="C5H7O3"/>
      <species id="M_ibcoa_m" name="isobCoAm" compartment="c" hasOnlySubstanceUnits="false" boundaryCondition="false" constant="false" fbc:charge="0" fbc:chemicalFormula="C25H38N7O17P3S"/>
      <species id="M_2mp2coa_m" name="mcrCoAm" compartment="c" hasOnlySubstanceUnits="false" boundaryCondition="false" constant="false" fbc:charge="0" fbc:chemicalFormula="C25H36N7O17P3S"/>
      <species id="M_3hibutcoa_m" name="3hoxisobCoAm" compartment="c" hasOnlySubstanceUnits="false" boundaryCondition="false" constant="false" fbc:charge="0" fbc:chemicalFormula="C25H38N7O18P3S"/>
      <species id="M_3hmp_m" name="3hoxisobm" compartment="c" hasOnlySubstanceUnits="false" boundaryCondition="false" constant="false" fbc:charge="0" fbc:chemicalFormula="C4H7O3"/>
      <species id="M_2mop_m" name="2m3opropm" compartment="c" hasOnlySubstanceUnits="false" boundaryCondition="false" constant="false" fbc:charge="0" fbc:chemicalFormula="C4H5O3"/>
      <species id="M_HC00900_m" name="mmalm" compartment="c" hasOnlySubstanceUnits="false" boundaryCondition="false" constant="false" fbc:charge="0" fbc:chemicalFormula="C4H4O4"/>
      <species id="M_ppcoa_m" name="propCoAm" compartment="c" hasOnlySubstanceUnits="false" boundaryCondition="false" constant="false" fbc:charge="0" fbc:chemicalFormula="C24H36N7O17P3S"/>
      <species id="M_mmcoa__R_m" name="RmmalCoAm" compartment="c" hasOnlySubstanceUnits="false" boundaryCondition="false" constant="false" fbc:charge="0" fbc:chemicalFormula="C25H35N7O19P3S"/>
      <species id="M_mmcoa__S_m" name="mmalCoAm" compartment="c" hasOnlySubstanceUnits="false" boundaryCondition="false" constant="false" fbc:charge="0" fbc:chemicalFormula="C25H35N7O19P3S"/>
      <species id="M_ametam_c" name="ametamc" compartment="c" hasOnlySubstanceUnits="false" boundaryCondition="false" constant="false" fbc:charge="0" fbc:chemicalFormula="C14H24N6O3S"/>
      <species id="M_5mta_c" name="5mtac" compartment="c" hasOnlySubstanceUnits="false" boundaryCondition="false" constant="false" fbc:charge="0" fbc:chemicalFormula="C11H15N5O3S"/>
      <species id="M_spmd_c" name="spermidinec" compartment="c" hasOnlySubstanceUnits="false" boundaryCondition="false" constant="false" fbc:charge="0" fbc:chemicalFormula="C7H22N3"/>
      <species id="M_spmd_e" name="spermidinex" compartment="c" hasOnlySubstanceUnits="false" boundaryCondition="false" constant="false" fbc:charge="0" fbc:chemicalFormula="C7H22N3"/>
      <species id="M_sprm_c" name="sperminec" compartment="c" hasOnlySubstanceUnits="false" boundaryCondition="false" constant="false" fbc:charge="0" fbc:chemicalFormula="C10H30N4"/>
      <species id="M_sprm_e" name="sperminex" compartment="c" hasOnlySubstanceUnits="false" boundaryCondition="false" constant="false" fbc:charge="0" fbc:chemicalFormula="C10H30N4"/>
      <species id="M_ade_c" name="adeninec" compartment="c" hasOnlySubstanceUnits="false" boundaryCondition="false" constant="false" fbc:charge="0" fbc:chemicalFormula="C5H5N5"/>
      <species id="M_5mdr1p_c" name="5mdr1pc" compartment="c" hasOnlySubstanceUnits="false" boundaryCondition="false" constant="false" fbc:charge="0" fbc:chemicalFormula="C6H11O7PS"/>
      <species id="M_dkmpp_c" name="dkmppc" compartment="c" hasOnlySubstanceUnits="false" boundaryCondition="false" constant="false" fbc:charge="0" fbc:chemicalFormula="C6H9O6PS"/>
      <species id="M_5mthf_e" name="5methylTHFx" compartment="c" hasOnlySubstanceUnits="false" boundaryCondition="false" constant="false" fbc:charge="0" fbc:chemicalFormula="C20H24N7O6"/>
      <species id="M_5mdru1p_c" name="5mdru1pc" compartment="c" hasOnlySubstanceUnits="false" boundaryCondition="false" constant="false" fbc:charge="0" fbc:chemicalFormula="C6H11O7PS"/>
      <species id="M_tmlys_e" name="tmlysx" compartment="c" hasOnlySubstanceUnits="false" boundaryCondition="false" constant="false" fbc:charge="0" fbc:chemicalFormula="C9H20N2O2"/>
      <species id="M_tmlys_c" name="tmlysc" compartment="c" hasOnlySubstanceUnits="false" boundaryCondition="false" constant="false" fbc:charge="0" fbc:chemicalFormula="C9H20N2O2"/>
      <species id="M_3htmelys_c" name="3htmelysc" compartment="c" hasOnlySubstanceUnits="false" boundaryCondition="false" constant="false" fbc:charge="0" fbc:chemicalFormula="C9H20N2O3"/>
      <species id="M_succ_c" name="succinatec" compartment="c" hasOnlySubstanceUnits="false" boundaryCondition="false" constant="false" fbc:charge="0" fbc:chemicalFormula="C4H4O4"/>
      <species id="M_4tmeabut_c" name="4tmeabutc" compartment="c" hasOnlySubstanceUnits="false" boundaryCondition="false" constant="false" fbc:charge="0" fbc:chemicalFormula="C7H16NO"/>
      <species id="M_4tmeabutn_c" name="4tmeabutnc" compartment="c" hasOnlySubstanceUnits="false" boundaryCondition="false" constant="false" fbc:charge="0" fbc:chemicalFormula="C7H15NO2"/>
      <species id="M_thr__L_c" name="threoninec" compartment="c" hasOnlySubstanceUnits="false" boundaryCondition="false" constant="false" fbc:charge="0" fbc:chemicalFormula="C4H9NO3"/>
      <species id="M_trp__L_c" name="tryptophanc" compartment="c" hasOnlySubstanceUnits="false" boundaryCondition="false" constant="false" fbc:charge="0" fbc:chemicalFormula="C11H12N2O2"/>
      <species id="M_his__L_c" name="histidinec" compartment="c" hasOnlySubstanceUnits="false" boundaryCondition="false" constant="false" fbc:charge="0" fbc:chemicalFormula="C6H9N3O2"/>
      <species id="M_lys__L_c" name="lysinec" compartment="c" hasOnlySubstanceUnits="false" boundaryCondition="false" constant="false" fbc:charge="0" fbc:chemicalFormula="C6H15N2O2"/>
      <species id="M_datp_c" name="dATPc" compartment="c" hasOnlySubstanceUnits="false" boundaryCondition="false" constant="false" fbc:charge="0" fbc:chemicalFormula="C10H12N5O12P3"/>
      <species id="M_dctp_c" name="dCTPc" compartment="c" hasOnlySubstanceUnits="false" boundaryCondition="false" constant="false" fbc:charge="0" fbc:chemicalFormula="C9H12N3O13P3"/>
      <species id="M_dgtp_c" name="dGTPc" compartment="c" hasOnlySubstanceUnits="false" boundaryCondition="false" constant="false" fbc:charge="0" fbc:chemicalFormula="C10H12N5O13P3"/>
      <species id="M_dttp_c" name="dTTPc" compartment="c" hasOnlySubstanceUnits="false" boundaryCondition="false" constant="false" fbc:charge="0" fbc:chemicalFormula="C10H13N2O14P3"/>
      <species id="M_thbpt_e" name="tetrahydrobiopterinx" compartment="c" hasOnlySubstanceUnits="false" boundaryCondition="false" constant="false" fbc:charge="0" fbc:chemicalFormula="C9H15N5O3"/>
      <species id="M_thbpt_c" name="tetrahydrobiopterinc" compartment="c" hasOnlySubstanceUnits="false" boundaryCondition="false" constant="false" fbc:charge="0" fbc:chemicalFormula="C9H15N5O3"/>
      <species id="M_CE2705_c" name="dihydrobiopterinc" compartment="c" hasOnlySubstanceUnits="false" boundaryCondition="false" constant="false" fbc:charge="0" fbc:chemicalFormula="C9H13N5O3"/>
      <species id="M_CE2705_e" name="dihydrobiopterinx" compartment="c" hasOnlySubstanceUnits="false" boundaryCondition="false" constant="false" fbc:charge="0" fbc:chemicalFormula="C9H13N5O3"/>
      <species id="M_creat_c" name="creatinec" compartment="c" hasOnlySubstanceUnits="false" boundaryCondition="false" constant="false" fbc:charge="0" fbc:chemicalFormula="C4H9N3O2"/>
      <species id="M_pcreat_c" name="creatinePc" compartment="c" hasOnlySubstanceUnits="false" boundaryCondition="false" constant="false" fbc:charge="0" fbc:chemicalFormula="C4H8N3O5P"/>
      <species id="M_crtn_c" name="creatininec" compartment="c" hasOnlySubstanceUnits="false" boundaryCondition="false" constant="false" fbc:charge="0" fbc:chemicalFormula="C4H7N3O"/>
      <species id="M_crtn_e" name="creatininex" compartment="c" hasOnlySubstanceUnits="false" boundaryCondition="false" constant="false" fbc:charge="0" fbc:chemicalFormula="C4H7N3O"/>
      <species id="M_dtdp_c" name="dTDPc" compartment="c" hasOnlySubstanceUnits="false" boundaryCondition="false" constant="false" fbc:charge="0" fbc:chemicalFormula="C10H13N2O11P2"/>
      <species id="M_his__L_e" name="histidinex" compartment="c" hasOnlySubstanceUnits="false" boundaryCondition="false" constant="false" fbc:charge="0" fbc:chemicalFormula="C6H9N3O2"/>
      <species id="M_lys__L_e" name="lysinex" compartment="c" hasOnlySubstanceUnits="false" boundaryCondition="false" constant="false" fbc:charge="0" fbc:chemicalFormula="C6H15N2O2"/>
      <species id="M_4abutn_c" name="4abutnc" compartment="c" hasOnlySubstanceUnits="false" boundaryCondition="false" constant="false" fbc:charge="0" fbc:chemicalFormula="C4H10NO"/>
      <species id="M_HC00576_c" name="hcarnc" compartment="c" hasOnlySubstanceUnits="false" boundaryCondition="false" constant="false" fbc:charge="0" fbc:chemicalFormula="C10H15N4O3"/>
      <species id="M_urcan_c" name="urcanc" compartment="c" hasOnlySubstanceUnits="false" boundaryCondition="false" constant="false" fbc:charge="0" fbc:chemicalFormula="C6H5N2O2"/>
      <species id="M_4izp_c" name="4izpc" compartment="c" hasOnlySubstanceUnits="false" boundaryCondition="false" constant="false" fbc:charge="0" fbc:chemicalFormula="C6H7N2O3"/>
      <species id="M_forglu_c" name="forgluc" compartment="c" hasOnlySubstanceUnits="false" boundaryCondition="false" constant="false" fbc:charge="0" fbc:chemicalFormula="C6H8N2O4"/>
      <species id="M_5forthf_c" name="5forthfc" compartment="c" hasOnlySubstanceUnits="false" boundaryCondition="false" constant="false" fbc:charge="0" fbc:chemicalFormula="C20H22N8O6"/>
      <species id="M_carn_e" name="carnosinex" compartment="c" hasOnlySubstanceUnits="false" boundaryCondition="false" constant="false" fbc:charge="0" fbc:chemicalFormula="C9H14N4O3"/>
      <species id="M_carn_c" name="carnosinec" compartment="c" hasOnlySubstanceUnits="false" boundaryCondition="false" constant="false" fbc:charge="0" fbc:chemicalFormula="C9H14N4O3"/>
      <species id="M_ala_B_c" name="bAlac" compartment="c" hasOnlySubstanceUnits="false" boundaryCondition="false" constant="false" fbc:charge="0" fbc:chemicalFormula="C3H7NO2"/>
      <species id="M_csn_e" name="csnx" compartment="c" hasOnlySubstanceUnits="false" boundaryCondition="false" constant="false" fbc:charge="0" fbc:chemicalFormula="C4H5N3O"/>
      <species id="M_csn_c" name="csnc" compartment="c" hasOnlySubstanceUnits="false" boundaryCondition="false" constant="false" fbc:charge="0" fbc:chemicalFormula="C4H5N3O"/>
      <species id="M_lys__L_m" name="lysinem" compartment="c" hasOnlySubstanceUnits="false" boundaryCondition="false" constant="false" fbc:charge="0" fbc:chemicalFormula="C6H15N2O2"/>
      <species id="M_saccrp__L_m" name="saccharopinatem" compartment="c" hasOnlySubstanceUnits="false" boundaryCondition="false" constant="false" fbc:charge="0" fbc:chemicalFormula="C11H19N2O6"/>
      <species id="M_L2aadp6sa_m" name="allysinem" compartment="c" hasOnlySubstanceUnits="false" boundaryCondition="false" constant="false" fbc:charge="0" fbc:chemicalFormula="C6H11NO3"/>
      <species id="M_L2aadp_m" name="2aminoadipatem" compartment="c" hasOnlySubstanceUnits="false" boundaryCondition="false" constant="false" fbc:charge="0" fbc:chemicalFormula="C6H10NO4"/>
      <species id="M_2oxoadp_m" name="2oxoadipatem" compartment="c" hasOnlySubstanceUnits="false" boundaryCondition="false" constant="false" fbc:charge="0" fbc:chemicalFormula="C6H6O5"/>
      <species id="M_glutcoa_m" name="glutarylCoAm" compartment="c" hasOnlySubstanceUnits="false" boundaryCondition="false" constant="false" fbc:charge="0" fbc:chemicalFormula="C26H37N7O19P3S"/>
      <species id="M_b2coa_m" name="crotonylCoAm" compartment="c" hasOnlySubstanceUnits="false" boundaryCondition="false" constant="false" fbc:charge="0" fbc:chemicalFormula="C25H36N7O17P3S"/>
      <species id="M_3hbcoa__R_m" name="3hydroxybutanoylCoAm" compartment="c" hasOnlySubstanceUnits="false" boundaryCondition="false" constant="false" fbc:charge="0" fbc:chemicalFormula="C25H38N7O18P3S"/>
      <species id="M_aacoa_m" name="acetoAcCoAm" compartment="c" hasOnlySubstanceUnits="false" boundaryCondition="false" constant="false" fbc:charge="0" fbc:chemicalFormula="C25H36N7O18P3S"/>
      <species id="M_cys__L_e" name="cysteinex" compartment="c" hasOnlySubstanceUnits="false" boundaryCondition="false" constant="false" fbc:charge="0" fbc:chemicalFormula="C3H7NO2S"/>
      <species id="M_cyan_e" name="cyanx" compartment="c" hasOnlySubstanceUnits="false" boundaryCondition="false" constant="false" fbc:charge="0" fbc:chemicalFormula="CHN"/>
      <species id="M_cyan_c" name="cyanc" compartment="c" hasOnlySubstanceUnits="false" boundaryCondition="false" constant="false" fbc:charge="0" fbc:chemicalFormula="CHN"/>
      <species id="M_tcynt_c" name="tcyntc" compartment="c" hasOnlySubstanceUnits="false" boundaryCondition="false" constant="false" fbc:charge="0" fbc:chemicalFormula="CNS"/>
      <species id="M_tcynt_e" name="tcyntx" compartment="c" hasOnlySubstanceUnits="false" boundaryCondition="false" constant="false" fbc:charge="0" fbc:chemicalFormula="CNS"/>
      <species id="M_3sala_c" name="3sulfinoalaninec" compartment="c" hasOnlySubstanceUnits="false" boundaryCondition="false" constant="false" fbc:charge="0" fbc:chemicalFormula="C3H5NO4S"/>
      <species id="M_3snpyr_c" name="3sulfinopyruvatec" compartment="c" hasOnlySubstanceUnits="false" boundaryCondition="false" constant="false" fbc:charge="0" fbc:chemicalFormula="C3H2O5S"/>
      <species id="M_3sala_m" name="3sulfinoalaninem" compartment="c" hasOnlySubstanceUnits="false" boundaryCondition="false" constant="false" fbc:charge="0" fbc:chemicalFormula="C3H5NO4S"/>
      <species id="M_3snpyr_m" name="3sulfinopyruvatem" compartment="c" hasOnlySubstanceUnits="false" boundaryCondition="false" constant="false" fbc:charge="0" fbc:chemicalFormula="C3H2O5S"/>
      <species id="M_so3_c" name="sulfitec" compartment="c" hasOnlySubstanceUnits="false" boundaryCondition="false" constant="false" fbc:charge="0" fbc:chemicalFormula="O3S"/>
      <species id="M_so3_m" name="sulfitem" compartment="c" hasOnlySubstanceUnits="false" boundaryCondition="false" constant="false" fbc:charge="0" fbc:chemicalFormula="O3S"/>
      <species id="M_so3_e" name="sulfitex" compartment="c" hasOnlySubstanceUnits="false" boundaryCondition="false" constant="false" fbc:charge="0" fbc:chemicalFormula="O3S"/>
      <species id="M_34hpp_c" name="hppc" compartment="c" hasOnlySubstanceUnits="false" boundaryCondition="false" constant="false" fbc:charge="0" fbc:chemicalFormula="C9H7O4"/>
      <species id="M_hgentis_c" name="hgentisc" compartment="c" hasOnlySubstanceUnits="false" boundaryCondition="false" constant="false" fbc:charge="0" fbc:chemicalFormula="C8H7O4"/>
      <species id="M_4mlacac_c" name="4mlacacc" compartment="c" hasOnlySubstanceUnits="false" boundaryCondition="false" constant="false" fbc:charge="0" fbc:chemicalFormula="C8H6O6"/>
      <species id="M_4fumacac_c" name="4fumacacc" compartment="c" hasOnlySubstanceUnits="false" boundaryCondition="false" constant="false" fbc:charge="0" fbc:chemicalFormula="C8H6O6"/>
      <species id="M_acac_c" name="acetoacetatec" compartment="c" hasOnlySubstanceUnits="false" boundaryCondition="false" constant="false" fbc:charge="0" fbc:chemicalFormula="C4H5O3"/>
      <species id="M_thr__L_e" name="threoninex" compartment="c" hasOnlySubstanceUnits="false" boundaryCondition="false" constant="false" fbc:charge="0" fbc:chemicalFormula="C4H9NO3"/>
      <species id="M_ppcoa_c" name="propCoAc" compartment="c" hasOnlySubstanceUnits="false" boundaryCondition="false" constant="false" fbc:charge="0" fbc:chemicalFormula="C24H36N7O17P3S"/>
      <species id="M_trp__L_e" name="tryptophanx" compartment="c" hasOnlySubstanceUnits="false" boundaryCondition="false" constant="false" fbc:charge="0" fbc:chemicalFormula="C11H12N2O2"/>
      <species id="M_5hoxnfkyn_c" name="NformylLkynureninec" compartment="c" hasOnlySubstanceUnits="false" boundaryCondition="false" constant="false" fbc:charge="0"/>
      <species id="M_Lkynr_c" name="Lkynureninec" compartment="c" hasOnlySubstanceUnits="false" boundaryCondition="false" constant="false" fbc:charge="0" fbc:chemicalFormula="C10H12N2O3"/>
      <species id="M_anth_c" name="anthc" compartment="c" hasOnlySubstanceUnits="false" boundaryCondition="false" constant="false" fbc:charge="0" fbc:chemicalFormula="C7H6NO2"/>
      <species id="M_anth_e" name="anthx" compartment="c" hasOnlySubstanceUnits="false" boundaryCondition="false" constant="false" fbc:charge="0" fbc:chemicalFormula="C7H6NO2"/>
      <species id="M_hLkynr_c" name="3hydroxyLkynureninec" compartment="c" hasOnlySubstanceUnits="false" boundaryCondition="false" constant="false" fbc:charge="0" fbc:chemicalFormula="C10H12N2O4"/>
      <species id="M_3hanthrn_c" name="3hydroxyanthranilatec" compartment="c" hasOnlySubstanceUnits="false" boundaryCondition="false" constant="false" fbc:charge="0" fbc:chemicalFormula="C7H7NO3"/>
      <species id="M_cmusa_c" name="cmusac" compartment="c" hasOnlySubstanceUnits="false" boundaryCondition="false" constant="false" fbc:charge="0" fbc:chemicalFormula="C7H6NO5"/>
      <species id="M_am6sa_c" name="2aminomuconate6semialdehydec" compartment="c" hasOnlySubstanceUnits="false" boundaryCondition="false" constant="false" fbc:charge="0" fbc:chemicalFormula="C6H7NO3"/>
      <species id="M_amuco_c" name="2aminomuconatec" compartment="c" hasOnlySubstanceUnits="false" boundaryCondition="false" constant="false" fbc:charge="0" fbc:chemicalFormula="C6H6NO4"/>
      <species id="M_2oxoadp_c" name="2oxoadipatec" compartment="c" hasOnlySubstanceUnits="false" boundaryCondition="false" constant="false" fbc:charge="0" fbc:chemicalFormula="C6H6O5"/>
      <species id="M_tyr__L_e" name="tyrosinex" compartment="c" hasOnlySubstanceUnits="false" boundaryCondition="false" constant="false" fbc:charge="0" fbc:chemicalFormula="C9H11NO3"/>
      <species id="M_Lcystin_c" name="cystinec" compartment="c" hasOnlySubstanceUnits="false" boundaryCondition="false" constant="false" fbc:charge="0"/>
      <species id="M_Lcystin_e" name="cystinex" compartment="c" hasOnlySubstanceUnits="false" boundaryCondition="false" constant="false" fbc:charge="0"/>
      <species id="M_acac_m" name="acetoacetatem" compartment="c" hasOnlySubstanceUnits="false" boundaryCondition="false" constant="false" fbc:charge="0" fbc:chemicalFormula="C4H5O3"/>
      <species id="M_CE5126_m" name="3hydroxybutanoatem" compartment="c" hasOnlySubstanceUnits="false" boundaryCondition="false" constant="false" fbc:charge="0"/>
      <species id="M_CE5126_e" name="3hydroxybutanoatex" compartment="c" hasOnlySubstanceUnits="false" boundaryCondition="false" constant="false" fbc:charge="0"/>
      <species id="M_CE5126_c" name="3hydroxybutanoatec" compartment="c" hasOnlySubstanceUnits="false" boundaryCondition="false" constant="false" fbc:charge="0"/>
      <species id="M_glyc3p_c" name="glycerol3Pc" compartment="c" hasOnlySubstanceUnits="false" boundaryCondition="false" constant="false" fbc:charge="0" fbc:chemicalFormula="C3H7O6P"/>
      <species id="M_glyc3p_m" name="glycerol3Pm" compartment="c" hasOnlySubstanceUnits="false" boundaryCondition="false" constant="false" fbc:charge="0" fbc:chemicalFormula="C3H7O6P"/>
      <species id="M_dhap_m" name="DHAPm" compartment="c" hasOnlySubstanceUnits="false" boundaryCondition="false" constant="false" fbc:charge="0" fbc:chemicalFormula="C3H5O6P"/>
      <species id="M_gthrd_e" name="GSHx" compartment="c" hasOnlySubstanceUnits="false" boundaryCondition="false" constant="false" fbc:charge="0" fbc:chemicalFormula="C10H16N3O6S"/>
      <species id="M_xmp_c" name="xanthosine5Pc" compartment="c" hasOnlySubstanceUnits="false" boundaryCondition="false" constant="false" fbc:charge="0" fbc:chemicalFormula="C10H11N4O9P"/>
      <species id="M_cmp_e" name="CMPx" compartment="c" hasOnlySubstanceUnits="false" boundaryCondition="false" constant="false" fbc:charge="0" fbc:chemicalFormula="C9H12N3O8P"/>
      <species id="M_mev__R_c" name="RMevalonate" compartment="c" hasOnlySubstanceUnits="false" boundaryCondition="false" constant="false" fbc:charge="0" fbc:chemicalFormula="C6H11O4"/>
      <species id="M_5pmev_c" name="R_5_Phosphomevalonate" compartment="c" hasOnlySubstanceUnits="false" boundaryCondition="false" constant="false" fbc:charge="0" fbc:chemicalFormula="C6H10O7P"/>
      <species id="M_5dpmev_c" name="R_5_Diphosphomevalonate" compartment="c" hasOnlySubstanceUnits="false" boundaryCondition="false" constant="false" fbc:charge="0" fbc:chemicalFormula="C6H10O10P2"/>
      <species id="M_dmpp_c" name="Dimethylallyl diphosphate" compartment="c" hasOnlySubstanceUnits="false" boundaryCondition="false" constant="false" fbc:charge="0" fbc:chemicalFormula="C5H9O7P2"/>
      <species id="M_grdp_c" name="Geranyl diphosphate" compartment="c" hasOnlySubstanceUnits="false" boundaryCondition="false" constant="false" fbc:charge="0" fbc:chemicalFormula="C10H17O7P2"/>
      <species id="M_HC01118_c" name="Presqualene Diphosphate" compartment="c" hasOnlySubstanceUnits="false" boundaryCondition="false" constant="false" fbc:charge="0" fbc:chemicalFormula="C30H49O7P2"/>
      <species id="M_sql_c" name="Squalene" compartment="c" hasOnlySubstanceUnits="false" boundaryCondition="false" constant="false" fbc:charge="0" fbc:chemicalFormula="C30H50"/>
      <species id="M_Ssq23epx_c" name="S_Squalene_2_3_epoxide" compartment="c" hasOnlySubstanceUnits="false" boundaryCondition="false" constant="false" fbc:charge="0" fbc:chemicalFormula="C30H50O"/>
      <species id="M_lanost_c" name="Lanosterol" compartment="c" hasOnlySubstanceUnits="false" boundaryCondition="false" constant="false" fbc:charge="0" fbc:chemicalFormula="C30H50O"/>
      <species id="M_M00939_c" name="4,4-Dimethyl-14Alpha-Hydroxymethyl-5Alpha-Cholesta-8,24-Dien-3Beta-Ol" compartment="c" hasOnlySubstanceUnits="false" boundaryCondition="false" constant="false" fbc:charge="0" fbc:chemicalFormula="C30H50O2"/>
      <species id="M_M00937_c" name="4,4-Dimethyl-14Alpha-Formyl-5Alpha-Cholesta-8,24-Dien-3Beta-Ol" compartment="c" hasOnlySubstanceUnits="false" boundaryCondition="false" constant="false" fbc:charge="0" fbc:chemicalFormula="C30H48O2"/>
      <species id="M_44mctr_c" name="4,4-dimethylcholesta-8-14-24-trienol" compartment="c" hasOnlySubstanceUnits="false" boundaryCondition="false" constant="false" fbc:charge="0" fbc:chemicalFormula="C29H46O"/>
      <species id="M_44mzym_c" name="4,4-dimethylzymosterol" compartment="c" hasOnlySubstanceUnits="false" boundaryCondition="false" constant="false" fbc:charge="0" fbc:chemicalFormula="C29H48O"/>
      <species id="M_M00961_c" name="4-Hydroxymethyl-4-Methyl-5-Cholesta-8,24-Dien-3-Ol" compartment="c" hasOnlySubstanceUnits="false" boundaryCondition="false" constant="false" fbc:charge="0" fbc:chemicalFormula="C29H48O2"/>
      <species id="M_M00957_c" name="4-Formyl-4-Methyl-5-Cholesta-8,24-Dien-3-Ol" compartment="c" hasOnlySubstanceUnits="false" boundaryCondition="false" constant="false" fbc:charge="0" fbc:chemicalFormula="C29H46O2"/>
      <species id="M_4mzym_int1_c" name="4-Methylzymosterol-intermediate-1" compartment="c" hasOnlySubstanceUnits="false" boundaryCondition="false" constant="false" fbc:charge="0" fbc:chemicalFormula="C29H46O3"/>
      <species id="M_4mzym_int2_c" name="3_keto_4_methylzymosterol" compartment="c" hasOnlySubstanceUnits="false" boundaryCondition="false" constant="false" fbc:charge="0" fbc:chemicalFormula="C28H44O"/>
      <species id="M_HC02110_c" name="4Alpha-Methylzymosterol" compartment="c" hasOnlySubstanceUnits="false" boundaryCondition="false" constant="false" fbc:charge="0" fbc:chemicalFormula="C28H46O"/>
      <species id="M_M00963_c" name="4-Hydroxymethyl-5-Cholesta-8,24-Dien-3-Ol" compartment="c" hasOnlySubstanceUnits="false" boundaryCondition="false" constant="false" fbc:charge="0" fbc:chemicalFormula="C28H46O2"/>
      <species id="M_M00959_c" name="4-Formyl-5-Cholesta-8,24-Dien-3-Ol" compartment="c" hasOnlySubstanceUnits="false" boundaryCondition="false" constant="false" fbc:charge="0" fbc:chemicalFormula="C28H44O2"/>
      <species id="M_M00955_c" name="4-Carboxy-5-Cholesta-8,24-Dien-3-Ol" compartment="c" hasOnlySubstanceUnits="false" boundaryCondition="false" constant="false" fbc:charge="0" fbc:chemicalFormula="C28H44O3"/>
      <species id="M_M01067_c" name="5Alpha-Cholesta-8,24-Dien-3-One" compartment="c" hasOnlySubstanceUnits="false" boundaryCondition="false" constant="false" fbc:charge="0" fbc:chemicalFormula="C27H42O"/>
      <species id="M_zymst_c" name="Zymosterol C27H44O" compartment="c" hasOnlySubstanceUnits="false" boundaryCondition="false" constant="false" fbc:charge="0" fbc:chemicalFormula="C27H44O"/>
      <species id="M_chlstol_c" name="5alpha-Cholesta-7,24-dien-3beta-ol" compartment="c" hasOnlySubstanceUnits="false" boundaryCondition="false" constant="false" fbc:charge="0" fbc:chemicalFormula="C27H44O"/>
      <species id="M_ddsmsterol_c" name="7-Dehydrodesmosterol" compartment="c" hasOnlySubstanceUnits="false" boundaryCondition="false" constant="false" fbc:charge="0" fbc:chemicalFormula="C27H42O"/>
      <species id="M_dsmsterol_c" name="Desmosterol; 3beta-cholesta-5,24-dien-3-ol" compartment="c" hasOnlySubstanceUnits="false" boundaryCondition="false" constant="false" fbc:charge="0" fbc:chemicalFormula="C27H44O"/>
      <species id="M_R_3_hydroxybutanoyl_ACP_c" name="R_3_hydroxybutanoyl_ACP" compartment="c" hasOnlySubstanceUnits="false" boundaryCondition="false" constant="false" fbc:charge="0"/>
      <species id="M_but_2_enoyl_ACP_c" name="but_2_enoyl_ACP" compartment="c" hasOnlySubstanceUnits="false" boundaryCondition="false" constant="false" fbc:charge="0"/>
      <species id="M_butyryl_ACP_c" name="butyryl_ACP" compartment="c" hasOnlySubstanceUnits="false" boundaryCondition="false" constant="false" fbc:charge="0"/>
      <species id="M_3_oxohexanoyl_ACP_c" name="3_oxohexanoyl_ACP" compartment="c" hasOnlySubstanceUnits="false" boundaryCondition="false" constant="false" fbc:charge="0"/>
      <species id="M_D_3_hydroxyhexanoyl_ACP_c" name="D_3_hydroxyhexanoyl_ACP" compartment="c" hasOnlySubstanceUnits="false" boundaryCondition="false" constant="false" fbc:charge="0"/>
      <species id="M_2E_hexenoyl_ACP_c" name="2E_hexenoyl_ACP" compartment="c" hasOnlySubstanceUnits="false" boundaryCondition="false" constant="false" fbc:charge="0"/>
      <species id="M_hexanoyl_ACP_c" name="hexanoyl_ACP" compartment="c" hasOnlySubstanceUnits="false" boundaryCondition="false" constant="false" fbc:charge="0"/>
      <species id="M_3_oxooctanoyl_ACP_c" name="3_oxooctanoyl_ACP" compartment="c" hasOnlySubstanceUnits="false" boundaryCondition="false" constant="false" fbc:charge="0"/>
      <species id="M_R_3_hydroxyoctanoyl_ACP_c" name="R_3_hydroxyoctanoyl_ACP" compartment="c" hasOnlySubstanceUnits="false" boundaryCondition="false" constant="false" fbc:charge="0"/>
      <species id="M_2E_octenoyl_ACP_c" name="2E_octenoyl_ACP" compartment="c" hasOnlySubstanceUnits="false" boundaryCondition="false" constant="false" fbc:charge="0"/>
      <species id="M_octanoyl_ACP_c" name="octanoyl_ACP" compartment="c" hasOnlySubstanceUnits="false" boundaryCondition="false" constant="false" fbc:charge="0"/>
      <species id="M_3_oxodecanoyl_ACP_c" name="3_oxodecanoyl_ACP" compartment="c" hasOnlySubstanceUnits="false" boundaryCondition="false" constant="false" fbc:charge="0"/>
      <species id="M_R_3_hydroxydecanoyl_ACP_c" name="R_3_hydroxydecanoyl_ACP" compartment="c" hasOnlySubstanceUnits="false" boundaryCondition="false" constant="false" fbc:charge="0"/>
      <species id="M_2E_decenoyl_ACP_c" name="2E_decenoyl_ACP" compartment="c" hasOnlySubstanceUnits="false" boundaryCondition="false" constant="false" fbc:charge="0"/>
      <species id="M_decanoyl_ACP_c" name="decanoyl_ACP" compartment="c" hasOnlySubstanceUnits="false" boundaryCondition="false" constant="false" fbc:charge="0"/>
      <species id="M_3_oxododecanoyl_ACP_c" name="3_oxododecanoyl_ACP" compartment="c" hasOnlySubstanceUnits="false" boundaryCondition="false" constant="false" fbc:charge="0"/>
      <species id="M_D_3_hydroxydodecanoyl_ACP_c" name="D_3_hydroxydodecanoyl_ACP" compartment="c" hasOnlySubstanceUnits="false" boundaryCondition="false" constant="false" fbc:charge="0"/>
      <species id="M_2E_dodecenoyl_ACP_c" name="2E_dodecenoyl_ACP" compartment="c" hasOnlySubstanceUnits="false" boundaryCondition="false" constant="false" fbc:charge="0"/>
      <species id="M_dodecanoyl_ACP_c" name="dodecanoyl_ACP" compartment="c" hasOnlySubstanceUnits="false" boundaryCondition="false" constant="false" fbc:charge="0"/>
      <species id="M_3_oxotetradecanoyl_ACP_c" name="3_oxotetradecanoyl_ACP" compartment="c" hasOnlySubstanceUnits="false" boundaryCondition="false" constant="false" fbc:charge="0"/>
      <species id="M_HMA_c" name="HMA" compartment="c" hasOnlySubstanceUnits="false" boundaryCondition="false" constant="false" fbc:charge="0"/>
      <species id="M_2E_tetradecenoyl_ACP_c" name="2E_tetradecenoyl_ACP" compartment="c" hasOnlySubstanceUnits="false" boundaryCondition="false" constant="false" fbc:charge="0"/>
      <species id="M_tetradecanoyl_ACP_c" name="tetradecanoyl_ACP" compartment="c" hasOnlySubstanceUnits="false" boundaryCondition="false" constant="false" fbc:charge="0"/>
      <species id="M_3_oxohexadecanoyl_ACP_c" name="3_oxohexadecanoyl_ACP" compartment="c" hasOnlySubstanceUnits="false" boundaryCondition="false" constant="false" fbc:charge="0"/>
      <species id="M_R_3_hydroxypalmitoyl_ACP_c" name="R_3_hydroxypalmitoyl_ACP" compartment="c" hasOnlySubstanceUnits="false" boundaryCondition="false" constant="false" fbc:charge="0"/>
      <species id="M_2E_hexadecenoyl_ACP_c" name="2E_hexadecenoyl_ACP" compartment="c" hasOnlySubstanceUnits="false" boundaryCondition="false" constant="false" fbc:charge="0"/>
      <species id="M_hexadecanoyl_ACP_c" name="hexadecanoyl_ACP" compartment="c" hasOnlySubstanceUnits="false" boundaryCondition="false" constant="false" fbc:charge="0"/>
      <species id="M_ala_B_e" name="bAla" compartment="c" hasOnlySubstanceUnits="false" boundaryCondition="false" constant="false" fbc:charge="0"/>
      <species id="M_octanoyl_ACP_e" name="octanoyl_ACP" compartment="c" hasOnlySubstanceUnits="false" boundaryCondition="false" constant="false" fbc:charge="0"/>
      <species id="M_thymd_e" name="Thymidine" compartment="c" hasOnlySubstanceUnits="false" boundaryCondition="false" constant="false" fbc:charge="0"/>
      <species id="M_thymd_c" name="Thymidine" compartment="c" hasOnlySubstanceUnits="false" boundaryCondition="false" constant="false" fbc:charge="0"/>
      <species id="M_HC00576_e" name="HC00576" compartment="c" hasOnlySubstanceUnits="false" boundaryCondition="false" constant="false" fbc:charge="0"/>
      <species id="M_4abut_e" name="4abut" compartment="c" hasOnlySubstanceUnits="false" boundaryCondition="false" constant="false" fbc:charge="0"/>
    </listOfSpecies>
    <listOfParameters>
      <parameter sboTerm="SBO:0000626" id="cobra_default_lb" value="0" constant="true"/>
      <parameter sboTerm="SBO:0000626" id="cobra_default_ub" value="1000" constant="true"/>
      <parameter sboTerm="SBO:0000626" id="cobra_0_bound" value="0" constant="true"/>
      <parameter sboTerm="SBO:0000626" id="minus_inf" value="-INF" constant="true"/>
      <parameter sboTerm="SBO:0000626" id="plus_inf" value="INF" constant="true"/>
      <parameter sboTerm="SBO:0000625" id="R_EX_lac__L_e_upper_bound" value="15.454" units="mmol_per_gDW_per_hr" constant="true"/>
      <parameter sboTerm="SBO:0000625" id="R_EX_glc__D_e_r_upper_bound" value="9.19804906887378" units="mmol_per_gDW_per_hr" constant="true"/>
      <parameter sboTerm="SBO:0000625" id="R_EX_gluOUT__L_e_upper_bound" value="0.2545" units="mmol_per_gDW_per_hr" constant="true"/>
      <parameter sboTerm="SBO:0000625" id="R_EX_gln__L_e_r_upper_bound" value="4" units="mmol_per_gDW_per_hr" constant="true"/>
      <parameter sboTerm="SBO:0000625" id="R_DM_asp__L_e_upper_bound" value="264.153753987903" units="mmol_per_gDW_per_hr" constant="true"/>
      <parameter sboTerm="SBO:0000625" id="R_EX_h_e_f_upper_bound" value="452.681423384035" units="mmol_per_gDW_per_hr" constant="true"/>
      <parameter sboTerm="SBO:0000625" id="R_EX_h2o_e_f_upper_bound" value="191.857625328626" units="mmol_per_gDW_per_hr" constant="true"/>
      <parameter sboTerm="SBO:0000625" id="R_EX_ump_e_r_upper_bound" value="0.000242608613452791" units="mmol_per_gDW_per_hr" constant="true"/>
      <parameter sboTerm="SBO:0000625" id="R_EX_pi_e_r_upper_bound" value="0.00202228406828908" units="mmol_per_gDW_per_hr" constant="true"/>
      <parameter sboTerm="SBO:0000625" id="R_EX_nh4_e_upper_bound" value="862.753988586808" units="mmol_per_gDW_per_hr" constant="true"/>
      <parameter sboTerm="SBO:0000625" id="R_EX_o2_e_r_upper_bound" value="842.425146366096" units="mmol_per_gDW_per_hr" constant="true"/>
      <parameter sboTerm="SBO:0000625" id="R_EX_arg__L_e_r_upper_bound" value="0.39810428" units="mmol_per_gDW_per_hr" constant="true"/>
      <parameter sboTerm="SBO:0000625" id="R_EX_leu__L_e_r_upper_bound" value="0.00140895034002336" units="mmol_per_gDW_per_hr" constant="true"/>
      <parameter sboTerm="SBO:0000625" id="R_EX_ile__L_e_r_upper_bound" value="0.000603442915440139" units="mmol_per_gDW_per_hr" constant="true"/>
      <parameter sboTerm="SBO:0000625" id="R_EX_met__L_e_r_upper_bound" value="0.20134228" units="mmol_per_gDW_per_hr" constant="true"/>
      <parameter sboTerm="SBO:0000625" id="R_EX_gly_e_r_upper_bound" value="0.4" units="mmol_per_gDW_per_hr" constant="true"/>
      <parameter sboTerm="SBO:0000625" id="R_EX_phe__L_e_r_upper_bound" value="0.00114231184069087" units="mmol_per_gDW_per_hr" constant="true"/>
      <parameter sboTerm="SBO:0000625" id="R_EX_ser__L_e_r_upper_bound" value="0.4" units="mmol_per_gDW_per_hr" constant="true"/>
      <parameter sboTerm="SBO:0000625" id="R_EX_ala__L_e_f_upper_bound" value="264.153753987903" units="mmol_per_gDW_per_hr" constant="true"/>
      <parameter sboTerm="SBO:0000625" id="R_EX_fol_e_r_upper_bound" value="0.009070295" units="mmol_per_gDW_per_hr" constant="true"/>
      <parameter sboTerm="SBO:0000625" id="R_EX_urea_e_upper_bound" value="194.702789918344" units="mmol_per_gDW_per_hr" constant="true"/>
      <parameter sboTerm="SBO:0000625" id="R_EX_gudac_e_upper_bound" value="132.801912685771" units="mmol_per_gDW_per_hr" constant="true"/>
      <parameter sboTerm="SBO:0000625" id="R_EX_hdca_e_f_upper_bound" value="51.4700391229697" units="mmol_per_gDW_per_hr" constant="true"/>
      <parameter sboTerm="SBO:0000625" id="R_EX_ptrcOUT_e_upper_bound" value="0.398104279999998" units="mmol_per_gDW_per_hr" constant="true"/>
      <parameter sboTerm="SBO:0000625" id="R_EX_biomassx_upper_bound" value="0.00210936498241787" units="mmol_per_gDW_per_hr" constant="true"/>
      <parameter sboTerm="SBO:0000625" id="R_EX_gthox_e_upper_bound" value="15.4109644777133" units="mmol_per_gDW_per_hr" constant="true"/>
      <parameter sboTerm="SBO:0000625" id="R_EX_2obut_e_upper_bound" value="0.99966162" units="mmol_per_gDW_per_hr" constant="true"/>
      <parameter sboTerm="SBO:0000625" id="R_EX_crn_e_upper_bound" value="186.978979318306" units="mmol_per_gDW_per_hr" constant="true"/>
      <parameter sboTerm="SBO:0000625" id="R_EX_val__L_e_r_upper_bound" value="0.8034188" units="mmol_per_gDW_per_hr" constant="true"/>
      <parameter sboTerm="SBO:0000625" id="R_EX_spmd_e_upper_bound" value="0.398097922431703" units="mmol_per_gDW_per_hr" constant="true"/>
      <parameter sboTerm="SBO:0000625" id="R_EX_sprm_e_upper_bound" value="0.398091565066459" units="mmol_per_gDW_per_hr" constant="true"/>
      <parameter sboTerm="SBO:0000625" id="R_EX_5mthf_e_upper_bound" value="0.00907029499996703" units="mmol_per_gDW_per_hr" constant="true"/>
      <parameter sboTerm="SBO:0000625" id="R_EX_tmlys_e_r_upper_bound" value="186.978979318305" units="mmol_per_gDW_per_hr" constant="true"/>
      <parameter sboTerm="SBO:0000625" id="R_EX_thbpt_e_r_upper_bound" value="0.000595003346162831" units="mmol_per_gDW_per_hr" constant="true"/>
      <parameter sboTerm="SBO:0000625" id="R_EX_CE2705_e_upper_bound" value="0.000595003346145485" units="mmol_per_gDW_per_hr" constant="true"/>
      <parameter sboTerm="SBO:0000625" id="R_EX_crtn_e_upper_bound" value="112.346734265638" units="mmol_per_gDW_per_hr" constant="true"/>
      <parameter sboTerm="SBO:0000625" id="R_EX_his__L_e_r_upper_bound" value="0.2" units="mmol_per_gDW_per_hr" constant="true"/>
      <parameter sboTerm="SBO:0000625" id="R_EX_lys__L_e_r_upper_bound" value="0.7978142" units="mmol_per_gDW_per_hr" constant="true"/>
      <parameter sboTerm="SBO:0000625" id="R_EX_carn_e_r_upper_bound" value="474.321517743573" units="mmol_per_gDW_per_hr" constant="true"/>
      <parameter sboTerm="SBO:0000625" id="R_EX_csn_e_r_upper_bound" value="300.613438902735" units="mmol_per_gDW_per_hr" constant="true"/>
      <parameter sboTerm="SBO:0000625" id="R_EX_cyan_e_r_upper_bound" value="0.6038982" units="mmol_per_gDW_per_hr" constant="true"/>
      <parameter sboTerm="SBO:0000625" id="R_EX_tcyntc_upper_bound" value="0.603898200000001" units="mmol_per_gDW_per_hr" constant="true"/>
      <parameter sboTerm="SBO:0000625" id="R_EX_tcynt_e_upper_bound" value="0.6038982" units="mmol_per_gDW_per_hr" constant="true"/>
      <parameter sboTerm="SBO:0000625" id="R_EX_so3_e_upper_bound" value="0.6038982" units="mmol_per_gDW_per_hr" constant="true"/>
      <parameter sboTerm="SBO:0000625" id="R_EX_thr__L_e_r_upper_bound" value="0.79831934" units="mmol_per_gDW_per_hr" constant="true"/>
      <parameter sboTerm="SBO:0000625" id="R_EX_trp__L_e_r_upper_bound" value="0.078431375" units="mmol_per_gDW_per_hr" constant="true"/>
      <parameter sboTerm="SBO:0000625" id="R_EX_anth_e_upper_bound" value="0.078431375" units="mmol_per_gDW_per_hr" constant="true"/>
      <parameter sboTerm="SBO:0000625" id="R_EX_tyr__L_e_r_upper_bound" value="0.000595003346162831" units="mmol_per_gDW_per_hr" constant="true"/>
      <parameter sboTerm="SBO:0000625" id="R_EX_cystinex_r_upper_bound" value="0.20127796" units="mmol_per_gDW_per_hr" constant="true"/>
      <parameter sboTerm="SBO:0000625" id="R_EX_3hydroxybutanoatex_r_upper_bound" value="25" units="mmol_per_gDW_per_hr" constant="true"/>
      <parameter sboTerm="SBO:0000625" id="R_EX_gthrd_e_r_upper_bound" value="30.8219289554267" units="mmol_per_gDW_per_hr" constant="true"/>
      <parameter sboTerm="SBO:0000625" id="R_EX_cmp_e_r_upper_bound" value="0.000102257795617654" units="mmol_per_gDW_per_hr" constant="true"/>
      <parameter sboTerm="SBO:0000625" id="R_HEX1_upper_bound" value="737.752367290503" units="mmol_per_gDW_per_hr" constant="true"/>
      <parameter sboTerm="SBO:0000625" id="R_G6PP_upper_bound" value="569.854095941675" units="mmol_per_gDW_per_hr" constant="true"/>
      <parameter sboTerm="SBO:0000625" id="R_PGI_upper_bound" value="7.71664129252143" units="mmol_per_gDW_per_hr" constant="true"/>
      <parameter sboTerm="SBO:0000625" id="R_PFK_upper_bound" value="601.355245560768" units="mmol_per_gDW_per_hr" constant="true"/>
      <parameter sboTerm="SBO:0000625" id="R_FBP_upper_bound" value="857.627037831631" units="mmol_per_gDW_per_hr" constant="true"/>
      <parameter sboTerm="SBO:0000625" id="R_FBA_upper_bound" value="2.93678301328962" units="mmol_per_gDW_per_hr" constant="true"/>
      <parameter sboTerm="SBO:0000625" id="R_TPI_upper_bound" value="6.77186449025615" units="mmol_per_gDW_per_hr" constant="true"/>
      <parameter sboTerm="SBO:0000625" id="R_GAPD_upper_bound" value="15.4311955868953" units="mmol_per_gDW_per_hr" constant="true"/>
      <parameter sboTerm="SBO:0000625" id="R_PGK_upper_bound" value="13.8529149857578" units="mmol_per_gDW_per_hr" constant="true"/>
      <parameter sboTerm="SBO:0000625" id="R_DPGM_upper_bound" value="9.25186644862269" units="mmol_per_gDW_per_hr" constant="true"/>
      <parameter sboTerm="SBO:0000625" id="R_DPGase_upper_bound" value="9.25186644862269" units="mmol_per_gDW_per_hr" constant="true"/>
      <parameter sboTerm="SBO:0000625" id="R_PGM_f_upper_bound" value="9.25186644862269" units="mmol_per_gDW_per_hr" constant="true"/>
      <parameter sboTerm="SBO:0000625" id="R_ENO_f_upper_bound" value="7.33322974303081" units="mmol_per_gDW_per_hr" constant="true"/>
      <parameter sboTerm="SBO:0000625" id="R_PYK_upper_bound" value="310.835406853696" units="mmol_per_gDW_per_hr" constant="true"/>
      <parameter sboTerm="SBO:0000625" id="R_LDH_L_upper_bound" value="9.95318701668848" units="mmol_per_gDW_per_hr" constant="true"/>
      <parameter sboTerm="SBO:0000625" id="R_r0407_upper_bound" value="2.93678301328958" units="mmol_per_gDW_per_hr" constant="true"/>
      <parameter sboTerm="SBO:0000625" id="R_PRPPS_upper_bound" value="0.578071438491818" units="mmol_per_gDW_per_hr" constant="true"/>
      <parameter sboTerm="SBO:0000625" id="R_G6PDH2r_upper_bound" value="7.54492399661516" units="mmol_per_gDW_per_hr" constant="true"/>
      <parameter sboTerm="SBO:0000625" id="R_PGL_upper_bound" value="8.04664433043048" units="mmol_per_gDW_per_hr" constant="true"/>
      <parameter sboTerm="SBO:0000625" id="R_GND_upper_bound" value="9.19791404839822" units="mmol_per_gDW_per_hr" constant="true"/>
      <parameter sboTerm="SBO:0000625" id="R_RPI_upper_bound" value="3.59661655914478" units="mmol_per_gDW_per_hr" constant="true"/>
      <parameter sboTerm="SBO:0000625" id="R_TKT2_f_upper_bound" value="1.46475406656047" units="mmol_per_gDW_per_hr" constant="true"/>
      <parameter sboTerm="SBO:0000625" id="R_RPE_f_upper_bound" value="6.13190579449331" units="mmol_per_gDW_per_hr" constant="true"/>
      <parameter sboTerm="SBO:0000625" id="R_TKT1_f_upper_bound" value="1.46475406656049" units="mmol_per_gDW_per_hr" constant="true"/>
      <parameter sboTerm="SBO:0000625" id="R_TALA_f_upper_bound" value="2.71673253806194" units="mmol_per_gDW_per_hr" constant="true"/>
      <parameter sboTerm="SBO:0000625" id="R_r0408_upper_bound" value="6.06125891165356" units="mmol_per_gDW_per_hr" constant="true"/>
      <parameter sboTerm="SBO:0000625" id="R_PDHm_upper_bound" value="330.507525980511" units="mmol_per_gDW_per_hr" constant="true"/>
      <parameter sboTerm="SBO:0000625" id="R_PCm_upper_bound" value="847.987210711432" units="mmol_per_gDW_per_hr" constant="true"/>
      <parameter sboTerm="SBO:0000625" id="R_CSm_upper_bound" value="496.818017613371" units="mmol_per_gDW_per_hr" constant="true"/>
      <parameter sboTerm="SBO:0000625" id="R_ACONTm_f_upper_bound" value="39.996925073423" units="mmol_per_gDW_per_hr" constant="true"/>
      <parameter sboTerm="SBO:0000625" id="R_ICDHxm_upper_bound" value="499.665119932102" units="mmol_per_gDW_per_hr" constant="true"/>
      <parameter sboTerm="SBO:0000625" id="R_ICDHym_f_upper_bound" value="94.1411602046761" units="mmol_per_gDW_per_hr" constant="true"/>
      <parameter sboTerm="SBO:0000625" id="R_AKGDm_upper_bound" value="64.3152843275708" units="mmol_per_gDW_per_hr" constant="true"/>
      <parameter sboTerm="SBO:0000625" id="R_SUCOAS1m_f_upper_bound" value="195.828538463163" units="mmol_per_gDW_per_hr" constant="true"/>
      <parameter sboTerm="SBO:0000625" id="R_SUCD1m_upper_bound" value="362.994023828982" units="mmol_per_gDW_per_hr" constant="true"/>
      <parameter sboTerm="SBO:0000625" id="R_FUMm_f_upper_bound" value="150.122738231663" units="mmol_per_gDW_per_hr" constant="true"/>
      <parameter sboTerm="SBO:0000625" id="R_MDHm_f_upper_bound" value="978.377494464057" units="mmol_per_gDW_per_hr" constant="true"/>
      <parameter sboTerm="SBO:0000625" id="R_ME1m_upper_bound" value="412.316589169903" units="mmol_per_gDW_per_hr" constant="true"/>
      <parameter sboTerm="SBO:0000625" id="R_ME2m_upper_bound" value="62.4120848674675" units="mmol_per_gDW_per_hr" constant="true"/>
      <parameter sboTerm="SBO:0000625" id="R_ME2_upper_bound" value="558.437311892784" units="mmol_per_gDW_per_hr" constant="true"/>
      <parameter sboTerm="SBO:0000625" id="R_ACITL_upper_bound" value="198.29636989069" units="mmol_per_gDW_per_hr" constant="true"/>
      <parameter sboTerm="SBO:0000625" id="R_FUM_f_upper_bound" value="377.554119716942" units="mmol_per_gDW_per_hr" constant="true"/>
      <parameter sboTerm="SBO:0000625" id="R_MDH_f_upper_bound" value="363.180244524336" units="mmol_per_gDW_per_hr" constant="true"/>
      <parameter sboTerm="SBO:0000625" id="R_AKGMALtm_f_upper_bound" value="736.820252260622" units="mmol_per_gDW_per_hr" constant="true"/>
      <parameter sboTerm="SBO:0000625" id="R_ACONT_upper_bound" value="63.5763084675932" units="mmol_per_gDW_per_hr" constant="true"/>
      <parameter sboTerm="SBO:0000625" id="R_ICDHyr_upper_bound" value="264.584899637417" units="mmol_per_gDW_per_hr" constant="true"/>
      <parameter sboTerm="SBO:0000625" id="R_PPA_upper_bound" value="255.838169401833" units="mmol_per_gDW_per_hr" constant="true"/>
      <parameter sboTerm="SBO:0000625" id="R_Complex1ROS_upper_bound" value="552.970296696617" units="mmol_per_gDW_per_hr" constant="true"/>
      <parameter sboTerm="SBO:0000625" id="R_CYOR_u10mi_upper_bound" value="263.688181056232" units="mmol_per_gDW_per_hr" constant="true"/>
      <parameter sboTerm="SBO:0000625" id="R_CYOOm2i_upper_bound" value="360.959424541631" units="mmol_per_gDW_per_hr" constant="true"/>
      <parameter sboTerm="SBO:0000625" id="R_ATPS4mi_upper_bound" value="346.123870431933" units="mmol_per_gDW_per_hr" constant="true"/>
      <parameter sboTerm="SBO:0000625" id="R_GLUCYS_upper_bound" value="0.543604844574291" units="mmol_per_gDW_per_hr" constant="true"/>
      <parameter sboTerm="SBO:0000625" id="R_GTHS_upper_bound" value="0.278166818123873" units="mmol_per_gDW_per_hr" constant="true"/>
      <parameter sboTerm="SBO:0000625" id="R_SPODMm_upper_bound" value="5.50330689327853" units="mmol_per_gDW_per_hr" constant="true"/>
      <parameter sboTerm="SBO:0000625" id="R_GTHPi_upper_bound" value="0.0966349117120888" units="mmol_per_gDW_per_hr" constant="true"/>
      <parameter sboTerm="SBO:0000625" id="R_GTHPm_upper_bound" value="2.68356165202262" units="mmol_per_gDW_per_hr" constant="true"/>
      <parameter sboTerm="SBO:0000625" id="R_GDR_upper_bound" value="0.599382239999998" units="mmol_per_gDW_per_hr" constant="true"/>
      <parameter sboTerm="SBO:0000625" id="R_GTHOr_upper_bound" value="0.59938224" units="mmol_per_gDW_per_hr" constant="true"/>
      <parameter sboTerm="SBO:0000625" id="R_GDRm_upper_bound" value="15.2680800559679" units="mmol_per_gDW_per_hr" constant="true"/>
      <parameter sboTerm="SBO:0000625" id="R_GTHOm_upper_bound" value="15.2680800559679" units="mmol_per_gDW_per_hr" constant="true"/>
      <parameter sboTerm="SBO:0000625" id="R_r0885_upper_bound" value="8.62679163483049" units="mmol_per_gDW_per_hr" constant="true"/>
      <parameter sboTerm="SBO:0000625" id="R_PYRt2m_f_upper_bound" value="338.203334943233" units="mmol_per_gDW_per_hr" constant="true"/>
      <parameter sboTerm="SBO:0000625" id="R_HMR_4964_upper_bound" value="587.848501720335" units="mmol_per_gDW_per_hr" constant="true"/>
      <parameter sboTerm="SBO:0000625" id="R_r2420_upper_bound" value="778.770442968698" units="mmol_per_gDW_per_hr" constant="true"/>
      <parameter sboTerm="SBO:0000625" id="R_FUMtm_f_upper_bound" value="81.8329254732125" units="mmol_per_gDW_per_hr" constant="true"/>
      <parameter sboTerm="SBO:0000625" id="R_O2tm_upper_bound" value="502.302017511447" units="mmol_per_gDW_per_hr" constant="true"/>
      <parameter sboTerm="SBO:0000625" id="R_r0801_f_upper_bound" value="221.006033623123" units="mmol_per_gDW_per_hr" constant="true"/>
      <parameter sboTerm="SBO:0000625" id="R_THD1m_upper_bound" value="377.135345883347" units="mmol_per_gDW_per_hr" constant="true"/>
      <parameter sboTerm="SBO:0000625" id="R_H2Otm_f_upper_bound" value="55.2261043312261" units="mmol_per_gDW_per_hr" constant="true"/>
      <parameter sboTerm="SBO:0000625" id="R_NH4tm_f_upper_bound" value="194.310215370226" units="mmol_per_gDW_per_hr" constant="true"/>
      <parameter sboTerm="SBO:0000625" id="R_HCO3E_upper_bound" value="59.8217877191469" units="mmol_per_gDW_per_hr" constant="true"/>
      <parameter sboTerm="SBO:0000625" id="R_HCO3Em_upper_bound" value="175.416749960009" units="mmol_per_gDW_per_hr" constant="true"/>
      <parameter sboTerm="SBO:0000625" id="R_GLUN_upper_bound" value="427.326980425961" units="mmol_per_gDW_per_hr" constant="true"/>
      <parameter sboTerm="SBO:0000625" id="R_GLNS_upper_bound" value="86.3609156373539" units="mmol_per_gDW_per_hr" constant="true"/>
      <parameter sboTerm="SBO:0000625" id="R_GLUt2m_upper_bound" value="138.269213112675" units="mmol_per_gDW_per_hr" constant="true"/>
      <parameter sboTerm="SBO:0000625" id="R_GLNtm_1_upper_bound" value="245.97099619068" units="mmol_per_gDW_per_hr" constant="true"/>
      <parameter sboTerm="SBO:0000625" id="R_GLUNm_upper_bound" value="118.212078858204" units="mmol_per_gDW_per_hr" constant="true"/>
      <parameter sboTerm="SBO:0000625" id="R_GLUPRT_upper_bound" value="0.000237991213646024" units="mmol_per_gDW_per_hr" constant="true"/>
      <parameter sboTerm="SBO:0000625" id="R_PRAGSr_upper_bound" value="0.000151788523034993" units="mmol_per_gDW_per_hr" constant="true"/>
      <parameter sboTerm="SBO:0000625" id="R_GARFT_upper_bound" value="0.000151788523034993" units="mmol_per_gDW_per_hr" constant="true"/>
      <parameter sboTerm="SBO:0000625" id="R_PRFGS_upper_bound" value="0.000106661687070462" units="mmol_per_gDW_per_hr" constant="true"/>
      <parameter sboTerm="SBO:0000625" id="R_PRAIS_upper_bound" value="0.000151788523034993" units="mmol_per_gDW_per_hr" constant="true"/>
      <parameter sboTerm="SBO:0000625" id="R_AIRCr_upper_bound" value="0.000223544709613653" units="mmol_per_gDW_per_hr" constant="true"/>
      <parameter sboTerm="SBO:0000625" id="R_PRASCSi_upper_bound" value="0.000223544709613653" units="mmol_per_gDW_per_hr" constant="true"/>
      <parameter sboTerm="SBO:0000625" id="R_ADSL2r_upper_bound" value="0.000178750885231013" units="mmol_per_gDW_per_hr" constant="true"/>
      <parameter sboTerm="SBO:0000625" id="R_AICART_upper_bound" value="0.000208530621851382" units="mmol_per_gDW_per_hr" constant="true"/>
      <parameter sboTerm="SBO:0000625" id="R_IMPC_upper_bound" value="0.000208530621851382" units="mmol_per_gDW_per_hr" constant="true"/>
      <parameter sboTerm="SBO:0000625" id="R_ADSS_upper_bound" value="8.20753561808847e-05" units="mmol_per_gDW_per_hr" constant="true"/>
      <parameter sboTerm="SBO:0000625" id="R_ADSL1r_upper_bound" value="0.000105849054253931" units="mmol_per_gDW_per_hr" constant="true"/>
      <parameter sboTerm="SBO:0000625" id="R_IMPDH2_upper_bound" value="6.65217092643749e-05" units="mmol_per_gDW_per_hr" constant="true"/>
      <parameter sboTerm="SBO:0000625" id="R_GMPS_upper_bound" value="9.70624296659583e-05" units="mmol_per_gDW_per_hr" constant="true"/>
      <parameter sboTerm="SBO:0000625" id="R_GMPS2_upper_bound" value="9.70624296670052e-05" units="mmol_per_gDW_per_hr" constant="true"/>
      <parameter sboTerm="SBO:0000625" id="R_GK1_upper_bound" value="3.15125234151064e-05" units="mmol_per_gDW_per_hr" constant="true"/>
      <parameter sboTerm="SBO:0000625" id="R_RNDR2_upper_bound" value="1.23588426244318e-05" units="mmol_per_gDW_per_hr" constant="true"/>
      <parameter sboTerm="SBO:0000625" id="R_ADK1_upper_bound" value="268.248243926968" units="mmol_per_gDW_per_hr" constant="true"/>
      <parameter sboTerm="SBO:0000625" id="R_RNDR1_upper_bound" value="1.64605599432092e-05" units="mmol_per_gDW_per_hr" constant="true"/>
      <parameter sboTerm="SBO:0000625" id="R_CBPS_upper_bound" value="0.000146166605334012" units="mmol_per_gDW_per_hr" constant="true"/>
      <parameter sboTerm="SBO:0000625" id="R_ASPCT_upper_bound" value="0.000146166605334012" units="mmol_per_gDW_per_hr" constant="true"/>
      <parameter sboTerm="SBO:0000625" id="R_DHORTS_upper_bound" value="0.000146166605334012" units="mmol_per_gDW_per_hr" constant="true"/>
      <parameter sboTerm="SBO:0000625" id="R_DHORD9_upper_bound" value="0.000242608613452791" units="mmol_per_gDW_per_hr" constant="true"/>
      <parameter sboTerm="SBO:0000625" id="R_ORPT_upper_bound" value="0.000242608613452791" units="mmol_per_gDW_per_hr" constant="true"/>
      <parameter sboTerm="SBO:0000625" id="R_OMPDC_upper_bound" value="0.000242608613452791" units="mmol_per_gDW_per_hr" constant="true"/>
      <parameter sboTerm="SBO:0000625" id="R_UMPK_upper_bound" value="0.000139782608260784" units="mmol_per_gDW_per_hr" constant="true"/>
      <parameter sboTerm="SBO:0000625" id="R_RNDR4_upper_bound" value="1.63456868858796e-05" units="mmol_per_gDW_per_hr" constant="true"/>
      <parameter sboTerm="SBO:0000625" id="R_TMDS_upper_bound" value="2.21653679441047e-05" units="mmol_per_gDW_per_hr" constant="true"/>
      <parameter sboTerm="SBO:0000625" id="R_URIDK2r_upper_bound" value="1.50746905285937e-05" units="mmol_per_gDW_per_hr" constant="true"/>
      <parameter sboTerm="SBO:0000625" id="R_NDPK2_upper_bound" value="5.59625868254472e-05" units="mmol_per_gDW_per_hr" constant="true"/>
      <parameter sboTerm="SBO:0000625" id="R_NDPK3_f_upper_bound" value="5.18424262004898e-06" units="mmol_per_gDW_per_hr" constant="true"/>
      <parameter sboTerm="SBO:0000625" id="R_CYTK1_r_upper_bound" value="5.89173697627811e-05" units="mmol_per_gDW_per_hr" constant="true"/>
      <parameter sboTerm="SBO:0000625" id="R_CTPS1_upper_bound" value="9.69308717543024e-05" units="mmol_per_gDW_per_hr" constant="true"/>
      <parameter sboTerm="SBO:0000625" id="R_RNDR3_upper_bound" value="1.17894718185376e-05" units="mmol_per_gDW_per_hr" constant="true"/>
      <parameter sboTerm="SBO:0000625" id="R_GDHm_upper_bound" value="727.553632862527" units="mmol_per_gDW_per_hr" constant="true"/>
      <parameter sboTerm="SBO:0000625" id="R_GLUDym_f_upper_bound" value="727.553632862527" units="mmol_per_gDW_per_hr" constant="true"/>
      <parameter sboTerm="SBO:0000625" id="R_ASPTA_f_upper_bound" value="891.001683648265" units="mmol_per_gDW_per_hr" constant="true"/>
      <parameter sboTerm="SBO:0000625" id="R_ASPTAm_upper_bound" value="571.509671704394" units="mmol_per_gDW_per_hr" constant="true"/>
      <parameter sboTerm="SBO:0000625" id="R_ASPGLUm_upper_bound" value="761.291374704538" units="mmol_per_gDW_per_hr" constant="true"/>
      <parameter sboTerm="SBO:0000625" id="R_ASPT_upper_bound" value="117.108644595936" units="mmol_per_gDW_per_hr" constant="true"/>
      <parameter sboTerm="SBO:0000625" id="R_CBPSam_upper_bound" value="9.41467318974444" units="mmol_per_gDW_per_hr" constant="true"/>
      <parameter sboTerm="SBO:0000625" id="R_ORNt4m_upper_bound" value="181.175035663434" units="mmol_per_gDW_per_hr" constant="true"/>
      <parameter sboTerm="SBO:0000625" id="R_ARGSS_upper_bound" value="227.32061418257" units="mmol_per_gDW_per_hr" constant="true"/>
      <parameter sboTerm="SBO:0000625" id="R_ARGSL_upper_bound" value="175.29017125764" units="mmol_per_gDW_per_hr" constant="true"/>
      <parameter sboTerm="SBO:0000625" id="R_ARGN_upper_bound" value="174.656353951929" units="mmol_per_gDW_per_hr" constant="true"/>
      <parameter sboTerm="SBO:0000625" id="R_ORNDC_upper_bound" value="0.266984585986717" units="mmol_per_gDW_per_hr" constant="true"/>
      <parameter sboTerm="SBO:0000625" id="R_SPMS_upper_bound" value="0.25889788067537" units="mmol_per_gDW_per_hr" constant="true"/>
      <parameter sboTerm="SBO:0000625" id="R_SPRMS_upper_bound" value="0.274354514663029" units="mmol_per_gDW_per_hr" constant="true"/>
      <parameter sboTerm="SBO:0000625" id="R_ADMDC_upper_bound" value="0.601394964362482" units="mmol_per_gDW_per_hr" constant="true"/>
      <parameter sboTerm="SBO:0000625" id="R_MTAP_upper_bound" value="0.00983406031097102" units="mmol_per_gDW_per_hr" constant="true"/>
      <parameter sboTerm="SBO:0000625" id="R_ADPT_upper_bound" value="0.675926109828685" units="mmol_per_gDW_per_hr" constant="true"/>
      <parameter sboTerm="SBO:0000625" id="R_MTRI_upper_bound" value="0.796183130132918" units="mmol_per_gDW_per_hr" constant="true"/>
      <parameter sboTerm="SBO:0000625" id="R_MDRPD_upper_bound" value="0.0969720141331247" units="mmol_per_gDW_per_hr" constant="true"/>
      <parameter sboTerm="SBO:0000625" id="R_DKMPPD_upper_bound" value="0.796183130132918" units="mmol_per_gDW_per_hr" constant="true"/>
      <parameter sboTerm="SBO:0000625" id="R_SPMDtex2_upper_bound" value="0.398097922431703" units="mmol_per_gDW_per_hr" constant="true"/>
      <parameter sboTerm="SBO:0000625" id="R_SPRMti_upper_bound" value="0.398091565066459" units="mmol_per_gDW_per_hr" constant="true"/>
      <parameter sboTerm="SBO:0000625" id="R_GLYAMDTRc_upper_bound" value="44.7414310238997" units="mmol_per_gDW_per_hr" constant="true"/>
      <parameter sboTerm="SBO:0000625" id="R_ARGDr_upper_bound" value="227.32061418257" units="mmol_per_gDW_per_hr" constant="true"/>
      <parameter sboTerm="SBO:0000625" id="R_r0074_f_upper_bound" value="0.000269547525577929" units="mmol_per_gDW_per_hr" constant="true"/>
      <parameter sboTerm="SBO:0000625" id="R_GLU5SAtmc_f_upper_bound" value="0.000870079305407653" units="mmol_per_gDW_per_hr" constant="true"/>
      <parameter sboTerm="SBO:0000625" id="R_G5SADs_f_upper_bound" value="0.000269547525577929" units="mmol_per_gDW_per_hr" constant="true"/>
      <parameter sboTerm="SBO:0000625" id="R_PRO1x_upper_bound" value="407.375816076942" units="mmol_per_gDW_per_hr" constant="true"/>
      <parameter sboTerm="SBO:0000625" id="R_P5CR_upper_bound" value="420.405280540059" units="mmol_per_gDW_per_hr" constant="true"/>
      <parameter sboTerm="SBO:0000625" id="R_TransportFAD_upper_bound" value="857.566502405458" units="mmol_per_gDW_per_hr" constant="true"/>
      <parameter sboTerm="SBO:0000625" id="R_ASNS1_upper_bound" value="301.957882548232" units="mmol_per_gDW_per_hr" constant="true"/>
      <parameter sboTerm="SBO:0000625" id="R_ASNN_upper_bound" value="182.456815814277" units="mmol_per_gDW_per_hr" constant="true"/>
      <parameter sboTerm="SBO:0000625" id="R_METS_upper_bound" value="180.638592511084" units="mmol_per_gDW_per_hr" constant="true"/>
      <parameter sboTerm="SBO:0000625" id="R_METAT_upper_bound" value="129.984769366269" units="mmol_per_gDW_per_hr" constant="true"/>
      <parameter sboTerm="SBO:0000625" id="R_HMR_3915_upper_bound" value="301.119388336316" units="mmol_per_gDW_per_hr" constant="true"/>
      <parameter sboTerm="SBO:0000625" id="R_AHCi_upper_bound" value="36.6779674530581" units="mmol_per_gDW_per_hr" constant="true"/>
      <parameter sboTerm="SBO:0000625" id="R_ADNK1_upper_bound" value="182.50472695794" units="mmol_per_gDW_per_hr" constant="true"/>
      <parameter sboTerm="SBO:0000625" id="R_CYSTS_upper_bound" value="0.20134228" units="mmol_per_gDW_per_hr" constant="true"/>
      <parameter sboTerm="SBO:0000625" id="R_CYSTGL_upper_bound" value="0.0337544498388881" units="mmol_per_gDW_per_hr" constant="true"/>
      <parameter sboTerm="SBO:0000625" id="R_MTHFR3_upper_bound" value="42.6453495858196" units="mmol_per_gDW_per_hr" constant="true"/>
      <parameter sboTerm="SBO:0000625" id="R_MetSynthesis_upper_bound" value="0.796183130132918" units="mmol_per_gDW_per_hr" constant="true"/>
      <parameter sboTerm="SBO:0000625" id="R_UNK3_upper_bound" value="0.796183130132918" units="mmol_per_gDW_per_hr" constant="true"/>
      <parameter sboTerm="SBO:0000625" id="R_5MTHFt_upper_bound" value="0.000229038382516209" units="mmol_per_gDW_per_hr" constant="true"/>
      <parameter sboTerm="SBO:0000625" id="R_LEUTA_upper_bound" value="7.29512964006243e-06" units="mmol_per_gDW_per_hr" constant="true"/>
      <parameter sboTerm="SBO:0000625" id="R_4MOPt2im_upper_bound" value="0.000258198930037842" units="mmol_per_gDW_per_hr" constant="true"/>
      <parameter sboTerm="SBO:0000625" id="R_LEUTAm_upper_bound" value="0.000258198930037842" units="mmol_per_gDW_per_hr" constant="true"/>
      <parameter sboTerm="SBO:0000625" id="R_OIVD1m_upper_bound" value="0.000258198930037842" units="mmol_per_gDW_per_hr" constant="true"/>
      <parameter sboTerm="SBO:0000625" id="R_ACOAD8m_upper_bound" value="0.000116674846651147" units="mmol_per_gDW_per_hr" constant="true"/>
      <parameter sboTerm="SBO:0000625" id="R_MCCCrm_upper_bound" value="0.000209885383129201" units="mmol_per_gDW_per_hr" constant="true"/>
      <parameter sboTerm="SBO:0000625" id="R_MGCHrm_upper_bound" value="0.000107371093021327" units="mmol_per_gDW_per_hr" constant="true"/>
      <parameter sboTerm="SBO:0000625" id="R_HMGCOAtm_upper_bound" value="0.000258198930037842" units="mmol_per_gDW_per_hr" constant="true"/>
      <parameter sboTerm="SBO:0000625" id="R_VALTA_upper_bound" value="0.0226997234279956" units="mmol_per_gDW_per_hr" constant="true"/>
      <parameter sboTerm="SBO:0000625" id="R_3MOBt2im_upper_bound" value="0.8034188" units="mmol_per_gDW_per_hr" constant="true"/>
      <parameter sboTerm="SBO:0000625" id="R_VALTAim_upper_bound" value="0.8034188" units="mmol_per_gDW_per_hr" constant="true"/>
      <parameter sboTerm="SBO:0000625" id="R_OIVD2m_upper_bound" value="0.8034188" units="mmol_per_gDW_per_hr" constant="true"/>
      <parameter sboTerm="SBO:0000625" id="R_ACOAD9m_upper_bound" value="0.316855626952928" units="mmol_per_gDW_per_hr" constant="true"/>
      <parameter sboTerm="SBO:0000625" id="R_ECOAH12m_upper_bound" value="0.8034188" units="mmol_per_gDW_per_hr" constant="true"/>
      <parameter sboTerm="SBO:0000625" id="R_3HBCOAHLm_upper_bound" value="0.8034188" units="mmol_per_gDW_per_hr" constant="true"/>
      <parameter sboTerm="SBO:0000625" id="R_HIBDm_upper_bound" value="0.412453324050457" units="mmol_per_gDW_per_hr" constant="true"/>
      <parameter sboTerm="SBO:0000625" id="R_r0643_upper_bound" value="0.42852850886483" units="mmol_per_gDW_per_hr" constant="true"/>
      <parameter sboTerm="SBO:0000625" id="R_MMSAD1m_upper_bound" value="0.8034188" units="mmol_per_gDW_per_hr" constant="true"/>
      <parameter sboTerm="SBO:0000625" id="R_MMTSADm_upper_bound" value="0.8034188" units="mmol_per_gDW_per_hr" constant="true"/>
      <parameter sboTerm="SBO:0000625" id="R_PCC_upper_bound" value="0.8034188" units="mmol_per_gDW_per_hr" constant="true"/>
      <parameter sboTerm="SBO:0000625" id="R_MMALH_upper_bound" value="0.8034188" units="mmol_per_gDW_per_hr" constant="true"/>
      <parameter sboTerm="SBO:0000625" id="R_MMEm_upper_bound" value="0.322925424897156" units="mmol_per_gDW_per_hr" constant="true"/>
      <parameter sboTerm="SBO:0000625" id="R_MMMm_upper_bound" value="0.8034188" units="mmol_per_gDW_per_hr" constant="true"/>
      <parameter sboTerm="SBO:0000625" id="R_LEUt5m_upper_bound" value="0.000258198930037842" units="mmol_per_gDW_per_hr" constant="true"/>
      <parameter sboTerm="SBO:0000625" id="R_VALt5m_upper_bound" value="0.8034188" units="mmol_per_gDW_per_hr" constant="true"/>
      <parameter sboTerm="SBO:0000625" id="R_PGCD_upper_bound" value="244.166690410249" units="mmol_per_gDW_per_hr" constant="true"/>
      <parameter sboTerm="SBO:0000625" id="R_PSERT_upper_bound" value="62.0160472874073" units="mmol_per_gDW_per_hr" constant="true"/>
      <parameter sboTerm="SBO:0000625" id="R_PSP_L_upper_bound" value="137.288636940176" units="mmol_per_gDW_per_hr" constant="true"/>
      <parameter sboTerm="SBO:0000625" id="R_GHMT2r_f_upper_bound" value="121.025453535811" units="mmol_per_gDW_per_hr" constant="true"/>
      <parameter sboTerm="SBO:0000625" id="R_SERD_L_upper_bound" value="336.062939288596" units="mmol_per_gDW_per_hr" constant="true"/>
      <parameter sboTerm="SBO:0000625" id="R_ALATA_L_f_upper_bound" value="264.096965814885" units="mmol_per_gDW_per_hr" constant="true"/>
      <parameter sboTerm="SBO:0000625" id="R_r1435_upper_bound" value="0.009070295" units="mmol_per_gDW_per_hr" constant="true"/>
      <parameter sboTerm="SBO:0000625" id="R_GLYtm_r_upper_bound" value="0.009070295" units="mmol_per_gDW_per_hr" constant="true"/>
      <parameter sboTerm="SBO:0000625" id="R_GHMT2rm_upper_bound" value="0.00677291914986214" units="mmol_per_gDW_per_hr" constant="true"/>
      <parameter sboTerm="SBO:0000625" id="R_MLTHFtm_r_upper_bound" value="0.009070295" units="mmol_per_gDW_per_hr" constant="true"/>
      <parameter sboTerm="SBO:0000625" id="R_r0962_upper_bound" value="0.00413621390678545" units="mmol_per_gDW_per_hr" constant="true"/>
      <parameter sboTerm="SBO:0000625" id="R_FORtm_r_upper_bound" value="0.009070295" units="mmol_per_gDW_per_hr" constant="true"/>
      <parameter sboTerm="SBO:0000625" id="R_r0514_upper_bound" value="0.009070295" units="mmol_per_gDW_per_hr" constant="true"/>
      <parameter sboTerm="SBO:0000625" id="R_DHFRim_upper_bound" value="0.009070295" units="mmol_per_gDW_per_hr" constant="true"/>
      <parameter sboTerm="SBO:0000625" id="R_FTHFLmi_upper_bound" value="0.009070295" units="mmol_per_gDW_per_hr" constant="true"/>
      <parameter sboTerm="SBO:0000625" id="R_MTHFCm_upper_bound" value="0.00768884832268703" units="mmol_per_gDW_per_hr" constant="true"/>
      <parameter sboTerm="SBO:0000625" id="R_MTHFDm_upper_bound" value="0.009070295" units="mmol_per_gDW_per_hr" constant="true"/>
      <parameter sboTerm="SBO:0000625" id="R_FOLR2_upper_bound" value="0.009070295" units="mmol_per_gDW_per_hr" constant="true"/>
      <parameter sboTerm="SBO:0000625" id="R_DHFR_upper_bound" value="0.00909790869698483" units="mmol_per_gDW_per_hr" constant="true"/>
      <parameter sboTerm="SBO:0000625" id="R_FTHFLi_upper_bound" value="0.874614756239229" units="mmol_per_gDW_per_hr" constant="true"/>
      <parameter sboTerm="SBO:0000625" id="R_FTHFDH_upper_bound" value="5.08213801906956" units="mmol_per_gDW_per_hr" constant="true"/>
      <parameter sboTerm="SBO:0000625" id="R_MTHFC_f_upper_bound" value="0.874606769961374" units="mmol_per_gDW_per_hr" constant="true"/>
      <parameter sboTerm="SBO:0000625" id="R_MTHFD2i_f_upper_bound" value="155.102303605717" units="mmol_per_gDW_per_hr" constant="true"/>
      <parameter sboTerm="SBO:0000625" id="R_ACACT1r_upper_bound" value="0.00019677166283836" units="mmol_per_gDW_per_hr" constant="true"/>
      <parameter sboTerm="SBO:0000625" id="R_HMGCOAS_upper_bound" value="0.0002399377447632" units="mmol_per_gDW_per_hr" constant="true"/>
      <parameter sboTerm="SBO:0000625" id="R_HMGCOAR_upper_bound" value="0.000258198930037842" units="mmol_per_gDW_per_hr" constant="true"/>
      <parameter sboTerm="SBO:0000625" id="R_MEVK1_upper_bound" value="7.72670403111332e-05" units="mmol_per_gDW_per_hr" constant="true"/>
      <parameter sboTerm="SBO:0000625" id="R_PMEVK_upper_bound" value="0.000258198930037842" units="mmol_per_gDW_per_hr" constant="true"/>
      <parameter sboTerm="SBO:0000625" id="R_IPDDI_upper_bound" value="8.60663100126139e-05" units="mmol_per_gDW_per_hr" constant="true"/>
      <parameter sboTerm="SBO:0000625" id="R_DPMVD_upper_bound" value="0.000192633016731204" units="mmol_per_gDW_per_hr" constant="true"/>
      <parameter sboTerm="SBO:0000625" id="R_DMATT_upper_bound" value="3.06395941970405e-05" units="mmol_per_gDW_per_hr" constant="true"/>
      <parameter sboTerm="SBO:0000625" id="R_GRTT_upper_bound" value="3.06395941970405e-05" units="mmol_per_gDW_per_hr" constant="true"/>
      <parameter sboTerm="SBO:0000625" id="R_HMR_1465_upper_bound" value="2.63948158852981e-05" units="mmol_per_gDW_per_hr" constant="true"/>
      <parameter sboTerm="SBO:0000625" id="R_HMR_1467_upper_bound" value="2.63948158852981e-05" units="mmol_per_gDW_per_hr" constant="true"/>
      <parameter sboTerm="SBO:0000625" id="R_SMO_upper_bound" value="4.3033155006307e-05" units="mmol_per_gDW_per_hr" constant="true"/>
      <parameter sboTerm="SBO:0000625" id="R_LNSTLS_upper_bound" value="1.3902634489113e-05" units="mmol_per_gDW_per_hr" constant="true"/>
      <parameter sboTerm="SBO:0000625" id="R_HMR_1477_upper_bound" value="2.29696231401705e-05" units="mmol_per_gDW_per_hr" constant="true"/>
      <parameter sboTerm="SBO:0000625" id="R_HMR_1478_upper_bound" value="2.29696231401705e-05" units="mmol_per_gDW_per_hr" constant="true"/>
      <parameter sboTerm="SBO:0000625" id="R_HMR_1479_upper_bound" value="2.29696231401705e-05" units="mmol_per_gDW_per_hr" constant="true"/>
      <parameter sboTerm="SBO:0000625" id="R_C14STR_upper_bound" value="3.05596218818735e-05" units="mmol_per_gDW_per_hr" constant="true"/>
      <parameter sboTerm="SBO:0000625" id="R_HMR_1490_upper_bound" value="2.32105110104837e-05" units="mmol_per_gDW_per_hr" constant="true"/>
      <parameter sboTerm="SBO:0000625" id="R_HMR_1493_upper_bound" value="2.32105110104837e-05" units="mmol_per_gDW_per_hr" constant="true"/>
      <parameter sboTerm="SBO:0000625" id="R_HMR_1494_upper_bound" value="2.32105110104837e-05" units="mmol_per_gDW_per_hr" constant="true"/>
      <parameter sboTerm="SBO:0000625" id="R_C3STDH1_upper_bound" value="4.3033155006307e-05" units="mmol_per_gDW_per_hr" constant="true"/>
      <parameter sboTerm="SBO:0000625" id="R_HMR_1495_upper_bound" value="4.3033155006307e-05" units="mmol_per_gDW_per_hr" constant="true"/>
      <parameter sboTerm="SBO:0000625" id="R_HMR_1500_upper_bound" value="2.36719996718243e-05" units="mmol_per_gDW_per_hr" constant="true"/>
      <parameter sboTerm="SBO:0000625" id="R_HMR_1502_upper_bound" value="2.32105110104837e-05" units="mmol_per_gDW_per_hr" constant="true"/>
      <parameter sboTerm="SBO:0000625" id="R_HMR_1503_upper_bound" value="2.32105110104837e-05" units="mmol_per_gDW_per_hr" constant="true"/>
      <parameter sboTerm="SBO:0000625" id="R_HMR_1504_upper_bound" value="2.32105110104837e-05" units="mmol_per_gDW_per_hr" constant="true"/>
      <parameter sboTerm="SBO:0000625" id="R_HMR_1505_upper_bound" value="4.3033155006307e-05" units="mmol_per_gDW_per_hr" constant="true"/>
      <parameter sboTerm="SBO:0000625" id="R_HMR_1509_upper_bound" value="2.36719996718243e-05" units="mmol_per_gDW_per_hr" constant="true"/>
      <parameter sboTerm="SBO:0000625" id="R_CHLSTI_1_upper_bound" value="3.21282526709225e-05" units="mmol_per_gDW_per_hr" constant="true"/>
      <parameter sboTerm="SBO:0000625" id="R_HMR_1516_upper_bound" value="2.2199434370585e-05" units="mmol_per_gDW_per_hr" constant="true"/>
      <parameter sboTerm="SBO:0000625" id="R_RE2410C_upper_bound" value="4.3033155006307e-05" units="mmol_per_gDW_per_hr" constant="true"/>
      <parameter sboTerm="SBO:0000625" id="R_DSMSTOLR_upper_bound" value="4.3033155006307e-05" units="mmol_per_gDW_per_hr" constant="true"/>
      <parameter sboTerm="SBO:0000625" id="R_ACCOAC_upper_bound" value="184.104696729035" units="mmol_per_gDW_per_hr" constant="true"/>
      <parameter sboTerm="SBO:0000625" id="R_FASN_upper_bound" value="11.5812780487041" units="mmol_per_gDW_per_hr" constant="true"/>
      <parameter sboTerm="SBO:0000625" id="R_MCAT_upper_bound" value="81.0689463409287" units="mmol_per_gDW_per_hr" constant="true"/>
      <parameter sboTerm="SBO:0000625" id="R_AcetoacetylACPsynthesis_upper_bound" value="11.5812780487041" units="mmol_per_gDW_per_hr" constant="true"/>
      <parameter sboTerm="SBO:0000625" id="R_r0691_upper_bound" value="11.5812780487041" units="mmol_per_gDW_per_hr" constant="true"/>
      <parameter sboTerm="SBO:0000625" id="R_r0681_upper_bound" value="11.5812780487041" units="mmol_per_gDW_per_hr" constant="true"/>
      <parameter sboTerm="SBO:0000625" id="R_r0682_upper_bound" value="11.5812780487041" units="mmol_per_gDW_per_hr" constant="true"/>
      <parameter sboTerm="SBO:0000625" id="R_r0760_upper_bound" value="11.5812780487041" units="mmol_per_gDW_per_hr" constant="true"/>
      <parameter sboTerm="SBO:0000625" id="R_r0761_upper_bound" value="11.5812780487041" units="mmol_per_gDW_per_hr" constant="true"/>
      <parameter sboTerm="SBO:0000625" id="R_r0762_upper_bound" value="11.5812780487041" units="mmol_per_gDW_per_hr" constant="true"/>
      <parameter sboTerm="SBO:0000625" id="R_r0763_upper_bound" value="11.5812780487041" units="mmol_per_gDW_per_hr" constant="true"/>
      <parameter sboTerm="SBO:0000625" id="R_r0764_upper_bound" value="11.5812780487041" units="mmol_per_gDW_per_hr" constant="true"/>
      <parameter sboTerm="SBO:0000625" id="R_r0694_upper_bound" value="11.5812780487041" units="mmol_per_gDW_per_hr" constant="true"/>
      <parameter sboTerm="SBO:0000625" id="R_r0695_upper_bound" value="11.5812780487041" units="mmol_per_gDW_per_hr" constant="true"/>
      <parameter sboTerm="SBO:0000625" id="R_r0765_upper_bound" value="11.5812780487041" units="mmol_per_gDW_per_hr" constant="true"/>
      <parameter sboTerm="SBO:0000625" id="R_r0766_upper_bound" value="11.5812780487041" units="mmol_per_gDW_per_hr" constant="true"/>
      <parameter sboTerm="SBO:0000625" id="R_r0692_upper_bound" value="11.5812780487041" units="mmol_per_gDW_per_hr" constant="true"/>
      <parameter sboTerm="SBO:0000625" id="R_r0693_upper_bound" value="11.5812780487041" units="mmol_per_gDW_per_hr" constant="true"/>
      <parameter sboTerm="SBO:0000625" id="R_r0767_upper_bound" value="11.5812780487041" units="mmol_per_gDW_per_hr" constant="true"/>
      <parameter sboTerm="SBO:0000625" id="R_r0768_upper_bound" value="11.5812780487041" units="mmol_per_gDW_per_hr" constant="true"/>
      <parameter sboTerm="SBO:0000625" id="R_r0769_upper_bound" value="11.5812780487041" units="mmol_per_gDW_per_hr" constant="true"/>
      <parameter sboTerm="SBO:0000625" id="R_r0770_upper_bound" value="11.5812780487041" units="mmol_per_gDW_per_hr" constant="true"/>
      <parameter sboTerm="SBO:0000625" id="R_r0712_upper_bound" value="11.5812780487041" units="mmol_per_gDW_per_hr" constant="true"/>
      <parameter sboTerm="SBO:0000625" id="R_r0713_upper_bound" value="11.5812780487041" units="mmol_per_gDW_per_hr" constant="true"/>
      <parameter sboTerm="SBO:0000625" id="R_r0701_upper_bound" value="11.5812780487041" units="mmol_per_gDW_per_hr" constant="true"/>
      <parameter sboTerm="SBO:0000625" id="R_r0702_upper_bound" value="11.5812780487041" units="mmol_per_gDW_per_hr" constant="true"/>
      <parameter sboTerm="SBO:0000625" id="R_r0771_upper_bound" value="11.5812780487041" units="mmol_per_gDW_per_hr" constant="true"/>
      <parameter sboTerm="SBO:0000625" id="R_r0772_upper_bound" value="11.5812780487041" units="mmol_per_gDW_per_hr" constant="true"/>
      <parameter sboTerm="SBO:0000625" id="R_r0696_upper_bound" value="11.5812780487041" units="mmol_per_gDW_per_hr" constant="true"/>
      <parameter sboTerm="SBO:0000625" id="R_r0697_upper_bound" value="11.5812780487041" units="mmol_per_gDW_per_hr" constant="true"/>
      <parameter sboTerm="SBO:0000625" id="R_r0773_upper_bound" value="11.5812780487041" units="mmol_per_gDW_per_hr" constant="true"/>
      <parameter sboTerm="SBO:0000625" id="R_FA160ACPH_upper_bound" value="11.5809452668344" units="mmol_per_gDW_per_hr" constant="true"/>
      <parameter sboTerm="SBO:0000625" id="R_TMLYStd_r_upper_bound" value="186.978979318306" units="mmol_per_gDW_per_hr" constant="true"/>
      <parameter sboTerm="SBO:0000625" id="R_TMLYSOX_upper_bound" value="186.978979318305" units="mmol_per_gDW_per_hr" constant="true"/>
      <parameter sboTerm="SBO:0000625" id="R_GHMT3_upper_bound" value="186.978979318305" units="mmol_per_gDW_per_hr" constant="true"/>
      <parameter sboTerm="SBO:0000625" id="R_TMABADH_upper_bound" value="85.3551493242005" units="mmol_per_gDW_per_hr" constant="true"/>
      <parameter sboTerm="SBO:0000625" id="R_SUCFUMtm_r_upper_bound" value="104.667601888577" units="mmol_per_gDW_per_hr" constant="true"/>
      <parameter sboTerm="SBO:0000625" id="R_palmitateActivation_upper_bound" value="33.4552736830119" units="mmol_per_gDW_per_hr" constant="true"/>
      <parameter sboTerm="SBO:0000625" id="R_carnitineAcylTransferaseI_upper_bound" value="32.3337615367016" units="mmol_per_gDW_per_hr" constant="true"/>
      <parameter sboTerm="SBO:0000625" id="R_CARN160t_m_upper_bound" value="40.1834316078909" units="mmol_per_gDW_per_hr" constant="true"/>
      <parameter sboTerm="SBO:0000625" id="R_carnitineAcylTransferaseII_upper_bound" value="53.9258639235828" units="mmol_per_gDW_per_hr" constant="true"/>
      <parameter sboTerm="SBO:0000625" id="R_betaOxidation_upper_bound" value="34.3519295024041" units="mmol_per_gDW_per_hr" constant="true"/>
      <parameter sboTerm="SBO:0000625" id="R_Biomass_upper_bound" value="0.00210936498241787" units="mmol_per_gDW_per_hr" constant="true"/>
      <parameter sboTerm="SBO:0000625" id="R_GLCt1_r_upper_bound" value="6.18343109919662" units="mmol_per_gDW_per_hr" constant="true"/>
      <parameter sboTerm="SBO:0000625" id="R_O2t_r_upper_bound" value="842.425146366095" units="mmol_per_gDW_per_hr" constant="true"/>
      <parameter sboTerm="SBO:0000625" id="R_GLNt_r_upper_bound" value="2.32265732461102" units="mmol_per_gDW_per_hr" constant="true"/>
      <parameter sboTerm="SBO:0000625" id="R_r0963_r_upper_bound" value="0.000229038382516189" units="mmol_per_gDW_per_hr" constant="true"/>
      <parameter sboTerm="SBO:0000625" id="R_THBPTt_r_upper_bound" value="0.000595003346162831" units="mmol_per_gDW_per_hr" constant="true"/>
      <parameter sboTerm="SBO:0000625" id="R_ARGt5r_r_upper_bound" value="0.39810428" units="mmol_per_gDW_per_hr" constant="true"/>
      <parameter sboTerm="SBO:0000625" id="R_PHEtec_r_upper_bound" value="0.00104398134814233" units="mmol_per_gDW_per_hr" constant="true"/>
      <parameter sboTerm="SBO:0000625" id="R_ILEtec_r_upper_bound" value="0.000541013134118613" units="mmol_per_gDW_per_hr" constant="true"/>
      <parameter sboTerm="SBO:0000625" id="R_LEUtec_r_upper_bound" value="0.0012631859945154" units="mmol_per_gDW_per_hr" constant="true"/>
      <parameter sboTerm="SBO:0000625" id="R_VALtec_r_upper_bound" value="0.720300316527508" units="mmol_per_gDW_per_hr" constant="true"/>
      <parameter sboTerm="SBO:0000625" id="R_METtec_r_upper_bound" value="0.180512216062619" units="mmol_per_gDW_per_hr" constant="true"/>
      <parameter sboTerm="SBO:0000625" id="R_r2526_r_upper_bound" value="0.350793303952732" units="mmol_per_gDW_per_hr" constant="true"/>
      <parameter sboTerm="SBO:0000625" id="R_GLYt4_r_upper_bound" value="0.230773229362408" units="mmol_per_gDW_per_hr" constant="true"/>
      <parameter sboTerm="SBO:0000625" id="R_CRNt_upper_bound" value="82.7838017979063" units="mmol_per_gDW_per_hr" constant="true"/>
      <parameter sboTerm="SBO:0000625" id="R_GTHRDt2_r_upper_bound" value="30.8219289554266" units="mmol_per_gDW_per_hr" constant="true"/>
      <parameter sboTerm="SBO:0000625" id="R_DmLact_upper_bound" value="5.00133434500242" units="mmol_per_gDW_per_hr" constant="true"/>
      <parameter sboTerm="SBO:0000625" id="R_UREAt_upper_bound" value="18.6775579735735" units="mmol_per_gDW_per_hr" constant="true"/>
      <parameter sboTerm="SBO:0000625" id="R_DmBiomass_upper_bound" value="0.00210936498241787" units="mmol_per_gDW_per_hr" constant="true"/>
      <parameter sboTerm="SBO:0000625" id="R_NH4t_upper_bound" value="862.753988586808" units="mmol_per_gDW_per_hr" constant="true"/>
      <parameter sboTerm="SBO:0000625" id="R_PTRCtex2_f_upper_bound" value="0.39810428" units="mmol_per_gDW_per_hr" constant="true"/>
      <parameter sboTerm="SBO:0000625" id="R_GUDACtr2_upper_bound" value="132.801912685771" units="mmol_per_gDW_per_hr" constant="true"/>
      <parameter sboTerm="SBO:0000625" id="R_CE2705t_upper_bound" value="0.0004519687085281" units="mmol_per_gDW_per_hr" constant="true"/>
      <parameter sboTerm="SBO:0000625" id="R_Dm2oxobutyrate_upper_bound" value="0.99966162" units="mmol_per_gDW_per_hr" constant="true"/>
      <parameter sboTerm="SBO:0000625" id="R_H2Ot_f_upper_bound" value="121.796117580306" units="mmol_per_gDW_per_hr" constant="true"/>
      <parameter sboTerm="SBO:0000625" id="R_PHLACHt_f_upper_bound" value="688.340748909958" units="mmol_per_gDW_per_hr" constant="true"/>
      <parameter sboTerm="SBO:0000625" id="R_DmGSSG_upper_bound" value="15.4109644777134" units="mmol_per_gDW_per_hr" constant="true"/>
      <parameter sboTerm="SBO:0000625" id="R_DmAla_upper_bound" value="170.354082787668" units="mmol_per_gDW_per_hr" constant="true"/>
      <parameter sboTerm="SBO:0000625" id="R_ASPte_r_upper_bound" value="59.2721643337625" units="mmol_per_gDW_per_hr" constant="true"/>
      <parameter sboTerm="SBO:0000625" id="R_DmAsp_upper_bound" value="59.2721643337625" units="mmol_per_gDW_per_hr" constant="true"/>
      <parameter sboTerm="SBO:0000625" id="R_DmPalm_upper_bound" value="33.0221925683082" units="mmol_per_gDW_per_hr" constant="true"/>
      <parameter sboTerm="SBO:0000625" id="R_ATPM_upper_bound" value="903.350448074266" units="mmol_per_gDW_per_hr" constant="true"/>
      <parameter sboTerm="SBO:0000625" id="R_GACMTRc_upper_bound" value="38.1200003786556" units="mmol_per_gDW_per_hr" constant="true"/>
      <parameter sboTerm="SBO:0000625" id="R_CKc_cho_upper_bound" value="34.1945553527333" units="mmol_per_gDW_per_hr" constant="true"/>
      <parameter sboTerm="SBO:0000625" id="R_CRTNsyn_cho_upper_bound" value="112.346734265638" units="mmol_per_gDW_per_hr" constant="true"/>
      <parameter sboTerm="SBO:0000625" id="R_CRTNtr_upper_bound" value="112.346734265638" units="mmol_per_gDW_per_hr" constant="true"/>
      <parameter sboTerm="SBO:0000625" id="R_NDPK1_upper_bound" value="162.434842510967" units="mmol_per_gDW_per_hr" constant="true"/>
      <parameter sboTerm="SBO:0000625" id="R_NDPK5_upper_bound" value="5.43461485418818e-06" units="mmol_per_gDW_per_hr" constant="true"/>
      <parameter sboTerm="SBO:0000625" id="R_NDPK8_upper_bound" value="7.23828325144098e-06" units="mmol_per_gDW_per_hr" constant="true"/>
      <parameter sboTerm="SBO:0000625" id="R_NDPK7_upper_bound" value="5.18424262004898e-06" units="mmol_per_gDW_per_hr" constant="true"/>
      <parameter sboTerm="SBO:0000625" id="R_DTMPK_upper_bound" value="2.76136969848323e-05" units="mmol_per_gDW_per_hr" constant="true"/>
      <parameter sboTerm="SBO:0000625" id="R_NDPK4_upper_bound" value="7.18776955507956e-06" units="mmol_per_gDW_per_hr" constant="true"/>
      <parameter sboTerm="SBO:0000625" id="R_HIStiDF_r_upper_bound" value="0.2" units="mmol_per_gDW_per_hr" constant="true"/>
      <parameter sboTerm="SBO:0000625" id="R_PTRCOX1_upper_bound" value="0.0553526318829744" units="mmol_per_gDW_per_hr" constant="true"/>
      <parameter sboTerm="SBO:0000625" id="R_ABUTD_upper_bound" value="0.39810428" units="mmol_per_gDW_per_hr" constant="true"/>
      <parameter sboTerm="SBO:0000625" id="R_r0465_1_upper_bound" value="388.904204558948" units="mmol_per_gDW_per_hr" constant="true"/>
      <parameter sboTerm="SBO:0000625" id="R_ABUTH_upper_bound" value="55.0122886949383" units="mmol_per_gDW_per_hr" constant="true"/>
      <parameter sboTerm="SBO:0000625" id="R_GLUDC_upper_bound" value="242.841294847327" units="mmol_per_gDW_per_hr" constant="true"/>
      <parameter sboTerm="SBO:0000625" id="R_HISDr_upper_bound" value="9.50717507371894" units="mmol_per_gDW_per_hr" constant="true"/>
      <parameter sboTerm="SBO:0000625" id="R_URCN_upper_bound" value="35.3031848713389" units="mmol_per_gDW_per_hr" constant="true"/>
      <parameter sboTerm="SBO:0000625" id="R_IZPN_upper_bound" value="47.3671065974566" units="mmol_per_gDW_per_hr" constant="true"/>
      <parameter sboTerm="SBO:0000625" id="R_GluForTx_upper_bound" value="289.854763622181" units="mmol_per_gDW_per_hr" constant="true"/>
      <parameter sboTerm="SBO:0000625" id="R_FTCD_upper_bound" value="265.866412499681" units="mmol_per_gDW_per_hr" constant="true"/>
      <parameter sboTerm="SBO:0000625" id="R_CARPEPT1tc_r_upper_bound" value="474.321517743573" units="mmol_per_gDW_per_hr" constant="true"/>
      <parameter sboTerm="SBO:0000625" id="R_NBAHH_ir_upper_bound" value="75.2221037328888" units="mmol_per_gDW_per_hr" constant="true"/>
      <parameter sboTerm="SBO:0000625" id="R_r0283_upper_bound" value="388.904204558947" units="mmol_per_gDW_per_hr" constant="true"/>
      <parameter sboTerm="SBO:0000625" id="R_ASP1DC_upper_bound" value="100.503428088217" units="mmol_per_gDW_per_hr" constant="true"/>
      <parameter sboTerm="SBO:0000625" id="R_CSNt_r_upper_bound" value="201.636709229606" units="mmol_per_gDW_per_hr" constant="true"/>
      <parameter sboTerm="SBO:0000625" id="R_bAlaSynthesis_upper_bound" value="300.613438902735" units="mmol_per_gDW_per_hr" constant="true"/>
      <parameter sboTerm="SBO:0000625" id="R_LYSt5r_r_upper_bound" value="0.7978142" units="mmol_per_gDW_per_hr" constant="true"/>
      <parameter sboTerm="SBO:0000625" id="R_LYStm_upper_bound" value="0.74386801187015" units="mmol_per_gDW_per_hr" constant="true"/>
      <parameter sboTerm="SBO:0000625" id="R_SACCD3m_upper_bound" value="0.00715384473748526" units="mmol_per_gDW_per_hr" constant="true"/>
      <parameter sboTerm="SBO:0000625" id="R_r0525_upper_bound" value="0.00715384473748526" units="mmol_per_gDW_per_hr" constant="true"/>
      <parameter sboTerm="SBO:0000625" id="R_AASAD3m_upper_bound" value="0.7978142" units="mmol_per_gDW_per_hr" constant="true"/>
      <parameter sboTerm="SBO:0000625" id="R_r0450_upper_bound" value="0.288304532077137" units="mmol_per_gDW_per_hr" constant="true"/>
      <parameter sboTerm="SBO:0000625" id="R_2OXOADOXm_upper_bound" value="0.746241560269238" units="mmol_per_gDW_per_hr" constant="true"/>
      <parameter sboTerm="SBO:0000625" id="R_GLUTCOADHm_upper_bound" value="0.876245575" units="mmol_per_gDW_per_hr" constant="true"/>
      <parameter sboTerm="SBO:0000625" id="R_3HBCDm_upper_bound" value="0.537971949020538" units="mmol_per_gDW_per_hr" constant="true"/>
      <parameter sboTerm="SBO:0000625" id="R_HACD1m_upper_bound" value="0.876245575" units="mmol_per_gDW_per_hr" constant="true"/>
      <parameter sboTerm="SBO:0000625" id="R_CYSTA_upper_bound" value="0.538074312952157" units="mmol_per_gDW_per_hr" constant="true"/>
      <parameter sboTerm="SBO:0000625" id="R_CYANt_r_upper_bound" value="0.6038982" units="mmol_per_gDW_per_hr" constant="true"/>
      <parameter sboTerm="SBO:0000625" id="R_MCPST_upper_bound" value="0.389440627413859" units="mmol_per_gDW_per_hr" constant="true"/>
      <parameter sboTerm="SBO:0000625" id="R_TCYNTt_upper_bound" value="0.6038982" units="mmol_per_gDW_per_hr" constant="true"/>
      <parameter sboTerm="SBO:0000625" id="R_CYSO_upper_bound" value="0.10888619550289" units="mmol_per_gDW_per_hr" constant="true"/>
      <parameter sboTerm="SBO:0000625" id="R_3SALATAi_upper_bound" value="0.538074312952157" units="mmol_per_gDW_per_hr" constant="true"/>
      <parameter sboTerm="SBO:0000625" id="R_3SALAASPm_upper_bound" value="0.459742490859596" units="mmol_per_gDW_per_hr" constant="true"/>
      <parameter sboTerm="SBO:0000625" id="R_3SALATAim_upper_bound" value="0.345133662024875" units="mmol_per_gDW_per_hr" constant="true"/>
      <parameter sboTerm="SBO:0000625" id="R_3SPYRSP_upper_bound" value="0.6038982" units="mmol_per_gDW_per_hr" constant="true"/>
      <parameter sboTerm="SBO:0000625" id="R_3SPYRSPm_upper_bound" value="0.6038982" units="mmol_per_gDW_per_hr" constant="true"/>
      <parameter sboTerm="SBO:0000625" id="R_HMR_3951_upper_bound" value="0.6038982" units="mmol_per_gDW_per_hr" constant="true"/>
      <parameter sboTerm="SBO:0000625" id="R_ExSulfitem_upper_bound" value="0.6038982" units="mmol_per_gDW_per_hr" constant="true"/>
      <parameter sboTerm="SBO:0000625" id="R_PHETHPTOX2_upper_bound" value="0.000595003346145486" units="mmol_per_gDW_per_hr" constant="true"/>
      <parameter sboTerm="SBO:0000625" id="R_TYRt_r_upper_bound" value="0.000595003346145486" units="mmol_per_gDW_per_hr" constant="true"/>
      <parameter sboTerm="SBO:0000625" id="R_TYRTA_upper_bound" value="5.53592620619894e-05" units="mmol_per_gDW_per_hr" constant="true"/>
      <parameter sboTerm="SBO:0000625" id="R_34HPPOR_upper_bound" value="0.000258198930037842" units="mmol_per_gDW_per_hr" constant="true"/>
      <parameter sboTerm="SBO:0000625" id="R_HGNTOR_upper_bound" value="4.9918266833894e-07" units="mmol_per_gDW_per_hr" constant="true"/>
      <parameter sboTerm="SBO:0000625" id="R_MACACI_upper_bound" value="0.000258198930037842" units="mmol_per_gDW_per_hr" constant="true"/>
      <parameter sboTerm="SBO:0000625" id="R_FUMAC_upper_bound" value="0.000168148853253975" units="mmol_per_gDW_per_hr" constant="true"/>
      <parameter sboTerm="SBO:0000625" id="R_AACOAT_upper_bound" value="0.000189996110888734" units="mmol_per_gDW_per_hr" constant="true"/>
      <parameter sboTerm="SBO:0000625" id="R_r2534_r_upper_bound" value="0.48299663054227" units="mmol_per_gDW_per_hr" constant="true"/>
      <parameter sboTerm="SBO:0000625" id="R_THRD_L_upper_bound" value="0.79831934" units="mmol_per_gDW_per_hr" constant="true"/>
      <parameter sboTerm="SBO:0000625" id="R_OBDHc_upper_bound" value="0.000258198930037867" units="mmol_per_gDW_per_hr" constant="true"/>
      <parameter sboTerm="SBO:0000625" id="R_PPCOAtm_upper_bound" value="0.000258198930037867" units="mmol_per_gDW_per_hr" constant="true"/>
      <parameter sboTerm="SBO:0000625" id="R_r1616_r_upper_bound" value="0.0683015985959618" units="mmol_per_gDW_per_hr" constant="true"/>
      <parameter sboTerm="SBO:0000625" id="R_TRPO2_upper_bound" value="0.078431375" units="mmol_per_gDW_per_hr" constant="true"/>
      <parameter sboTerm="SBO:0000625" id="R_FKYNH_upper_bound" value="0.078431375" units="mmol_per_gDW_per_hr" constant="true"/>
      <parameter sboTerm="SBO:0000625" id="R_KYN_upper_bound" value="0.0336239714132877" units="mmol_per_gDW_per_hr" constant="true"/>
      <parameter sboTerm="SBO:0000625" id="R_ANTHte_upper_bound" value="0.078431375" units="mmol_per_gDW_per_hr" constant="true"/>
      <parameter sboTerm="SBO:0000625" id="R_KYN3OX_upper_bound" value="0.00212012221430393" units="mmol_per_gDW_per_hr" constant="true"/>
      <parameter sboTerm="SBO:0000625" id="R_HKYNH_upper_bound" value="0.0336239714132877" units="mmol_per_gDW_per_hr" constant="true"/>
      <parameter sboTerm="SBO:0000625" id="R_3HAO_upper_bound" value="0.0133600158977113" units="mmol_per_gDW_per_hr" constant="true"/>
      <parameter sboTerm="SBO:0000625" id="R_AM6SAD_upper_bound" value="0.078431375" units="mmol_per_gDW_per_hr" constant="true"/>
      <parameter sboTerm="SBO:0000625" id="R_AMCOXO_upper_bound" value="0.078431375" units="mmol_per_gDW_per_hr" constant="true"/>
      <parameter sboTerm="SBO:0000625" id="R_2OXOADPTm_upper_bound" value="0.0429625579919359" units="mmol_per_gDW_per_hr" constant="true"/>
      <parameter sboTerm="SBO:0000625" id="R_ExCystineGlu_upper_bound" value="0.20127796" units="mmol_per_gDW_per_hr" constant="true"/>
      <parameter sboTerm="SBO:0000625" id="R_ExCystineSer_upper_bound" value="0.20127796" units="mmol_per_gDW_per_hr" constant="true"/>
      <parameter sboTerm="SBO:0000625" id="R_CystinePyruvate_upper_bound" value="0.20127796" units="mmol_per_gDW_per_hr" constant="true"/>
      <parameter sboTerm="SBO:0000625" id="R_CystineReductaseNADPH_upper_bound" value="0.133334999295662" units="mmol_per_gDW_per_hr" constant="true"/>
      <parameter sboTerm="SBO:0000625" id="R_CystineReductaseNADH_upper_bound" value="0.20127796" units="mmol_per_gDW_per_hr" constant="true"/>
      <parameter sboTerm="SBO:0000625" id="R_CystineGSH_upper_bound" value="0.20127796" units="mmol_per_gDW_per_hr" constant="true"/>
      <parameter sboTerm="SBO:0000625" id="R_Ex3HB_upper_bound" value="25" units="mmol_per_gDW_per_hr" constant="true"/>
      <parameter sboTerm="SBO:0000625" id="R_Transport3HB_forward_upper_bound" value="25" units="mmol_per_gDW_per_hr" constant="true"/>
      <parameter sboTerm="SBO:0000625" id="R_bBDH_upper_bound" value="25" units="mmol_per_gDW_per_hr" constant="true"/>
      <parameter sboTerm="SBO:0000625" id="R_OCOAT1m_upper_bound" value="12.4720892713253" units="mmol_per_gDW_per_hr" constant="true"/>
      <parameter sboTerm="SBO:0000625" id="R_ACACT1m_upper_bound" value="14.9138225515188" units="mmol_per_gDW_per_hr" constant="true"/>
      <parameter sboTerm="SBO:0000625" id="R_G3PD1ir_upper_bound" value="671.275460773437" units="mmol_per_gDW_per_hr" constant="true"/>
      <parameter sboTerm="SBO:0000625" id="R_GLYC3Ptm_upper_bound" value="830.98827957773" units="mmol_per_gDW_per_hr" constant="true"/>
      <parameter sboTerm="SBO:0000625" id="R_G3PDm_upper_bound" value="830.98827957773" units="mmol_per_gDW_per_hr" constant="true"/>
      <parameter sboTerm="SBO:0000625" id="R_DHAPtm_upper_bound" value="830.98827957773" units="mmol_per_gDW_per_hr" constant="true"/>
      <parameter sboTerm="SBO:0000625" id="R_CMPuptake_r_upper_bound" value="0.000102257795617654" units="mmol_per_gDW_per_hr" constant="true"/>
      <parameter sboTerm="SBO:0000625" id="R_UMPuptake_r_upper_bound" value="0.000242608613452791" units="mmol_per_gDW_per_hr" constant="true"/>
      <parameter sboTerm="SBO:0000625" id="R_Transport_ala_B_c_e_upper_bound" value="523.003344155337" units="mmol_per_gDW_per_hr" constant="true"/>
      <parameter sboTerm="SBO:0000625" id="R_EX_ala_B_upper_bound" value="523.003344155337" units="mmol_per_gDW_per_hr" constant="true"/>
      <parameter sboTerm="SBO:0000625" id="R_Transport_HC00576_c_e_upper_bound" value="238.611366261999" units="mmol_per_gDW_per_hr" constant="true"/>
      <parameter sboTerm="SBO:0000625" id="R_EX_HC00576_upper_bound" value="238.611366261999" units="mmol_per_gDW_per_hr" constant="true"/>
      <parameter sboTerm="SBO:0000625" id="R_Transport_4abut_c_e_upper_bound" value="243.160714819558" units="mmol_per_gDW_per_hr" constant="true"/>
      <parameter sboTerm="SBO:0000625" id="R_EX_4abut_upper_bound" value="243.160714819558" units="mmol_per_gDW_per_hr" constant="true"/>
      <parameter sboTerm="SBO:0000625" id="R_EX_h_e_b_upper_bound" value="780.917274888243" units="mmol_per_gDW_per_hr" constant="true"/>
      <parameter sboTerm="SBO:0000625" id="R_PGM_b_upper_bound" value="121.313668420616" units="mmol_per_gDW_per_hr" constant="true"/>
      <parameter sboTerm="SBO:0000625" id="R_ENO_b_upper_bound" value="96.1558412498132" units="mmol_per_gDW_per_hr" constant="true"/>
      <parameter sboTerm="SBO:0000625" id="R_TKT2_b_upper_bound" value="0.126793020849335" units="mmol_per_gDW_per_hr" constant="true"/>
      <parameter sboTerm="SBO:0000625" id="R_RPE_b_upper_bound" value="0.530794129196734" units="mmol_per_gDW_per_hr" constant="true"/>
      <parameter sboTerm="SBO:0000625" id="R_TKT1_b_upper_bound" value="0.126793020849335" units="mmol_per_gDW_per_hr" constant="true"/>
      <parameter sboTerm="SBO:0000625" id="R_TALA_b_upper_bound" value="8.150230315109" units="mmol_per_gDW_per_hr" constant="true"/>
      <parameter sboTerm="SBO:0000625" id="R_ACONTm_b_upper_bound" value="197.092901532478" units="mmol_per_gDW_per_hr" constant="true"/>
      <parameter sboTerm="SBO:0000625" id="R_ICDHym_b_upper_bound" value="472.665278476923" units="mmol_per_gDW_per_hr" constant="true"/>
      <parameter sboTerm="SBO:0000625" id="R_SUCOAS1m_b_upper_bound" value="19.058745842815" units="mmol_per_gDW_per_hr" constant="true"/>
      <parameter sboTerm="SBO:0000625" id="R_FUMm_b_upper_bound" value="261.539781056483" units="mmol_per_gDW_per_hr" constant="true"/>
      <parameter sboTerm="SBO:0000625" id="R_MDHm_b_upper_bound" value="978.377494464057" units="mmol_per_gDW_per_hr" constant="true"/>
      <parameter sboTerm="SBO:0000625" id="R_FUM_b_upper_bound" value="63.722897837401" units="mmol_per_gDW_per_hr" constant="true"/>
      <parameter sboTerm="SBO:0000625" id="R_MDH_b_upper_bound" value="597.835742214861" units="mmol_per_gDW_per_hr" constant="true"/>
      <parameter sboTerm="SBO:0000625" id="R_AKGMALtm_b_upper_bound" value="482.044156411035" units="mmol_per_gDW_per_hr" constant="true"/>
      <parameter sboTerm="SBO:0000625" id="R_PYRt2m_b_upper_bound" value="82.5652422062523" units="mmol_per_gDW_per_hr" constant="true"/>
      <parameter sboTerm="SBO:0000625" id="R_FUMtm_b_upper_bound" value="194.578711111586" units="mmol_per_gDW_per_hr" constant="true"/>
      <parameter sboTerm="SBO:0000625" id="R_CO2tm_b_upper_bound" value="301.491937268828" units="mmol_per_gDW_per_hr" constant="true"/>
      <parameter sboTerm="SBO:0000625" id="R_r0801_b_upper_bound" value="21.5091112746269" units="mmol_per_gDW_per_hr" constant="true"/>
      <parameter sboTerm="SBO:0000625" id="R_H2Otm_b_upper_bound" value="703.645512848501" units="mmol_per_gDW_per_hr" constant="true"/>
      <parameter sboTerm="SBO:0000625" id="R_NH4tm_b_upper_bound" value="493.045470787734" units="mmol_per_gDW_per_hr" constant="true"/>
      <parameter sboTerm="SBO:0000625" id="R_NDPK3_b_upper_bound" value="2.14331809909163e-05" units="mmol_per_gDW_per_hr" constant="true"/>
      <parameter sboTerm="SBO:0000625" id="R_GLUDym_b_upper_bound" value="178.681463667837" units="mmol_per_gDW_per_hr" constant="true"/>
      <parameter sboTerm="SBO:0000625" id="R_ASPTA_b_upper_bound" value="247.549733004057" units="mmol_per_gDW_per_hr" constant="true"/>
      <parameter sboTerm="SBO:0000625" id="R_GHMT2r_b_upper_bound" value="187.197620401798" units="mmol_per_gDW_per_hr" constant="true"/>
      <parameter sboTerm="SBO:0000625" id="R_ALATA_L_b_upper_bound" value="0.078431375" units="mmol_per_gDW_per_hr" constant="true"/>
      <parameter sboTerm="SBO:0000625" id="R_MTHFC_b_upper_bound" value="375.74915185627" units="mmol_per_gDW_per_hr" constant="true"/>
      <parameter sboTerm="SBO:0000625" id="R_MTHFD2i_b_upper_bound" value="842.386356550123" units="mmol_per_gDW_per_hr" constant="true"/>
      <parameter sboTerm="SBO:0000625" id="R_H2Ot_b_upper_bound" value="23.367513893204" units="mmol_per_gDW_per_hr" constant="true"/>
      <parameter sboTerm="SBO:0000625" id="R_PHLACHt_b_upper_bound" value="677.508639216021" units="mmol_per_gDW_per_hr" constant="true"/>
    </listOfParameters>
    <listOfReactions>
      <reaction id="R_EX_lac__L_e" name="EX_lactatex" reversible="false" fast="false" fbc:lowerFluxBound="cobra_0_bound" fbc:upperFluxBound="R_EX_lac__L_e_upper_bound">
        <listOfReactants>
          <speciesReference species="M_lac__L_e" stoichiometry="1" constant="true"/>
        </listOfReactants>
      </reaction>
      <reaction id="R_EX_glc__D_e_r" name="EX_glucosex" reversible="false" fast="false" fbc:lowerFluxBound="cobra_0_bound" fbc:upperFluxBound="R_EX_glc__D_e_r_upper_bound">
        <listOfProducts>
          <speciesReference species="M_glc__D_e" stoichiometry="1" constant="true"/>
        </listOfProducts>
      </reaction>
      <reaction id="R_EX_gluIN__L_e" name="EX_glutamateINx" reversible="false" fast="false" fbc:lowerFluxBound="cobra_0_bound" fbc:upperFluxBound="cobra_0_bound">
        <listOfProducts>
          <speciesReference species="M_glu__L_e" stoichiometry="1" constant="true"/>
        </listOfProducts>
      </reaction>
      <reaction id="R_EX_gluOUT__L_e" name="EX_glutamateOUTx" reversible="false" fast="false" fbc:lowerFluxBound="cobra_0_bound" fbc:upperFluxBound="R_EX_gluOUT__L_e_upper_bound">
        <listOfReactants>
          <speciesReference species="M_glu__L_e" stoichiometry="1" constant="true"/>
        </listOfReactants>
      </reaction>
      <reaction id="R_EX_gln__L_e_r" name="EX_glutaminex" reversible="false" fast="false" fbc:lowerFluxBound="cobra_0_bound" fbc:upperFluxBound="R_EX_gln__L_e_r_upper_bound">
        <listOfProducts>
          <speciesReference species="M_gln__L_e" stoichiometry="1" constant="true"/>
        </listOfProducts>
      </reaction>
      <reaction id="R_EX_asp__L_e" name="EX_aspartatex" reversible="false" fast="false" fbc:lowerFluxBound="cobra_0_bound" fbc:upperFluxBound="cobra_0_bound">
        <listOfProducts>
          <speciesReference species="M_asp__L_e" stoichiometry="1" constant="true"/>
        </listOfProducts>
      </reaction>
      <reaction id="R_DM_asp__L_e" name="DM_aspartatex" reversible="false" fast="false" fbc:lowerFluxBound="cobra_0_bound" fbc:upperFluxBound="R_DM_asp__L_e_upper_bound">
        <listOfReactants>
          <speciesReference species="M_asp__L_e" stoichiometry="1" constant="true"/>
        </listOfReactants>
      </reaction>
      <reaction id="R_EX_co2_e" name="EX_CO2x" reversible="false" fast="false" fbc:lowerFluxBound="cobra_0_bound" fbc:upperFluxBound="cobra_default_ub">
        <listOfReactants>
          <speciesReference species="M_co2_e" stoichiometry="1" constant="true"/>
        </listOfReactants>
      </reaction>
      <reaction id="R_EX_h_e_f" name="EX_Hx" reversible="false" fast="false" fbc:lowerFluxBound="cobra_0_bound" fbc:upperFluxBound="R_EX_h_e_f_upper_bound">
        <listOfReactants>
          <speciesReference species="M_h_e" stoichiometry="1" constant="true"/>
        </listOfReactants>
      </reaction>
      <reaction id="R_EX_h2o_e_f" name="EX_H2Ox" reversible="false" fast="false" fbc:lowerFluxBound="cobra_0_bound" fbc:upperFluxBound="R_EX_h2o_e_f_upper_bound">
        <listOfReactants>
          <speciesReference species="M_h2o_e" stoichiometry="1" constant="true"/>
        </listOfReactants>
      </reaction>
      <reaction id="R_EX_ump_e_r" name="EX_UMPx" reversible="false" fast="false" fbc:lowerFluxBound="cobra_0_bound" fbc:upperFluxBound="R_EX_ump_e_r_upper_bound">
        <listOfProducts>
          <speciesReference species="M_ump_e" stoichiometry="1" constant="true"/>
        </listOfProducts>
      </reaction>
      <reaction id="R_EX_pi_e_r" name="EX_Pix" reversible="false" fast="false" fbc:lowerFluxBound="cobra_0_bound" fbc:upperFluxBound="R_EX_pi_e_r_upper_bound">
        <listOfProducts>
          <speciesReference species="M_pi_c" stoichiometry="1" constant="true"/>
        </listOfProducts>
      </reaction>
      <reaction id="R_EX_nh4_e" name="EX_NH3x" reversible="false" fast="false" fbc:lowerFluxBound="cobra_0_bound" fbc:upperFluxBound="R_EX_nh4_e_upper_bound">
        <listOfReactants>
          <speciesReference species="M_nh4_e" stoichiometry="1" constant="true"/>
        </listOfReactants>
      </reaction>
      <reaction id="R_EX_o2_e_r" name="EX_O2x" reversible="false" fast="false" fbc:lowerFluxBound="cobra_0_bound" fbc:upperFluxBound="R_EX_o2_e_r_upper_bound">
        <listOfProducts>
          <speciesReference species="M_o2_e" stoichiometry="1" constant="true"/>
        </listOfProducts>
      </reaction>
      <reaction id="R_EX_arg__L_e_r" name="EX_argininex" reversible="false" fast="false" fbc:lowerFluxBound="cobra_0_bound" fbc:upperFluxBound="R_EX_arg__L_e_r_upper_bound">
        <listOfProducts>
          <speciesReference species="M_arg__L_e" stoichiometry="1" constant="true"/>
        </listOfProducts>
      </reaction>
      <reaction id="R_EX_pro__L_e" name="EX_prolinex" reversible="false" fast="false" fbc:lowerFluxBound="cobra_0_bound" fbc:upperFluxBound="cobra_0_bound">
        <listOfProducts>
          <speciesReference species="M_pro__L_e" stoichiometry="1" constant="true"/>
        </listOfProducts>
      </reaction>
      <reaction id="R_EX_leu__L_e_r" name="EX_leucinex" reversible="false" fast="false" fbc:lowerFluxBound="cobra_0_bound" fbc:upperFluxBound="R_EX_leu__L_e_r_upper_bound">
        <listOfProducts>
          <speciesReference species="M_leu__L_e" stoichiometry="1" constant="true"/>
        </listOfProducts>
      </reaction>
      <reaction id="R_EX_ile__L_e_r" name="EX_isoleucinex" reversible="false" fast="false" fbc:lowerFluxBound="cobra_0_bound" fbc:upperFluxBound="R_EX_ile__L_e_r_upper_bound">
        <listOfProducts>
          <speciesReference species="M_ile__L_e" stoichiometry="1" constant="true"/>
        </listOfProducts>
      </reaction>
      <reaction id="R_EX_met__L_e_r" name="EX_methionine" reversible="false" fast="false" fbc:lowerFluxBound="cobra_0_bound" fbc:upperFluxBound="R_EX_met__L_e_r_upper_bound">
        <listOfProducts>
          <speciesReference species="M_met__L_e" stoichiometry="1" constant="true"/>
        </listOfProducts>
      </reaction>
      <reaction id="R_EX_gly_e_r" name="EX_glycinex" reversible="false" fast="false" fbc:lowerFluxBound="cobra_0_bound" fbc:upperFluxBound="R_EX_gly_e_r_upper_bound">
        <listOfProducts>
          <speciesReference species="M_gly_e" stoichiometry="1" constant="true"/>
        </listOfProducts>
      </reaction>
      <reaction id="R_EX_phe__L_e_r" name="EX_phenylalaninex" reversible="false" fast="false" fbc:lowerFluxBound="cobra_0_bound" fbc:upperFluxBound="R_EX_phe__L_e_r_upper_bound">
        <listOfProducts>
          <speciesReference species="M_phe__L_e" stoichiometry="1" constant="true"/>
        </listOfProducts>
      </reaction>
      <reaction id="R_EX_ser__L_e_r" name="EX_serinex" reversible="false" fast="false" fbc:lowerFluxBound="cobra_0_bound" fbc:upperFluxBound="R_EX_ser__L_e_r_upper_bound">
        <listOfProducts>
          <speciesReference species="M_ser__L_e" stoichiometry="1" constant="true"/>
        </listOfProducts>
      </reaction>
      <reaction id="R_EX_ala__L_e_f" name="EX_alaninex" reversible="false" fast="false" fbc:lowerFluxBound="cobra_0_bound" fbc:upperFluxBound="R_EX_ala__L_e_f_upper_bound">
        <listOfReactants>
          <speciesReference species="M_ala__L_e" stoichiometry="1" constant="true"/>
        </listOfReactants>
      </reaction>
      <reaction id="R_EX_ribflv_e" name="EX_riboflavinx" reversible="false" fast="false" fbc:lowerFluxBound="cobra_0_bound" fbc:upperFluxBound="cobra_0_bound">
        <listOfReactants>
          <speciesReference species="M_ribflv_e" stoichiometry="1" constant="true"/>
        </listOfReactants>
      </reaction>
      <reaction id="R_EX_asn__L_e" name="EX_asparaginex" reversible="false" fast="false" fbc:lowerFluxBound="cobra_0_bound" fbc:upperFluxBound="cobra_0_bound">
        <listOfProducts>
          <speciesReference species="M_asn__L_e" stoichiometry="1" constant="true"/>
        </listOfProducts>
      </reaction>
      <reaction id="R_EX_fol_e_r" name="EX_folatex" reversible="false" fast="false" fbc:lowerFluxBound="cobra_0_bound" fbc:upperFluxBound="R_EX_fol_e_r_upper_bound">
        <listOfProducts>
          <speciesReference species="M_fol_e" stoichiometry="1" constant="true"/>
        </listOfProducts>
      </reaction>
      <reaction id="R_EX_urea_e" name="EX_ureax" reversible="false" fast="false" fbc:lowerFluxBound="cobra_0_bound" fbc:upperFluxBound="R_EX_urea_e_upper_bound">
        <listOfReactants>
          <speciesReference species="M_urea_e" stoichiometry="1" constant="true"/>
        </listOfReactants>
      </reaction>
      <reaction id="R_EX_pyr_e" name="EX_pyruvatex" reversible="false" fast="false" fbc:lowerFluxBound="cobra_0_bound" fbc:upperFluxBound="cobra_0_bound">
        <listOfProducts>
          <speciesReference species="M_pyr_e" stoichiometry="1" constant="true"/>
        </listOfProducts>
      </reaction>
      <reaction id="R_PYRt2" name="Pyruvate transport in via proton symport" reversible="false" fast="false" fbc:lowerFluxBound="cobra_0_bound" fbc:upperFluxBound="cobra_0_bound">
        <listOfReactants>
          <speciesReference species="M_h_e" stoichiometry="1" constant="true"/>
          <speciesReference species="M_pyr_e" stoichiometry="1" constant="true"/>
        </listOfReactants>
        <listOfProducts>
          <speciesReference species="M_pyr_c" stoichiometry="1" constant="true"/>
          <speciesReference species="M_h_c" stoichiometry="1" constant="true"/>
        </listOfProducts>
        <fbc:geneProductAssociation>
          <fbc:or>
            <fbc:geneProductRef fbc:geneProduct="G_HGNC__58__10928"/>
            <fbc:geneProductRef fbc:geneProduct="G_HGNC__58__10924"/>
            <fbc:geneProductRef fbc:geneProduct="G_HGNC__58__10922"/>
          </fbc:or>
        </fbc:geneProductAssociation>
      </reaction>
      <reaction id="R_EX_gudac_e" name="EX_guanidinoacetatex" reversible="false" fast="false" fbc:lowerFluxBound="cobra_0_bound" fbc:upperFluxBound="R_EX_gudac_e_upper_bound">
        <listOfReactants>
          <speciesReference species="M_gudac_e" stoichiometry="1" constant="true"/>
        </listOfReactants>
      </reaction>
      <reaction id="R_EX_hdca_e_f" name="EX_palmitatex" reversible="false" fast="false" fbc:lowerFluxBound="cobra_0_bound" fbc:upperFluxBound="R_EX_hdca_e_f_upper_bound">
        <listOfReactants>
          <speciesReference species="M_hdca_e" stoichiometry="1" constant="true"/>
        </listOfReactants>
      </reaction>
      <reaction id="R_EX_ptrcIN_e" name="EX_putrescinex" reversible="false" fast="false" fbc:lowerFluxBound="cobra_0_bound" fbc:upperFluxBound="cobra_0_bound">
        <listOfProducts>
          <speciesReference species="M_ptrc_e" stoichiometry="1" constant="true"/>
        </listOfProducts>
      </reaction>
      <reaction id="R_EX_ptrcOUT_e" name="EX_putrescinex" reversible="false" fast="false" fbc:lowerFluxBound="cobra_0_bound" fbc:upperFluxBound="R_EX_ptrcOUT_e_upper_bound">
        <listOfReactants>
          <speciesReference species="M_ptrc_e" stoichiometry="1" constant="true"/>
        </listOfReactants>
      </reaction>
      <reaction id="R_EX_biomassx" name="EX_biomassx" reversible="false" fast="false" fbc:lowerFluxBound="cobra_0_bound" fbc:upperFluxBound="R_EX_biomassx_upper_bound">
        <listOfReactants>
          <speciesReference species="M_BIOMASSA_e" stoichiometry="1" constant="true"/>
        </listOfReactants>
      </reaction>
      <reaction id="R_EX_gthox_e" name="EX_GSSGx" reversible="false" fast="false" fbc:lowerFluxBound="cobra_0_bound" fbc:upperFluxBound="R_EX_gthox_e_upper_bound">
        <listOfReactants>
          <speciesReference species="M_gthox_e" stoichiometry="1" constant="true"/>
        </listOfReactants>
      </reaction>
      <reaction id="R_EX_2obut_e" name="EX_2oxobutyratex" reversible="false" fast="false" fbc:lowerFluxBound="cobra_0_bound" fbc:upperFluxBound="R_EX_2obut_e_upper_bound">
        <listOfReactants>
          <speciesReference species="M_2obut_e" stoichiometry="1" constant="true"/>
        </listOfReactants>
      </reaction>
      <reaction id="R_EX_crn_e" name="EX_carnitinex" reversible="false" fast="false" fbc:lowerFluxBound="cobra_0_bound" fbc:upperFluxBound="R_EX_crn_e_upper_bound">
        <listOfReactants>
          <speciesReference species="M_crn_e" stoichiometry="1" constant="true"/>
        </listOfReactants>
      </reaction>
      <reaction id="R_EX_val__L_e_r" name="EX_valinex" reversible="false" fast="false" fbc:lowerFluxBound="cobra_0_bound" fbc:upperFluxBound="R_EX_val__L_e_r_upper_bound">
        <listOfProducts>
          <speciesReference species="M_val__L_e" stoichiometry="1" constant="true"/>
        </listOfProducts>
      </reaction>
      <reaction id="R_EX_spmd_e" name="EX_spermidinex" reversible="false" fast="false" fbc:lowerFluxBound="cobra_0_bound" fbc:upperFluxBound="R_EX_spmd_e_upper_bound">
        <listOfReactants>
          <speciesReference species="M_spmd_e" stoichiometry="1" constant="true"/>
        </listOfReactants>
      </reaction>
      <reaction id="R_EX_sprm_e" name="EX_sperminex" reversible="false" fast="false" fbc:lowerFluxBound="cobra_0_bound" fbc:upperFluxBound="R_EX_sprm_e_upper_bound">
        <listOfReactants>
          <speciesReference species="M_sprm_e" stoichiometry="1" constant="true"/>
        </listOfReactants>
      </reaction>
      <reaction id="R_EX_5mthf_e" name="EX_5methylTHFx" reversible="false" fast="false" fbc:lowerFluxBound="cobra_0_bound" fbc:upperFluxBound="R_EX_5mthf_e_upper_bound">
        <listOfReactants>
          <speciesReference species="M_5mthf_e" stoichiometry="1" constant="true"/>
        </listOfReactants>
      </reaction>
      <reaction id="R_EX_tmlys_e_r" name="EX_tmlysx" reversible="false" fast="false" fbc:lowerFluxBound="cobra_0_bound" fbc:upperFluxBound="R_EX_tmlys_e_r_upper_bound">
        <listOfProducts>
          <speciesReference species="M_tmlys_e" stoichiometry="1" constant="true"/>
        </listOfProducts>
      </reaction>
      <reaction id="R_EX_thbpt_e_r" name="EX_tetrahydrobiopterinx" reversible="false" fast="false" fbc:lowerFluxBound="cobra_0_bound" fbc:upperFluxBound="R_EX_thbpt_e_r_upper_bound">
        <listOfProducts>
          <speciesReference species="M_thbpt_e" stoichiometry="1" constant="true"/>
        </listOfProducts>
      </reaction>
      <reaction id="R_EX_CE2705_e" name="EX_dihydrobiopterinx" reversible="false" fast="false" fbc:lowerFluxBound="cobra_0_bound" fbc:upperFluxBound="R_EX_CE2705_e_upper_bound">
        <listOfReactants>
          <speciesReference species="M_CE2705_e" stoichiometry="1" constant="true"/>
        </listOfReactants>
      </reaction>
      <reaction id="R_EX_crtn_e" name="EX_creatininex" reversible="false" fast="false" fbc:lowerFluxBound="cobra_0_bound" fbc:upperFluxBound="R_EX_crtn_e_upper_bound">
        <listOfReactants>
          <speciesReference species="M_crtn_e" stoichiometry="1" constant="true"/>
        </listOfReactants>
      </reaction>
      <reaction id="R_EX_his__L_e_r" name="EX_histidinex" reversible="false" fast="false" fbc:lowerFluxBound="cobra_0_bound" fbc:upperFluxBound="R_EX_his__L_e_r_upper_bound">
        <listOfProducts>
          <speciesReference species="M_his__L_e" stoichiometry="1" constant="true"/>
        </listOfProducts>
      </reaction>
      <reaction id="R_EX_lys__L_e_r" name="EX_lysinex" reversible="false" fast="false" fbc:lowerFluxBound="cobra_0_bound" fbc:upperFluxBound="R_EX_lys__L_e_r_upper_bound">
        <listOfProducts>
          <speciesReference species="M_lys__L_e" stoichiometry="1" constant="true"/>
        </listOfProducts>
      </reaction>
      <reaction id="R_EX_carn_e_r" name="EX_carnosinex" reversible="false" fast="false" fbc:lowerFluxBound="cobra_0_bound" fbc:upperFluxBound="R_EX_carn_e_r_upper_bound">
        <listOfProducts>
          <speciesReference species="M_carn_e" stoichiometry="1" constant="true"/>
        </listOfProducts>
      </reaction>
      <reaction id="R_EX_csn_e_r" name="EX_csnx" reversible="false" fast="false" fbc:lowerFluxBound="cobra_0_bound" fbc:upperFluxBound="R_EX_csn_e_r_upper_bound">
        <listOfProducts>
          <speciesReference species="M_csn_e" stoichiometry="1" constant="true"/>
        </listOfProducts>
      </reaction>
      <reaction id="R_EX_cys__L_e" name="EX_cysteinex" reversible="false" fast="false" fbc:lowerFluxBound="cobra_0_bound" fbc:upperFluxBound="cobra_0_bound">
        <listOfProducts>
          <speciesReference species="M_cys__L_e" stoichiometry="1" constant="true"/>
        </listOfProducts>
      </reaction>
      <reaction id="R_EX_cyan_e_r" name="EX_cyanx" reversible="false" fast="false" fbc:lowerFluxBound="cobra_0_bound" fbc:upperFluxBound="R_EX_cyan_e_r_upper_bound">
        <listOfProducts>
          <speciesReference species="M_cyan_e" stoichiometry="1" constant="true"/>
        </listOfProducts>
      </reaction>
      <reaction id="R_EX_tcyntc" name="EX_tcyntc" reversible="false" fast="false" fbc:lowerFluxBound="cobra_0_bound" fbc:upperFluxBound="R_EX_tcyntc_upper_bound">
        <listOfReactants>
          <speciesReference species="M_tcynt_c" stoichiometry="1" constant="true"/>
        </listOfReactants>
      </reaction>
      <reaction id="R_EX_tcynt_e" name="EX_tcyntx" reversible="false" fast="false" fbc:lowerFluxBound="cobra_0_bound" fbc:upperFluxBound="R_EX_tcynt_e_upper_bound">
        <listOfReactants>
          <speciesReference species="M_tcynt_e" stoichiometry="1" constant="true"/>
        </listOfReactants>
      </reaction>
      <reaction id="R_EX_so3_e" name="EX_sulfitex" reversible="false" fast="false" fbc:lowerFluxBound="cobra_0_bound" fbc:upperFluxBound="R_EX_so3_e_upper_bound">
        <listOfReactants>
          <speciesReference species="M_so3_e" stoichiometry="1" constant="true"/>
        </listOfReactants>
      </reaction>
      <reaction id="R_EX_thr__L_e_r" name="EX_threoninex" reversible="false" fast="false" fbc:lowerFluxBound="cobra_0_bound" fbc:upperFluxBound="R_EX_thr__L_e_r_upper_bound">
        <listOfProducts>
          <speciesReference species="M_thr__L_e" stoichiometry="1" constant="true"/>
        </listOfProducts>
      </reaction>
      <reaction id="R_EX_trp__L_e_r" name="EX_tryptophanx" reversible="false" fast="false" fbc:lowerFluxBound="cobra_0_bound" fbc:upperFluxBound="R_EX_trp__L_e_r_upper_bound">
        <listOfProducts>
          <speciesReference species="M_trp__L_e" stoichiometry="1" constant="true"/>
        </listOfProducts>
      </reaction>
      <reaction id="R_EX_anth_e" name="EX_anthx" reversible="false" fast="false" fbc:lowerFluxBound="cobra_0_bound" fbc:upperFluxBound="R_EX_anth_e_upper_bound">
        <listOfReactants>
          <speciesReference species="M_anth_e" stoichiometry="1" constant="true"/>
        </listOfReactants>
      </reaction>
      <reaction id="R_EX_tyr__L_e_r" name="EX_tyrosinex" reversible="false" fast="false" fbc:lowerFluxBound="cobra_0_bound" fbc:upperFluxBound="R_EX_tyr__L_e_r_upper_bound">
        <listOfProducts>
          <speciesReference species="M_tyr__L_e" stoichiometry="1" constant="true"/>
        </listOfProducts>
      </reaction>
      <reaction id="R_EX_cystinex_r" name="EX_cystinex" reversible="false" fast="false" fbc:lowerFluxBound="cobra_0_bound" fbc:upperFluxBound="R_EX_cystinex_r_upper_bound">
        <listOfProducts>
          <speciesReference species="M_Lcystin_e" stoichiometry="1" constant="true"/>
        </listOfProducts>
      </reaction>
      <reaction id="R_EX_3hydroxybutanoatex_r" name="EX_3hydroxybutanoatex" reversible="false" fast="false" fbc:lowerFluxBound="cobra_0_bound" fbc:upperFluxBound="R_EX_3hydroxybutanoatex_r_upper_bound">
        <listOfProducts>
          <speciesReference species="M_CE5126_e" stoichiometry="1" constant="true"/>
        </listOfProducts>
      </reaction>
      <reaction id="R_EX_gthrd_e_r" name="EX_GSHx" reversible="false" fast="false" fbc:lowerFluxBound="cobra_0_bound" fbc:upperFluxBound="R_EX_gthrd_e_r_upper_bound">
        <listOfProducts>
          <speciesReference species="M_gthrd_e" stoichiometry="1" constant="true"/>
        </listOfProducts>
      </reaction>
      <reaction id="R_EX_cmp_e_r" name="EX_CMPx" reversible="false" fast="false" fbc:lowerFluxBound="cobra_0_bound" fbc:upperFluxBound="R_EX_cmp_e_r_upper_bound">
        <listOfProducts>
          <speciesReference species="M_cmp_e" stoichiometry="1" constant="true"/>
        </listOfProducts>
      </reaction>
      <reaction id="R_HEX1" name="GCK1" reversible="false" fast="false" fbc:lowerFluxBound="cobra_0_bound" fbc:upperFluxBound="R_HEX1_upper_bound">
        <listOfReactants>
          <speciesReference species="M_glc__D_c" stoichiometry="1" constant="true"/>
          <speciesReference species="M_atp_c" stoichiometry="1" constant="true"/>
        </listOfReactants>
        <listOfProducts>
          <speciesReference species="M_g6p_c" stoichiometry="1" constant="true"/>
          <speciesReference species="M_adp_c" stoichiometry="1" constant="true"/>
          <speciesReference species="M_h_c" stoichiometry="1" constant="true"/>
        </listOfProducts>
        <fbc:geneProductAssociation>
          <fbc:or>
            <fbc:geneProductRef fbc:geneProduct="G_HGNC__58__4195"/>
            <fbc:geneProductRef fbc:geneProduct="G_HGNC__58__23302"/>
            <fbc:geneProductRef fbc:geneProduct="G_HGNC__58__4922"/>
            <fbc:geneProductRef fbc:geneProduct="G_HGNC__58__4923"/>
            <fbc:geneProductRef fbc:geneProduct="G_HGNC__58__4925"/>
          </fbc:or>
        </fbc:geneProductAssociation>
      </reaction>
      <reaction id="R_G6PP" name="G6PP" reversible="false" fast="false" fbc:lowerFluxBound="cobra_0_bound" fbc:upperFluxBound="R_G6PP_upper_bound">
        <listOfReactants>
          <speciesReference species="M_g6p_c" stoichiometry="1" constant="true"/>
          <speciesReference species="M_h2o_c" stoichiometry="1" constant="true"/>
        </listOfReactants>
        <listOfProducts>
          <speciesReference species="M_glc__D_c" stoichiometry="1" constant="true"/>
          <speciesReference species="M_pi_c" stoichiometry="1" constant="true"/>
        </listOfProducts>
        <fbc:geneProductAssociation>
          <fbc:or>
            <fbc:geneProductRef fbc:geneProduct="G_HGNC__58__4056"/>
            <fbc:geneProductRef fbc:geneProduct="G_HGNC__58__24861"/>
            <fbc:geneProductRef fbc:geneProduct="G_HGNC__58__28906"/>
          </fbc:or>
        </fbc:geneProductAssociation>
      </reaction>
      <reaction id="R_PGI" name="GPI" reversible="false" fast="false" fbc:lowerFluxBound="cobra_0_bound" fbc:upperFluxBound="R_PGI_upper_bound">
        <listOfReactants>
          <speciesReference species="M_g6p_c" stoichiometry="1" constant="true"/>
        </listOfReactants>
        <listOfProducts>
          <speciesReference species="M_f6p_c" stoichiometry="1" constant="true"/>
        </listOfProducts>
        <fbc:geneProductAssociation>
          <fbc:geneProductRef fbc:geneProduct="G_HGNC__58__4458"/>
        </fbc:geneProductAssociation>
      </reaction>
      <reaction id="R_PFK" name="PFK1" reversible="false" fast="false" fbc:lowerFluxBound="cobra_0_bound" fbc:upperFluxBound="R_PFK_upper_bound">
        <listOfReactants>
          <speciesReference species="M_f6p_c" stoichiometry="1" constant="true"/>
          <speciesReference species="M_atp_c" stoichiometry="1" constant="true"/>
        </listOfReactants>
        <listOfProducts>
          <speciesReference species="M_fdp_c" stoichiometry="1" constant="true"/>
          <speciesReference species="M_adp_c" stoichiometry="1" constant="true"/>
          <speciesReference species="M_h_c" stoichiometry="1" constant="true"/>
        </listOfProducts>
        <fbc:geneProductAssociation>
          <fbc:or>
            <fbc:geneProductRef fbc:geneProduct="G_HGNC__58__8878"/>
            <fbc:geneProductRef fbc:geneProduct="G_HGNC__58__8876"/>
            <fbc:geneProductRef fbc:geneProduct="G_HGNC__58__8877"/>
          </fbc:or>
        </fbc:geneProductAssociation>
      </reaction>
      <reaction id="R_FBP" name="FBP" reversible="false" fast="false" fbc:lowerFluxBound="cobra_0_bound" fbc:upperFluxBound="R_FBP_upper_bound">
        <listOfReactants>
          <speciesReference species="M_fdp_c" stoichiometry="1" constant="true"/>
          <speciesReference species="M_h2o_c" stoichiometry="1" constant="true"/>
        </listOfReactants>
        <listOfProducts>
          <speciesReference species="M_f6p_c" stoichiometry="1" constant="true"/>
          <speciesReference species="M_pi_c" stoichiometry="1" constant="true"/>
        </listOfProducts>
        <fbc:geneProductAssociation>
          <fbc:or>
            <fbc:geneProductRef fbc:geneProduct="G_HGNC__58__3607"/>
            <fbc:geneProductRef fbc:geneProduct="G_HGNC__58__3606"/>
          </fbc:or>
        </fbc:geneProductAssociation>
      </reaction>
      <reaction id="R_FBA" name="FBPALDO" reversible="false" fast="false" fbc:lowerFluxBound="cobra_0_bound" fbc:upperFluxBound="R_FBA_upper_bound">
        <listOfReactants>
          <speciesReference species="M_fdp_c" stoichiometry="1" constant="true"/>
        </listOfReactants>
        <listOfProducts>
          <speciesReference species="M_g3p_c" stoichiometry="1" constant="true"/>
          <speciesReference species="M_dhap_c" stoichiometry="1" constant="true"/>
        </listOfProducts>
        <fbc:geneProductAssociation>
          <fbc:or>
            <fbc:geneProductRef fbc:geneProduct="G_HGNC__58__418"/>
            <fbc:geneProductRef fbc:geneProduct="G_HGNC__58__417"/>
            <fbc:geneProductRef fbc:geneProduct="G_HGNC__58__414"/>
          </fbc:or>
        </fbc:geneProductAssociation>
      </reaction>
      <reaction id="R_TPI" name="TPI" reversible="false" fast="false" fbc:lowerFluxBound="cobra_0_bound" fbc:upperFluxBound="R_TPI_upper_bound">
        <listOfReactants>
          <speciesReference species="M_dhap_c" stoichiometry="1" constant="true"/>
        </listOfReactants>
        <listOfProducts>
          <speciesReference species="M_g3p_c" stoichiometry="1" constant="true"/>
        </listOfProducts>
        <fbc:geneProductAssociation>
          <fbc:geneProductRef fbc:geneProduct="G_HGNC__58__12009"/>
        </fbc:geneProductAssociation>
      </reaction>
      <reaction id="R_GAPD" name="GAPDH" reversible="false" fast="false" fbc:lowerFluxBound="cobra_0_bound" fbc:upperFluxBound="R_GAPD_upper_bound">
        <listOfReactants>
          <speciesReference species="M_g3p_c" stoichiometry="1" constant="true"/>
          <speciesReference species="M_nad_c" stoichiometry="1" constant="true"/>
          <speciesReference species="M_pi_c" stoichiometry="1" constant="true"/>
        </listOfReactants>
        <listOfProducts>
          <speciesReference species="M_13dpg_c" stoichiometry="1" constant="true"/>
          <speciesReference species="M_nadh_c" stoichiometry="1" constant="true"/>
          <speciesReference species="M_h_c" stoichiometry="1" constant="true"/>
        </listOfProducts>
        <fbc:geneProductAssociation>
          <fbc:or>
            <fbc:geneProductRef fbc:geneProduct="G_HGNC__58__24864"/>
            <fbc:geneProductRef fbc:geneProduct="G_HGNC__58__4141"/>
          </fbc:or>
        </fbc:geneProductAssociation>
      </reaction>
      <reaction id="R_PGK" name="PGK" reversible="false" fast="false" fbc:lowerFluxBound="cobra_0_bound" fbc:upperFluxBound="R_PGK_upper_bound">
        <listOfReactants>
          <speciesReference species="M_13dpg_c" stoichiometry="1" constant="true"/>
          <speciesReference species="M_adp_c" stoichiometry="1" constant="true"/>
        </listOfReactants>
        <listOfProducts>
          <speciesReference species="M_3pg_c" stoichiometry="1" constant="true"/>
          <speciesReference species="M_atp_c" stoichiometry="1" constant="true"/>
        </listOfProducts>
        <fbc:geneProductAssociation>
          <fbc:or>
            <fbc:geneProductRef fbc:geneProduct="G_HGNC__58__8896"/>
            <fbc:geneProductRef fbc:geneProduct="G_HGNC__58__8898"/>
          </fbc:or>
        </fbc:geneProductAssociation>
      </reaction>
      <reaction id="R_DPGM" name="13BPGM" reversible="false" fast="false" fbc:lowerFluxBound="cobra_0_bound" fbc:upperFluxBound="R_DPGM_upper_bound">
        <listOfReactants>
          <speciesReference species="M_13dpg_c" stoichiometry="1" constant="true"/>
        </listOfReactants>
        <listOfProducts>
          <speciesReference species="M_23dpg_c" stoichiometry="1" constant="true"/>
          <speciesReference species="M_h_c" stoichiometry="1" constant="true"/>
        </listOfProducts>
        <fbc:geneProductAssociation>
          <fbc:or>
            <fbc:geneProductRef fbc:geneProduct="G_HGNC__58__8889"/>
            <fbc:geneProductRef fbc:geneProduct="G_HGNC__58__8888"/>
            <fbc:geneProductRef fbc:geneProduct="G_HGNC__58__1093"/>
          </fbc:or>
        </fbc:geneProductAssociation>
      </reaction>
      <reaction id="R_DPGase" name="23BPGM" reversible="false" fast="false" fbc:lowerFluxBound="cobra_0_bound" fbc:upperFluxBound="R_DPGase_upper_bound">
        <listOfReactants>
          <speciesReference species="M_23dpg_c" stoichiometry="1" constant="true"/>
          <speciesReference species="M_h2o_c" stoichiometry="1" constant="true"/>
        </listOfReactants>
        <listOfProducts>
          <speciesReference species="M_3pg_c" stoichiometry="1" constant="true"/>
          <speciesReference species="M_pi_c" stoichiometry="1" constant="true"/>
        </listOfProducts>
        <fbc:geneProductAssociation>
          <fbc:or>
            <fbc:geneProductRef fbc:geneProduct="G_HGNC__58__8889"/>
            <fbc:geneProductRef fbc:geneProduct="G_HGNC__58__8888"/>
            <fbc:geneProductRef fbc:geneProduct="G_HGNC__58__1093"/>
          </fbc:or>
        </fbc:geneProductAssociation>
      </reaction>
      <reaction id="R_PGM_f" name="PGM_1" reversible="false" fast="false" fbc:lowerFluxBound="cobra_0_bound" fbc:upperFluxBound="R_PGM_f_upper_bound">
        <listOfReactants>
          <speciesReference species="M_3pg_c" stoichiometry="1" constant="true"/>
        </listOfReactants>
        <listOfProducts>
          <speciesReference species="M_2pg_c" stoichiometry="1" constant="true"/>
        </listOfProducts>
        <fbc:geneProductAssociation>
          <fbc:or>
            <fbc:geneProductRef fbc:geneProduct="G_HGNC__58__8889"/>
            <fbc:geneProductRef fbc:geneProduct="G_HGNC__58__8888"/>
            <fbc:geneProductRef fbc:geneProduct="G_HGNC__58__1093"/>
          </fbc:or>
        </fbc:geneProductAssociation>
      </reaction>
      <reaction id="R_ENO_f" name="ENO" reversible="false" fast="false" fbc:lowerFluxBound="cobra_0_bound" fbc:upperFluxBound="R_ENO_f_upper_bound">
        <listOfReactants>
          <speciesReference species="M_2pg_c" stoichiometry="1" constant="true"/>
        </listOfReactants>
        <listOfProducts>
          <speciesReference species="M_pep_c" stoichiometry="1" constant="true"/>
          <speciesReference species="M_h2o_c" stoichiometry="1" constant="true"/>
        </listOfProducts>
        <fbc:geneProductAssociation>
          <fbc:or>
            <fbc:geneProductRef fbc:geneProduct="G_HGNC__58__3350"/>
            <fbc:geneProductRef fbc:geneProduct="G_HGNC__58__3354"/>
            <fbc:geneProductRef fbc:geneProduct="G_HGNC__58__3353"/>
          </fbc:or>
        </fbc:geneProductAssociation>
      </reaction>
      <reaction id="R_PYK" name="PK" reversible="false" fast="false" fbc:lowerFluxBound="cobra_0_bound" fbc:upperFluxBound="R_PYK_upper_bound">
        <listOfReactants>
          <speciesReference species="M_pep_c" stoichiometry="1" constant="true"/>
          <speciesReference species="M_adp_c" stoichiometry="1" constant="true"/>
          <speciesReference species="M_h_c" stoichiometry="1" constant="true"/>
        </listOfReactants>
        <listOfProducts>
          <speciesReference species="M_pyr_c" stoichiometry="1" constant="true"/>
          <speciesReference species="M_atp_c" stoichiometry="1" constant="true"/>
        </listOfProducts>
        <fbc:geneProductAssociation>
          <fbc:or>
            <fbc:geneProductRef fbc:geneProduct="G_HGNC__58__9021"/>
            <fbc:geneProductRef fbc:geneProduct="G_HGNC__58__9020"/>
          </fbc:or>
        </fbc:geneProductAssociation>
      </reaction>
      <reaction id="R_LDH_L" name="LDH" reversible="false" fast="false" fbc:lowerFluxBound="cobra_0_bound" fbc:upperFluxBound="R_LDH_L_upper_bound">
        <listOfReactants>
          <speciesReference species="M_pyr_c" stoichiometry="1" constant="true"/>
          <speciesReference species="M_nadh_c" stoichiometry="1" constant="true"/>
          <speciesReference species="M_h_c" stoichiometry="1" constant="true"/>
        </listOfReactants>
        <listOfProducts>
          <speciesReference species="M_lac__L_c" stoichiometry="1" constant="true"/>
          <speciesReference species="M_nad_c" stoichiometry="1" constant="true"/>
        </listOfProducts>
        <fbc:geneProductAssociation>
          <fbc:or>
            <fbc:geneProductRef fbc:geneProduct="G_HGNC__58__6541"/>
            <fbc:geneProductRef fbc:geneProduct="G_HGNC__58__6535"/>
            <fbc:geneProductRef fbc:geneProduct="G_HGNC__58__30866"/>
            <fbc:geneProductRef fbc:geneProduct="G_HGNC__58__6544"/>
            <fbc:geneProductRef fbc:geneProduct="G_HGNC__58__28335"/>
            <fbc:geneProductRef fbc:geneProduct="G_HGNC__58__21481"/>
          </fbc:or>
        </fbc:geneProductAssociation>
      </reaction>
      <reaction id="R_r0407" name="ALDO1" reversible="false" fast="false" fbc:lowerFluxBound="cobra_0_bound" fbc:upperFluxBound="R_r0407_upper_bound">
        <listOfReactants>
          <speciesReference species="M_HC00361_c" stoichiometry="1" constant="true"/>
        </listOfReactants>
        <listOfProducts>
          <speciesReference species="M_dhap_c" stoichiometry="1" constant="true"/>
          <speciesReference species="M_e4p_c" stoichiometry="1" constant="true"/>
        </listOfProducts>
        <fbc:geneProductAssociation>
          <fbc:or>
            <fbc:geneProductRef fbc:geneProduct="G_HGNC__58__418"/>
            <fbc:geneProductRef fbc:geneProduct="G_HGNC__58__417"/>
            <fbc:geneProductRef fbc:geneProduct="G_HGNC__58__414"/>
          </fbc:or>
        </fbc:geneProductAssociation>
      </reaction>
      <reaction id="R_PRPPS" name="PRPS1" reversible="false" fast="false" fbc:lowerFluxBound="cobra_0_bound" fbc:upperFluxBound="R_PRPPS_upper_bound">
        <listOfReactants>
          <speciesReference species="M_r5p_c" stoichiometry="1" constant="true"/>
          <speciesReference species="M_atp_c" stoichiometry="1" constant="true"/>
        </listOfReactants>
        <listOfProducts>
          <speciesReference species="M_amp_c" stoichiometry="1" constant="true"/>
          <speciesReference species="M_h_c" stoichiometry="1" constant="true"/>
          <speciesReference species="M_prpp_c" stoichiometry="1" constant="true"/>
        </listOfProducts>
        <fbc:geneProductAssociation>
          <fbc:or>
            <fbc:geneProductRef fbc:geneProduct="G_HGNC__58__9465"/>
            <fbc:geneProductRef fbc:geneProduct="G_HGNC__58__9462"/>
            <fbc:geneProductRef fbc:geneProduct="G_HGNC__58__9463"/>
          </fbc:or>
        </fbc:geneProductAssociation>
      </reaction>
      <reaction id="R_G6PDH2r" name="G6PD" reversible="false" fast="false" fbc:lowerFluxBound="cobra_0_bound" fbc:upperFluxBound="R_G6PDH2r_upper_bound">
        <listOfReactants>
          <speciesReference species="M_g6p_c" stoichiometry="1" constant="true"/>
          <speciesReference species="M_nadp_c" stoichiometry="1" constant="true"/>
        </listOfReactants>
        <listOfProducts>
          <speciesReference species="M_6pgl_c" stoichiometry="1" constant="true"/>
          <speciesReference species="M_h_c" stoichiometry="1" constant="true"/>
          <speciesReference species="M_nadph_c" stoichiometry="1" constant="true"/>
        </listOfProducts>
        <fbc:geneProductAssociation>
          <fbc:geneProductRef fbc:geneProduct="G_HGNC__58__4057"/>
        </fbc:geneProductAssociation>
      </reaction>
      <reaction id="R_PGL" name="PGLS" reversible="false" fast="false" fbc:lowerFluxBound="cobra_0_bound" fbc:upperFluxBound="R_PGL_upper_bound">
        <listOfReactants>
          <speciesReference species="M_6pgl_c" stoichiometry="1" constant="true"/>
          <speciesReference species="M_h2o_c" stoichiometry="1" constant="true"/>
        </listOfReactants>
        <listOfProducts>
          <speciesReference species="M_6pgc_c" stoichiometry="1" constant="true"/>
          <speciesReference species="M_h_c" stoichiometry="1" constant="true"/>
        </listOfProducts>
        <fbc:geneProductAssociation>
          <fbc:or>
            <fbc:geneProductRef fbc:geneProduct="G_HGNC__58__4795"/>
            <fbc:geneProductRef fbc:geneProduct="G_HGNC__58__8903"/>
          </fbc:or>
        </fbc:geneProductAssociation>
      </reaction>
      <reaction id="R_GND" name="6PGD" reversible="false" fast="false" fbc:lowerFluxBound="cobra_0_bound" fbc:upperFluxBound="R_GND_upper_bound">
        <listOfReactants>
          <speciesReference species="M_6pgc_c" stoichiometry="1" constant="true"/>
          <speciesReference species="M_nadp_c" stoichiometry="1" constant="true"/>
        </listOfReactants>
        <listOfProducts>
          <speciesReference species="M_ru5p__D_c" stoichiometry="1" constant="true"/>
          <speciesReference species="M_co2_c" stoichiometry="1" constant="true"/>
          <speciesReference species="M_nadph_c" stoichiometry="1" constant="true"/>
        </listOfProducts>
        <fbc:geneProductAssociation>
          <fbc:geneProductRef fbc:geneProduct="G_HGNC__58__8891"/>
        </fbc:geneProductAssociation>
      </reaction>
      <reaction id="R_RPI" name="RPI" reversible="false" fast="false" fbc:lowerFluxBound="cobra_0_bound" fbc:upperFluxBound="R_RPI_upper_bound">
        <listOfReactants>
          <speciesReference species="M_ru5p__D_c" stoichiometry="1" constant="true"/>
        </listOfReactants>
        <listOfProducts>
          <speciesReference species="M_r5p_c" stoichiometry="1" constant="true"/>
        </listOfProducts>
        <fbc:geneProductAssociation>
          <fbc:geneProductRef fbc:geneProduct="G_HGNC__58__10297"/>
        </fbc:geneProductAssociation>
      </reaction>
      <reaction id="R_TKT2_f" name="TKT1" reversible="false" fast="false" fbc:lowerFluxBound="cobra_0_bound" fbc:upperFluxBound="R_TKT2_f_upper_bound">
        <listOfReactants>
          <speciesReference species="M_xu5p__D_c" stoichiometry="1" constant="true"/>
          <speciesReference species="M_e4p_c" stoichiometry="1" constant="true"/>
        </listOfReactants>
        <listOfProducts>
          <speciesReference species="M_f6p_c" stoichiometry="1" constant="true"/>
          <speciesReference species="M_g3p_c" stoichiometry="1" constant="true"/>
        </listOfProducts>
        <fbc:geneProductAssociation>
          <fbc:or>
            <fbc:geneProductRef fbc:geneProduct="G_HGNC__58__11835"/>
            <fbc:geneProductRef fbc:geneProduct="G_HGNC__58__25313"/>
            <fbc:geneProductRef fbc:geneProduct="G_HGNC__58__11834"/>
          </fbc:or>
        </fbc:geneProductAssociation>
      </reaction>
      <reaction id="R_RPE_f" name="RPE" reversible="false" fast="false" fbc:lowerFluxBound="cobra_0_bound" fbc:upperFluxBound="R_RPE_f_upper_bound">
        <listOfReactants>
          <speciesReference species="M_ru5p__D_c" stoichiometry="1" constant="true"/>
        </listOfReactants>
        <listOfProducts>
          <speciesReference species="M_xu5p__D_c" stoichiometry="1" constant="true"/>
        </listOfProducts>
        <fbc:geneProductAssociation>
          <fbc:or>
            <fbc:geneProductRef fbc:geneProduct="G_HGNC__58__10293"/>
            <fbc:geneProductRef fbc:geneProduct="G_HGNC__58__45241"/>
          </fbc:or>
        </fbc:geneProductAssociation>
      </reaction>
      <reaction id="R_TKT1_f" name="TKT" reversible="false" fast="false" fbc:lowerFluxBound="cobra_0_bound" fbc:upperFluxBound="R_TKT1_f_upper_bound">
        <listOfReactants>
          <speciesReference species="M_r5p_c" stoichiometry="1" constant="true"/>
          <speciesReference species="M_xu5p__D_c" stoichiometry="1" constant="true"/>
        </listOfReactants>
        <listOfProducts>
          <speciesReference species="M_g3p_c" stoichiometry="1" constant="true"/>
          <speciesReference species="M_s7p_c" stoichiometry="1" constant="true"/>
        </listOfProducts>
        <fbc:geneProductAssociation>
          <fbc:or>
            <fbc:geneProductRef fbc:geneProduct="G_HGNC__58__11835"/>
            <fbc:geneProductRef fbc:geneProduct="G_HGNC__58__25313"/>
            <fbc:geneProductRef fbc:geneProduct="G_HGNC__58__11834"/>
          </fbc:or>
        </fbc:geneProductAssociation>
      </reaction>
      <reaction id="R_TALA_f" name="TALDO1" reversible="false" fast="false" fbc:lowerFluxBound="cobra_0_bound" fbc:upperFluxBound="R_TALA_f_upper_bound">
        <listOfReactants>
          <speciesReference species="M_g3p_c" stoichiometry="1" constant="true"/>
          <speciesReference species="M_s7p_c" stoichiometry="1" constant="true"/>
        </listOfReactants>
        <listOfProducts>
          <speciesReference species="M_f6p_c" stoichiometry="1" constant="true"/>
          <speciesReference species="M_e4p_c" stoichiometry="1" constant="true"/>
        </listOfProducts>
        <fbc:geneProductAssociation>
          <fbc:geneProductRef fbc:geneProduct="G_HGNC__58__11559"/>
        </fbc:geneProductAssociation>
      </reaction>
      <reaction id="R_r0408" name="SBPase" reversible="false" fast="false" fbc:lowerFluxBound="cobra_0_bound" fbc:upperFluxBound="R_r0408_upper_bound">
        <listOfReactants>
          <speciesReference species="M_s7p_c" stoichiometry="1" constant="true"/>
          <speciesReference species="M_atp_c" stoichiometry="1" constant="true"/>
        </listOfReactants>
        <listOfProducts>
          <speciesReference species="M_HC00361_c" stoichiometry="1" constant="true"/>
          <speciesReference species="M_adp_c" stoichiometry="1" constant="true"/>
          <speciesReference species="M_h_c" stoichiometry="1" constant="true"/>
        </listOfProducts>
        <fbc:geneProductAssociation>
          <fbc:or>
            <fbc:geneProductRef fbc:geneProduct="G_HGNC__58__8878"/>
            <fbc:geneProductRef fbc:geneProduct="G_HGNC__58__8876"/>
            <fbc:geneProductRef fbc:geneProduct="G_HGNC__58__8877"/>
          </fbc:or>
        </fbc:geneProductAssociation>
      </reaction>
      <reaction id="R_PDHm" name="PDH" reversible="false" fast="false" fbc:lowerFluxBound="cobra_0_bound" fbc:upperFluxBound="R_PDHm_upper_bound">
        <listOfReactants>
          <speciesReference species="M_pyr_m" stoichiometry="1" constant="true"/>
          <speciesReference species="M_coa_m" stoichiometry="1" constant="true"/>
          <speciesReference species="M_nad_m" stoichiometry="1" constant="true"/>
        </listOfReactants>
        <listOfProducts>
          <speciesReference species="M_accoa_m" stoichiometry="1" constant="true"/>
          <speciesReference species="M_nadh_m" stoichiometry="1" constant="true"/>
          <speciesReference species="M_co2_m" stoichiometry="1" constant="true"/>
        </listOfProducts>
        <fbc:geneProductAssociation>
          <fbc:and>
            <fbc:geneProductRef fbc:geneProduct="G_HGNC__58__2898"/>
            <fbc:geneProductRef fbc:geneProduct="G_HGNC__58__21350"/>
            <fbc:geneProductRef fbc:geneProduct="G_HGNC__58__2896"/>
            <fbc:geneProductRef fbc:geneProduct="G_HGNC__58__8808"/>
            <fbc:or>
              <fbc:geneProductRef fbc:geneProduct="G_HGNC__58__8806"/>
              <fbc:geneProductRef fbc:geneProduct="G_HGNC__58__8807"/>
            </fbc:or>
          </fbc:and>
        </fbc:geneProductAssociation>
      </reaction>
      <reaction id="R_PCm" name="PC" reversible="false" fast="false" fbc:lowerFluxBound="cobra_0_bound" fbc:upperFluxBound="R_PCm_upper_bound">
        <listOfReactants>
          <speciesReference species="M_pyr_m" stoichiometry="1" constant="true"/>
          <speciesReference species="M_atp_m" stoichiometry="1" constant="true"/>
          <speciesReference species="M_hco3_m" stoichiometry="1" constant="true"/>
        </listOfReactants>
        <listOfProducts>
          <speciesReference species="M_oaa_m" stoichiometry="1" constant="true"/>
          <speciesReference species="M_adp_m" stoichiometry="1" constant="true"/>
          <speciesReference species="M_h_m" stoichiometry="1" constant="true"/>
          <speciesReference species="M_pi_m" stoichiometry="1" constant="true"/>
        </listOfProducts>
        <fbc:geneProductAssociation>
          <fbc:geneProductRef fbc:geneProduct="G_HGNC__58__8636"/>
        </fbc:geneProductAssociation>
      </reaction>
      <reaction id="R_PEPCK_re" name="PEPCK" reversible="false" fast="false" fbc:lowerFluxBound="cobra_0_bound" fbc:upperFluxBound="cobra_0_bound">
        <listOfReactants>
          <speciesReference species="M_oaa_c" stoichiometry="1" constant="true"/>
          <speciesReference species="M_gtp_c" stoichiometry="1" constant="true"/>
        </listOfReactants>
        <listOfProducts>
          <speciesReference species="M_pep_c" stoichiometry="1" constant="true"/>
          <speciesReference species="M_co2_c" stoichiometry="1" constant="true"/>
          <speciesReference species="M_gdp_c" stoichiometry="1" constant="true"/>
        </listOfProducts>
        <fbc:geneProductAssociation>
          <fbc:geneProductRef fbc:geneProduct="G_HGNC__58__8724"/>
        </fbc:geneProductAssociation>
      </reaction>
      <reaction id="R_CSm" name="CS" reversible="false" fast="false" fbc:lowerFluxBound="cobra_0_bound" fbc:upperFluxBound="R_CSm_upper_bound">
        <listOfReactants>
          <speciesReference species="M_accoa_m" stoichiometry="1" constant="true"/>
          <speciesReference species="M_oaa_m" stoichiometry="1" constant="true"/>
          <speciesReference species="M_h2o_m" stoichiometry="1" constant="true"/>
        </listOfReactants>
        <listOfProducts>
          <speciesReference species="M_cit_m" stoichiometry="1" constant="true"/>
          <speciesReference species="M_coa_m" stoichiometry="1" constant="true"/>
          <speciesReference species="M_h_m" stoichiometry="1" constant="true"/>
        </listOfProducts>
        <fbc:geneProductAssociation>
          <fbc:geneProductRef fbc:geneProduct="G_HGNC__58__2422"/>
        </fbc:geneProductAssociation>
      </reaction>
      <reaction id="R_ACONTm_f" name="mACO" reversible="false" fast="false" fbc:lowerFluxBound="cobra_0_bound" fbc:upperFluxBound="R_ACONTm_f_upper_bound">
        <listOfReactants>
          <speciesReference species="M_cit_m" stoichiometry="1" constant="true"/>
        </listOfReactants>
        <listOfProducts>
          <speciesReference species="M_icit_m" stoichiometry="1" constant="true"/>
        </listOfProducts>
        <fbc:geneProductAssociation>
          <fbc:or>
            <fbc:geneProductRef fbc:geneProduct="G_HGNC__58__118"/>
            <fbc:geneProductRef fbc:geneProduct="G_HGNC__58__117"/>
          </fbc:or>
        </fbc:geneProductAssociation>
      </reaction>
      <reaction id="R_ICDHxm" name="IDH3" reversible="false" fast="false" fbc:lowerFluxBound="cobra_0_bound" fbc:upperFluxBound="R_ICDHxm_upper_bound">
        <listOfReactants>
          <speciesReference species="M_icit_m" stoichiometry="1" constant="true"/>
          <speciesReference species="M_nad_m" stoichiometry="1" constant="true"/>
        </listOfReactants>
        <listOfProducts>
          <speciesReference species="M_akg_m" stoichiometry="1" constant="true"/>
          <speciesReference species="M_nadh_m" stoichiometry="1" constant="true"/>
          <speciesReference species="M_co2_m" stoichiometry="1" constant="true"/>
        </listOfProducts>
        <fbc:geneProductAssociation>
          <fbc:and>
            <fbc:geneProductRef fbc:geneProduct="G_HGNC__58__5386"/>
            <fbc:geneProductRef fbc:geneProduct="G_HGNC__58__5385"/>
            <fbc:geneProductRef fbc:geneProduct="G_HGNC__58__5384"/>
          </fbc:and>
        </fbc:geneProductAssociation>
      </reaction>
      <reaction id="R_ICDHym_f" name="IDH2" reversible="false" fast="false" fbc:lowerFluxBound="cobra_0_bound" fbc:upperFluxBound="R_ICDHym_f_upper_bound">
        <listOfReactants>
          <speciesReference species="M_icit_m" stoichiometry="1" constant="true"/>
          <speciesReference species="M_nadp_m" stoichiometry="1" constant="true"/>
        </listOfReactants>
        <listOfProducts>
          <speciesReference species="M_akg_m" stoichiometry="1" constant="true"/>
          <speciesReference species="M_co2_m" stoichiometry="1" constant="true"/>
          <speciesReference species="M_nadph_m" stoichiometry="1" constant="true"/>
        </listOfProducts>
        <fbc:geneProductAssociation>
          <fbc:geneProductRef fbc:geneProduct="G_HGNC__58__5383"/>
        </fbc:geneProductAssociation>
      </reaction>
      <reaction id="R_AKGDm" name="AKGDH" reversible="false" fast="false" fbc:lowerFluxBound="cobra_0_bound" fbc:upperFluxBound="R_AKGDm_upper_bound">
        <listOfReactants>
          <speciesReference species="M_akg_m" stoichiometry="1" constant="true"/>
          <speciesReference species="M_coa_m" stoichiometry="1" constant="true"/>
          <speciesReference species="M_nad_m" stoichiometry="1" constant="true"/>
        </listOfReactants>
        <listOfProducts>
          <speciesReference species="M_succoa_m" stoichiometry="1" constant="true"/>
          <speciesReference species="M_nadh_m" stoichiometry="1" constant="true"/>
          <speciesReference species="M_co2_m" stoichiometry="1" constant="true"/>
        </listOfProducts>
        <fbc:geneProductAssociation>
          <fbc:and>
            <fbc:geneProductRef fbc:geneProduct="G_HGNC__58__2898"/>
            <fbc:geneProductRef fbc:geneProduct="G_HGNC__58__8124"/>
            <fbc:geneProductRef fbc:geneProduct="G_HGNC__58__2911"/>
          </fbc:and>
        </fbc:geneProductAssociation>
      </reaction>
      <reaction id="R_SUCOAS1m_f" name="SCS" reversible="false" fast="false" fbc:lowerFluxBound="cobra_0_bound" fbc:upperFluxBound="R_SUCOAS1m_f_upper_bound">
        <listOfReactants>
          <speciesReference species="M_succoa_m" stoichiometry="1" constant="true"/>
          <speciesReference species="M_pi_m" stoichiometry="1" constant="true"/>
          <speciesReference species="M_gdp_m" stoichiometry="1" constant="true"/>
        </listOfReactants>
        <listOfProducts>
          <speciesReference species="M_succ_m" stoichiometry="1" constant="true"/>
          <speciesReference species="M_coa_m" stoichiometry="1" constant="true"/>
          <speciesReference species="M_gtp_m" stoichiometry="1" constant="true"/>
        </listOfProducts>
        <fbc:geneProductAssociation>
          <fbc:and>
            <fbc:geneProductRef fbc:geneProduct="G_HGNC__58__11449"/>
            <fbc:geneProductRef fbc:geneProduct="G_HGNC__58__11450"/>
          </fbc:and>
        </fbc:geneProductAssociation>
      </reaction>
      <reaction id="R_SUCD1m" name="SDH" reversible="false" fast="false" fbc:lowerFluxBound="cobra_0_bound" fbc:upperFluxBound="R_SUCD1m_upper_bound">
        <listOfReactants>
          <speciesReference species="M_succ_m" stoichiometry="1" constant="true"/>
          <speciesReference species="M_fad_m" stoichiometry="1" constant="true"/>
        </listOfReactants>
        <listOfProducts>
          <speciesReference species="M_fum_m" stoichiometry="1" constant="true"/>
          <speciesReference species="M_fadh2_m" stoichiometry="1" constant="true"/>
        </listOfProducts>
        <fbc:geneProductAssociation>
          <fbc:and>
            <fbc:geneProductRef fbc:geneProduct="G_HGNC__58__10680"/>
            <fbc:geneProductRef fbc:geneProduct="G_HGNC__58__10681"/>
            <fbc:geneProductRef fbc:geneProduct="G_HGNC__58__10682"/>
            <fbc:geneProductRef fbc:geneProduct="G_HGNC__58__10683"/>
          </fbc:and>
        </fbc:geneProductAssociation>
      </reaction>
      <reaction id="R_FUMm_f" name="FH1" reversible="false" fast="false" fbc:lowerFluxBound="cobra_0_bound" fbc:upperFluxBound="R_FUMm_f_upper_bound">
        <listOfReactants>
          <speciesReference species="M_fum_m" stoichiometry="1" constant="true"/>
          <speciesReference species="M_h2o_m" stoichiometry="1" constant="true"/>
        </listOfReactants>
        <listOfProducts>
          <speciesReference species="M_mal__L_m" stoichiometry="1" constant="true"/>
        </listOfProducts>
        <fbc:geneProductAssociation>
          <fbc:geneProductRef fbc:geneProduct="G_HGNC__58__3700"/>
        </fbc:geneProductAssociation>
      </reaction>
      <reaction id="R_MDHm_f" name="MDH2" reversible="false" fast="false" fbc:lowerFluxBound="cobra_0_bound" fbc:upperFluxBound="R_MDHm_f_upper_bound">
        <listOfReactants>
          <speciesReference species="M_mal__L_m" stoichiometry="1" constant="true"/>
          <speciesReference species="M_nad_m" stoichiometry="1" constant="true"/>
        </listOfReactants>
        <listOfProducts>
          <speciesReference species="M_oaa_m" stoichiometry="1" constant="true"/>
          <speciesReference species="M_nadh_m" stoichiometry="1" constant="true"/>
          <speciesReference species="M_h_m" stoichiometry="1" constant="true"/>
        </listOfProducts>
        <fbc:geneProductAssociation>
          <fbc:geneProductRef fbc:geneProduct="G_HGNC__58__6971"/>
        </fbc:geneProductAssociation>
      </reaction>
      <reaction id="R_ME1m" name="ME2" reversible="false" fast="false" fbc:lowerFluxBound="cobra_0_bound" fbc:upperFluxBound="R_ME1m_upper_bound">
        <listOfReactants>
          <speciesReference species="M_mal__L_m" stoichiometry="1" constant="true"/>
          <speciesReference species="M_nad_m" stoichiometry="1" constant="true"/>
        </listOfReactants>
        <listOfProducts>
          <speciesReference species="M_pyr_m" stoichiometry="1" constant="true"/>
          <speciesReference species="M_nadh_m" stoichiometry="1" constant="true"/>
          <speciesReference species="M_co2_m" stoichiometry="1" constant="true"/>
        </listOfProducts>
        <fbc:geneProductAssociation>
          <fbc:geneProductRef fbc:geneProduct="G_HGNC__58__6984"/>
        </fbc:geneProductAssociation>
      </reaction>
      <reaction id="R_ME2m" name="ME3" reversible="false" fast="false" fbc:lowerFluxBound="cobra_0_bound" fbc:upperFluxBound="R_ME2m_upper_bound">
        <listOfReactants>
          <speciesReference species="M_mal__L_m" stoichiometry="1" constant="true"/>
          <speciesReference species="M_nadp_m" stoichiometry="1" constant="true"/>
        </listOfReactants>
        <listOfProducts>
          <speciesReference species="M_pyr_m" stoichiometry="1" constant="true"/>
          <speciesReference species="M_co2_m" stoichiometry="1" constant="true"/>
          <speciesReference species="M_nadph_m" stoichiometry="1" constant="true"/>
        </listOfProducts>
        <fbc:geneProductAssociation>
          <fbc:geneProductRef fbc:geneProduct="G_HGNC__58__6985"/>
        </fbc:geneProductAssociation>
      </reaction>
      <reaction id="R_ME2" name="ME1" reversible="false" fast="false" fbc:lowerFluxBound="cobra_0_bound" fbc:upperFluxBound="R_ME2_upper_bound">
        <listOfReactants>
          <speciesReference species="M_mal__L_c" stoichiometry="1" constant="true"/>
          <speciesReference species="M_nadp_c" stoichiometry="1" constant="true"/>
        </listOfReactants>
        <listOfProducts>
          <speciesReference species="M_pyr_c" stoichiometry="1" constant="true"/>
          <speciesReference species="M_co2_c" stoichiometry="1" constant="true"/>
          <speciesReference species="M_nadph_c" stoichiometry="1" constant="true"/>
        </listOfProducts>
        <fbc:geneProductAssociation>
          <fbc:geneProductRef fbc:geneProduct="G_HGNC__58__6983"/>
        </fbc:geneProductAssociation>
      </reaction>
      <reaction id="R_ACITL" name="ACLY" reversible="false" fast="false" fbc:lowerFluxBound="cobra_0_bound" fbc:upperFluxBound="R_ACITL_upper_bound">
        <listOfReactants>
          <speciesReference species="M_cit_c" stoichiometry="1" constant="true"/>
          <speciesReference species="M_atp_c" stoichiometry="1" constant="true"/>
          <speciesReference species="M_coa_c" stoichiometry="1" constant="true"/>
        </listOfReactants>
        <listOfProducts>
          <speciesReference species="M_accoa_c" stoichiometry="1" constant="true"/>
          <speciesReference species="M_oaa_c" stoichiometry="1" constant="true"/>
          <speciesReference species="M_adp_c" stoichiometry="1" constant="true"/>
          <speciesReference species="M_pi_c" stoichiometry="1" constant="true"/>
        </listOfProducts>
        <fbc:geneProductAssociation>
          <fbc:geneProductRef fbc:geneProduct="G_HGNC__58__115"/>
        </fbc:geneProductAssociation>
      </reaction>
      <reaction id="R_FUM_f" name="FH2" reversible="false" fast="false" fbc:lowerFluxBound="cobra_0_bound" fbc:upperFluxBound="R_FUM_f_upper_bound">
        <listOfReactants>
          <speciesReference species="M_fum_c" stoichiometry="1" constant="true"/>
          <speciesReference species="M_h2o_c" stoichiometry="1" constant="true"/>
        </listOfReactants>
        <listOfProducts>
          <speciesReference species="M_mal__L_c" stoichiometry="1" constant="true"/>
        </listOfProducts>
        <fbc:geneProductAssociation>
          <fbc:geneProductRef fbc:geneProduct="G_HGNC__58__3700"/>
        </fbc:geneProductAssociation>
      </reaction>
      <reaction id="R_MDH_f" name="MDH1" reversible="false" fast="false" fbc:lowerFluxBound="cobra_0_bound" fbc:upperFluxBound="R_MDH_f_upper_bound">
        <listOfReactants>
          <speciesReference species="M_mal__L_c" stoichiometry="1" constant="true"/>
          <speciesReference species="M_nad_c" stoichiometry="1" constant="true"/>
        </listOfReactants>
        <listOfProducts>
          <speciesReference species="M_oaa_c" stoichiometry="1" constant="true"/>
          <speciesReference species="M_nadh_c" stoichiometry="1" constant="true"/>
          <speciesReference species="M_h_c" stoichiometry="1" constant="true"/>
        </listOfProducts>
        <fbc:geneProductAssociation>
          <fbc:or>
            <fbc:geneProductRef fbc:geneProduct="G_HGNC__58__6970"/>
            <fbc:geneProductRef fbc:geneProduct="G_HGNC__58__17836"/>
          </fbc:or>
        </fbc:geneProductAssociation>
      </reaction>
      <reaction id="R_AKGMALtm_f" name="SLC25A11" reversible="false" fast="false" fbc:lowerFluxBound="cobra_0_bound" fbc:upperFluxBound="R_AKGMALtm_f_upper_bound">
        <listOfReactants>
          <speciesReference species="M_mal__L_m" stoichiometry="1" constant="true"/>
          <speciesReference species="M_akg_c" stoichiometry="1" constant="true"/>
        </listOfReactants>
        <listOfProducts>
          <speciesReference species="M_mal__L_c" stoichiometry="1" constant="true"/>
          <speciesReference species="M_akg_m" stoichiometry="1" constant="true"/>
        </listOfProducts>
        <fbc:geneProductAssociation>
          <fbc:or>
            <fbc:geneProductRef fbc:geneProduct="G_HGNC__58__10981"/>
            <fbc:geneProductRef fbc:geneProduct="G_HGNC__58__10980"/>
          </fbc:or>
        </fbc:geneProductAssociation>
      </reaction>
      <reaction id="R_ACONT" name="cACO" reversible="false" fast="false" fbc:lowerFluxBound="cobra_0_bound" fbc:upperFluxBound="R_ACONT_upper_bound">
        <listOfReactants>
          <speciesReference species="M_cit_c" stoichiometry="1" constant="true"/>
        </listOfReactants>
        <listOfProducts>
          <speciesReference species="M_icit_c" stoichiometry="1" constant="true"/>
        </listOfProducts>
        <fbc:geneProductAssociation>
          <fbc:geneProductRef fbc:geneProduct="G_HGNC__58__117"/>
        </fbc:geneProductAssociation>
      </reaction>
      <reaction id="R_ICDHyr" name="IDH1" reversible="false" fast="false" fbc:lowerFluxBound="cobra_0_bound" fbc:upperFluxBound="R_ICDHyr_upper_bound">
        <listOfReactants>
          <speciesReference species="M_icit_c" stoichiometry="1" constant="true"/>
          <speciesReference species="M_nadp_c" stoichiometry="1" constant="true"/>
        </listOfReactants>
        <listOfProducts>
          <speciesReference species="M_akg_c" stoichiometry="1" constant="true"/>
          <speciesReference species="M_co2_c" stoichiometry="1" constant="true"/>
          <speciesReference species="M_nadph_c" stoichiometry="1" constant="true"/>
        </listOfProducts>
        <fbc:geneProductAssociation>
          <fbc:geneProductRef fbc:geneProduct="G_HGNC__58__5382"/>
        </fbc:geneProductAssociation>
      </reaction>
      <reaction id="R_PPA" name="cPPA" reversible="false" fast="false" fbc:lowerFluxBound="cobra_0_bound" fbc:upperFluxBound="R_PPA_upper_bound">
        <listOfReactants>
          <speciesReference species="M_ppi_c" stoichiometry="1" constant="true"/>
          <speciesReference species="M_h2o_c" stoichiometry="1" constant="true"/>
        </listOfReactants>
        <listOfProducts>
          <speciesReference species="M_h_c" stoichiometry="1" constant="true"/>
          <speciesReference species="M_pi_c" stoichiometry="2" constant="true"/>
        </listOfProducts>
        <fbc:geneProductAssociation>
          <fbc:or>
            <fbc:geneProductRef fbc:geneProduct="G_HGNC__58__30042"/>
            <fbc:geneProductRef fbc:geneProduct="G_HGNC__58__9226"/>
          </fbc:or>
        </fbc:geneProductAssociation>
      </reaction>
      <reaction id="R_Complex1ROS" name="Complex1ROS" reversible="false" fast="false" fbc:lowerFluxBound="cobra_0_bound" fbc:upperFluxBound="R_Complex1ROS_upper_bound">
        <listOfReactants>
          <speciesReference species="M_q10_m" stoichiometry="0.95" constant="true"/>
          <speciesReference species="M_nadh_m" stoichiometry="1" constant="true"/>
          <speciesReference species="M_h_m" stoichiometry="4.75" constant="true"/>
          <speciesReference species="M_o2_m" stoichiometry="0.05" constant="true"/>
        </listOfReactants>
        <listOfProducts>
          <speciesReference species="M_q10h2_m" stoichiometry="0.95" constant="true"/>
          <speciesReference species="M_nad_m" stoichiometry="1" constant="true"/>
          <speciesReference species="M_h_c" stoichiometry="3.8" constant="true"/>
          <speciesReference species="M_o2s_m" stoichiometry="0.05" constant="true"/>
        </listOfProducts>
        <fbc:geneProductAssociation>
          <fbc:and>
            <fbc:geneProductRef fbc:geneProduct="G_HGNC__58__7694"/>
            <fbc:geneProductRef fbc:geneProduct="G_HGNC__58__7707"/>
            <fbc:geneProductRef fbc:geneProduct="G_HGNC__58__7699"/>
            <fbc:geneProductRef fbc:geneProduct="G_HGNC__58__7697"/>
            <fbc:geneProductRef fbc:geneProduct="G_HGNC__58__7702"/>
            <fbc:geneProductRef fbc:geneProduct="G_HGNC__58__7705"/>
            <fbc:geneProductRef fbc:geneProduct="G_HGNC__58__7715"/>
            <fbc:geneProductRef fbc:geneProduct="G_HGNC__58__7714"/>
            <fbc:geneProductRef fbc:geneProduct="G_HGNC__58__7698"/>
            <fbc:geneProductRef fbc:geneProduct="G_HGNC__58__7692"/>
            <fbc:geneProductRef fbc:geneProduct="G_HGNC__58__7683"/>
            <fbc:geneProductRef fbc:geneProduct="G_HGNC__58__7688"/>
            <fbc:geneProductRef fbc:geneProduct="G_HGNC__58__7684"/>
            <fbc:geneProductRef fbc:geneProduct="G_HGNC__58__7685"/>
            <fbc:geneProductRef fbc:geneProduct="G_HGNC__58__7700"/>
            <fbc:geneProductRef fbc:geneProduct="G_HGNC__58__7693"/>
            <fbc:geneProductRef fbc:geneProduct="G_HGNC__58__7696"/>
            <fbc:geneProductRef fbc:geneProduct="G_HGNC__58__20372"/>
            <fbc:geneProductRef fbc:geneProduct="G_HGNC__58__7704"/>
            <fbc:geneProductRef fbc:geneProduct="G_HGNC__58__7706"/>
            <fbc:geneProductRef fbc:geneProduct="G_HGNC__58__7708"/>
            <fbc:geneProductRef fbc:geneProduct="G_HGNC__58__7701"/>
            <fbc:geneProductRef fbc:geneProduct="G_HGNC__58__7703"/>
            <fbc:geneProductRef fbc:geneProduct="G_HGNC__58__7716"/>
            <fbc:geneProductRef fbc:geneProduct="G_HGNC__58__7712"/>
            <fbc:geneProductRef fbc:geneProduct="G_HGNC__58__7686"/>
            <fbc:geneProductRef fbc:geneProduct="G_HGNC__58__20371"/>
            <fbc:geneProductRef fbc:geneProduct="G_HGNC__58__7717"/>
            <fbc:geneProductRef fbc:geneProduct="G_HGNC__58__7695"/>
            <fbc:geneProductRef fbc:geneProduct="G_HGNC__58__7690"/>
            <fbc:geneProductRef fbc:geneProduct="G_HGNC__58__17194"/>
            <fbc:geneProductRef fbc:geneProduct="G_HGNC__58__7462"/>
            <fbc:geneProductRef fbc:geneProduct="G_HGNC__58__7456"/>
            <fbc:geneProductRef fbc:geneProduct="G_HGNC__58__7461"/>
            <fbc:geneProductRef fbc:geneProduct="G_HGNC__58__7458"/>
            <fbc:geneProductRef fbc:geneProduct="G_HGNC__58__7459"/>
            <fbc:geneProductRef fbc:geneProduct="G_HGNC__58__7455"/>
            <fbc:geneProductRef fbc:geneProduct="G_HGNC__58__7460"/>
            <fbc:geneProductRef fbc:geneProduct="G_HGNC__58__7710"/>
          </fbc:and>
        </fbc:geneProductAssociation>
      </reaction>
      <reaction id="R_FADH2ETC" name="Complex2" reversible="false" fast="false" fbc:lowerFluxBound="cobra_0_bound" fbc:upperFluxBound="cobra_default_ub">
        <listOfReactants>
          <speciesReference species="M_q10_m" stoichiometry="1" constant="true"/>
          <speciesReference species="M_fadh2_m" stoichiometry="1" constant="true"/>
        </listOfReactants>
        <listOfProducts>
          <speciesReference species="M_q10h2_m" stoichiometry="1" constant="true"/>
          <speciesReference species="M_fad_m" stoichiometry="1" constant="true"/>
        </listOfProducts>
        <fbc:geneProductAssociation>
          <fbc:and>
            <fbc:geneProductRef fbc:geneProduct="G_HGNC__58__3483"/>
            <fbc:geneProductRef fbc:geneProduct="G_HGNC__58__3482"/>
            <fbc:geneProductRef fbc:geneProduct="G_HGNC__58__3481"/>
          </fbc:and>
        </fbc:geneProductAssociation>
      </reaction>
      <reaction id="R_CYOR_u10mi" name="Complex3" reversible="false" fast="false" fbc:lowerFluxBound="cobra_0_bound" fbc:upperFluxBound="R_CYOR_u10mi_upper_bound">
        <listOfReactants>
          <speciesReference species="M_ficytC_m" stoichiometry="2" constant="true"/>
          <speciesReference species="M_q10h2_m" stoichiometry="1" constant="true"/>
          <speciesReference species="M_h_m" stoichiometry="2" constant="true"/>
        </listOfReactants>
        <listOfProducts>
          <speciesReference species="M_focytC_m" stoichiometry="2" constant="true"/>
          <speciesReference species="M_q10_m" stoichiometry="1" constant="true"/>
          <speciesReference species="M_h_c" stoichiometry="4" constant="true"/>
        </listOfProducts>
        <fbc:geneProductAssociation>
          <fbc:and>
            <fbc:geneProductRef fbc:geneProduct="G_HGNC__58__12585"/>
            <fbc:geneProductRef fbc:geneProduct="G_HGNC__58__30862"/>
            <fbc:geneProductRef fbc:geneProduct="G_HGNC__58__12586"/>
            <fbc:geneProductRef fbc:geneProduct="G_HGNC__58__12582"/>
            <fbc:geneProductRef fbc:geneProduct="G_HGNC__58__29594"/>
            <fbc:geneProductRef fbc:geneProduct="G_HGNC__58__12587"/>
            <fbc:geneProductRef fbc:geneProduct="G_HGNC__58__12590"/>
            <fbc:geneProductRef fbc:geneProduct="G_HGNC__58__2579"/>
            <fbc:geneProductRef fbc:geneProduct="G_HGNC__58__30863"/>
            <fbc:geneProductRef fbc:geneProduct="G_HGNC__58__7427"/>
          </fbc:and>
        </fbc:geneProductAssociation>
      </reaction>
      <reaction id="R_CYOOm2i" name="Complex4" reversible="false" fast="false" fbc:lowerFluxBound="cobra_0_bound" fbc:upperFluxBound="R_CYOOm2i_upper_bound">
        <listOfReactants>
          <speciesReference species="M_focytC_m" stoichiometry="4" constant="true"/>
          <speciesReference species="M_h_m" stoichiometry="8" constant="true"/>
          <speciesReference species="M_o2_m" stoichiometry="1" constant="true"/>
        </listOfReactants>
        <listOfProducts>
          <speciesReference species="M_ficytC_m" stoichiometry="4" constant="true"/>
          <speciesReference species="M_h_c" stoichiometry="4" constant="true"/>
          <speciesReference species="M_h2o_m" stoichiometry="2" constant="true"/>
        </listOfProducts>
        <fbc:geneProductAssociation>
          <fbc:and>
            <fbc:geneProductRef fbc:geneProduct="G_HGNC__58__2292"/>
            <fbc:geneProductRef fbc:geneProduct="G_HGNC__58__2269"/>
            <fbc:geneProductRef fbc:geneProduct="G_HGNC__58__2285"/>
            <fbc:geneProductRef fbc:geneProduct="G_HGNC__58__2267"/>
            <fbc:geneProductRef fbc:geneProduct="G_HGNC__58__7421"/>
            <fbc:geneProductRef fbc:geneProduct="G_HGNC__58__7419"/>
            <fbc:geneProductRef fbc:geneProduct="G_HGNC__58__7422"/>
            <fbc:or>
              <fbc:geneProductRef fbc:geneProduct="G_HGNC__58__2277"/>
              <fbc:geneProductRef fbc:geneProduct="G_HGNC__58__2279"/>
            </fbc:or>
            <fbc:or>
              <fbc:geneProductRef fbc:geneProduct="G_HGNC__58__2288"/>
              <fbc:geneProductRef fbc:geneProduct="G_HGNC__58__2287"/>
            </fbc:or>
            <fbc:or>
              <fbc:geneProductRef fbc:geneProduct="G_HGNC__58__2280"/>
              <fbc:geneProductRef fbc:geneProduct="G_HGNC__58__24380"/>
            </fbc:or>
            <fbc:or>
              <fbc:geneProductRef fbc:geneProduct="G_HGNC__58__16232"/>
              <fbc:geneProductRef fbc:geneProduct="G_HGNC__58__2265"/>
            </fbc:or>
            <fbc:or>
              <fbc:geneProductRef fbc:geneProduct="G_HGNC__58__2291"/>
              <fbc:geneProductRef fbc:geneProduct="G_HGNC__58__24381"/>
            </fbc:or>
            <fbc:or>
              <fbc:geneProductRef fbc:geneProduct="G_HGNC__58__2294"/>
              <fbc:geneProductRef fbc:geneProduct="G_HGNC__58__24382"/>
            </fbc:or>
          </fbc:and>
        </fbc:geneProductAssociation>
      </reaction>
      <reaction id="R_ATPS4mi" name="ATPsynthase" reversible="false" fast="false" fbc:lowerFluxBound="cobra_0_bound" fbc:upperFluxBound="R_ATPS4mi_upper_bound">
        <listOfReactants>
          <speciesReference species="M_adp_m" stoichiometry="1" constant="true"/>
          <speciesReference species="M_h_c" stoichiometry="4" constant="true"/>
          <speciesReference species="M_pi_m" stoichiometry="1" constant="true"/>
        </listOfReactants>
        <listOfProducts>
          <speciesReference species="M_atp_m" stoichiometry="1" constant="true"/>
          <speciesReference species="M_h_m" stoichiometry="3" constant="true"/>
          <speciesReference species="M_h2o_m" stoichiometry="1" constant="true"/>
        </listOfProducts>
        <fbc:geneProductAssociation>
          <fbc:and>
            <fbc:geneProductRef fbc:geneProduct="G_HGNC__58__837"/>
            <fbc:geneProductRef fbc:geneProduct="G_HGNC__58__830"/>
            <fbc:geneProductRef fbc:geneProduct="G_HGNC__58__840"/>
            <fbc:geneProductRef fbc:geneProduct="G_HGNC__58__838"/>
            <fbc:geneProductRef fbc:geneProduct="G_HGNC__58__823"/>
            <fbc:geneProductRef fbc:geneProduct="G_HGNC__58__847"/>
            <fbc:geneProductRef fbc:geneProduct="G_HGNC__58__833"/>
            <fbc:geneProductRef fbc:geneProduct="G_HGNC__58__14247"/>
            <fbc:geneProductRef fbc:geneProduct="G_HGNC__58__845"/>
            <fbc:geneProductRef fbc:geneProduct="G_HGNC__58__846"/>
            <fbc:geneProductRef fbc:geneProduct="G_HGNC__58__7414"/>
            <fbc:geneProductRef fbc:geneProduct="G_HGNC__58__7415"/>
            <fbc:geneProductRef fbc:geneProduct="G_HGNC__58__848"/>
            <fbc:geneProductRef fbc:geneProduct="G_HGNC__58__850"/>
            <fbc:or>
              <fbc:geneProductRef fbc:geneProduct="G_HGNC__58__842"/>
              <fbc:geneProductRef fbc:geneProduct="G_HGNC__58__843"/>
              <fbc:geneProductRef fbc:geneProduct="G_HGNC__58__841"/>
            </fbc:or>
          </fbc:and>
        </fbc:geneProductAssociation>
      </reaction>
      <reaction id="R_GLUCYS" name="GCL" reversible="false" fast="false" fbc:lowerFluxBound="cobra_0_bound" fbc:upperFluxBound="R_GLUCYS_upper_bound">
        <listOfReactants>
          <speciesReference species="M_glu__L_c" stoichiometry="1" constant="true"/>
          <speciesReference species="M_atp_c" stoichiometry="1" constant="true"/>
          <speciesReference species="M_cys__L_c" stoichiometry="1" constant="true"/>
        </listOfReactants>
        <listOfProducts>
          <speciesReference species="M_adp_c" stoichiometry="1" constant="true"/>
          <speciesReference species="M_h_c" stoichiometry="1" constant="true"/>
          <speciesReference species="M_pi_c" stoichiometry="1" constant="true"/>
          <speciesReference species="M_glucys_c" stoichiometry="1" constant="true"/>
        </listOfProducts>
        <fbc:geneProductAssociation>
          <fbc:and>
            <fbc:geneProductRef fbc:geneProduct="G_HGNC__58__4311"/>
            <fbc:geneProductRef fbc:geneProduct="G_HGNC__58__4312"/>
          </fbc:and>
        </fbc:geneProductAssociation>
      </reaction>
      <reaction id="R_GTHS" name="GSS" reversible="false" fast="false" fbc:lowerFluxBound="cobra_0_bound" fbc:upperFluxBound="R_GTHS_upper_bound">
        <listOfReactants>
          <speciesReference species="M_atp_c" stoichiometry="1" constant="true"/>
          <speciesReference species="M_gly_c" stoichiometry="1" constant="true"/>
          <speciesReference species="M_glucys_c" stoichiometry="1" constant="true"/>
        </listOfReactants>
        <listOfProducts>
          <speciesReference species="M_adp_c" stoichiometry="1" constant="true"/>
          <speciesReference species="M_h_c" stoichiometry="1" constant="true"/>
          <speciesReference species="M_pi_c" stoichiometry="1" constant="true"/>
          <speciesReference species="M_gthrd_c" stoichiometry="1" constant="true"/>
        </listOfProducts>
        <fbc:geneProductAssociation>
          <fbc:geneProductRef fbc:geneProduct="G_HGNC__58__4624"/>
        </fbc:geneProductAssociation>
      </reaction>
      <reaction id="R_SPODMm" name="SOD2" reversible="false" fast="false" fbc:lowerFluxBound="cobra_0_bound" fbc:upperFluxBound="R_SPODMm_upper_bound">
        <listOfReactants>
          <speciesReference species="M_h_m" stoichiometry="2" constant="true"/>
          <speciesReference species="M_o2s_m" stoichiometry="2" constant="true"/>
        </listOfReactants>
        <listOfProducts>
          <speciesReference species="M_o2_m" stoichiometry="1" constant="true"/>
          <speciesReference species="M_h2o2_m" stoichiometry="1" constant="true"/>
        </listOfProducts>
        <fbc:geneProductAssociation>
          <fbc:geneProductRef fbc:geneProduct="G_HGNC__58__11180"/>
        </fbc:geneProductAssociation>
      </reaction>
      <reaction id="R_GTHPi" name="GPcit" reversible="false" fast="false" fbc:lowerFluxBound="cobra_0_bound" fbc:upperFluxBound="R_GTHPi_upper_bound">
        <listOfReactants>
          <speciesReference species="M_h2o2_c" stoichiometry="1" constant="true"/>
          <speciesReference species="M_gthrd_c" stoichiometry="2" constant="true"/>
        </listOfReactants>
        <listOfProducts>
          <speciesReference species="M_h2o_c" stoichiometry="2" constant="true"/>
          <speciesReference species="M_gthox_c" stoichiometry="1" constant="true"/>
        </listOfProducts>
        <fbc:geneProductAssociation>
          <fbc:or>
            <fbc:geneProductRef fbc:geneProduct="G_HGNC__58__9352"/>
            <fbc:geneProductRef fbc:geneProduct="G_HGNC__58__4556"/>
            <fbc:geneProductRef fbc:geneProduct="G_HGNC__58__9353"/>
            <fbc:geneProductRef fbc:geneProduct="G_HGNC__58__4554"/>
            <fbc:geneProductRef fbc:geneProduct="G_HGNC__58__4553"/>
          </fbc:or>
        </fbc:geneProductAssociation>
      </reaction>
      <reaction id="R_GTHPm" name="GPmit" reversible="false" fast="false" fbc:lowerFluxBound="cobra_0_bound" fbc:upperFluxBound="R_GTHPm_upper_bound">
        <listOfReactants>
          <speciesReference species="M_h2o2_m" stoichiometry="1" constant="true"/>
          <speciesReference species="M_gthrd_m" stoichiometry="2" constant="true"/>
        </listOfReactants>
        <listOfProducts>
          <speciesReference species="M_h2o_m" stoichiometry="2" constant="true"/>
          <speciesReference species="M_gthox_m" stoichiometry="1" constant="true"/>
        </listOfProducts>
        <fbc:geneProductAssociation>
          <fbc:or>
            <fbc:geneProductRef fbc:geneProduct="G_HGNC__58__9354"/>
            <fbc:geneProductRef fbc:geneProduct="G_HGNC__58__4556"/>
            <fbc:geneProductRef fbc:geneProduct="G_HGNC__58__4553"/>
          </fbc:or>
        </fbc:geneProductAssociation>
      </reaction>
      <reaction id="R_GDR" name="cGSRnadh" reversible="false" fast="false" fbc:lowerFluxBound="cobra_0_bound" fbc:upperFluxBound="R_GDR_upper_bound">
        <listOfReactants>
          <speciesReference species="M_nadh_c" stoichiometry="1" constant="true"/>
          <speciesReference species="M_h_c" stoichiometry="1" constant="true"/>
          <speciesReference species="M_gthox_c" stoichiometry="1" constant="true"/>
        </listOfReactants>
        <listOfProducts>
          <speciesReference species="M_nad_c" stoichiometry="1" constant="true"/>
          <speciesReference species="M_gthrd_c" stoichiometry="2" constant="true"/>
        </listOfProducts>
        <fbc:geneProductAssociation>
          <fbc:geneProductRef fbc:geneProduct="G_HGNC__58__4623"/>
        </fbc:geneProductAssociation>
      </reaction>
      <reaction id="R_GTHOr" name="cGSRnadph" reversible="false" fast="false" fbc:lowerFluxBound="cobra_0_bound" fbc:upperFluxBound="R_GTHOr_upper_bound">
        <listOfReactants>
          <speciesReference species="M_h_c" stoichiometry="1" constant="true"/>
          <speciesReference species="M_nadph_c" stoichiometry="1" constant="true"/>
          <speciesReference species="M_gthox_c" stoichiometry="1" constant="true"/>
        </listOfReactants>
        <listOfProducts>
          <speciesReference species="M_nadp_c" stoichiometry="1" constant="true"/>
          <speciesReference species="M_gthrd_c" stoichiometry="2" constant="true"/>
        </listOfProducts>
        <fbc:geneProductAssociation>
          <fbc:geneProductRef fbc:geneProduct="G_HGNC__58__4623"/>
        </fbc:geneProductAssociation>
      </reaction>
      <reaction id="R_GDRm" name="mGSRnadh" reversible="false" fast="false" fbc:lowerFluxBound="cobra_0_bound" fbc:upperFluxBound="R_GDRm_upper_bound">
        <listOfReactants>
          <speciesReference species="M_nadh_m" stoichiometry="1" constant="true"/>
          <speciesReference species="M_h_m" stoichiometry="1" constant="true"/>
          <speciesReference species="M_gthox_m" stoichiometry="1" constant="true"/>
        </listOfReactants>
        <listOfProducts>
          <speciesReference species="M_nad_m" stoichiometry="1" constant="true"/>
          <speciesReference species="M_gthrd_m" stoichiometry="2" constant="true"/>
        </listOfProducts>
        <fbc:geneProductAssociation>
          <fbc:geneProductRef fbc:geneProduct="G_HGNC__58__4623"/>
        </fbc:geneProductAssociation>
      </reaction>
      <reaction id="R_GTHOm" name="mGSRnadph" reversible="false" fast="false" fbc:lowerFluxBound="cobra_0_bound" fbc:upperFluxBound="R_GTHOm_upper_bound">
        <listOfReactants>
          <speciesReference species="M_h_m" stoichiometry="1" constant="true"/>
          <speciesReference species="M_nadph_m" stoichiometry="1" constant="true"/>
          <speciesReference species="M_gthox_m" stoichiometry="1" constant="true"/>
        </listOfReactants>
        <listOfProducts>
          <speciesReference species="M_nadp_m" stoichiometry="1" constant="true"/>
          <speciesReference species="M_gthrd_m" stoichiometry="2" constant="true"/>
        </listOfProducts>
        <fbc:geneProductAssociation>
          <fbc:geneProductRef fbc:geneProduct="G_HGNC__58__4623"/>
        </fbc:geneProductAssociation>
      </reaction>
      <reaction id="R_r0885" name="TrasportGSH" reversible="false" fast="false" fbc:lowerFluxBound="cobra_0_bound" fbc:upperFluxBound="R_r0885_upper_bound">
        <listOfReactants>
          <speciesReference species="M_pi_m" stoichiometry="1" constant="true"/>
          <speciesReference species="M_gthrd_c" stoichiometry="1" constant="true"/>
        </listOfReactants>
        <listOfProducts>
          <speciesReference species="M_pi_c" stoichiometry="1" constant="true"/>
          <speciesReference species="M_gthrd_m" stoichiometry="1" constant="true"/>
        </listOfProducts>
        <fbc:geneProductAssociation>
          <fbc:geneProductRef fbc:geneProduct="G_HGNC__58__10980"/>
        </fbc:geneProductAssociation>
      </reaction>
      <reaction id="R_PYRt2m_f" name="MPC" reversible="false" fast="false" fbc:lowerFluxBound="cobra_0_bound" fbc:upperFluxBound="R_PYRt2m_f_upper_bound">
        <listOfReactants>
          <speciesReference species="M_pyr_c" stoichiometry="1" constant="true"/>
          <speciesReference species="M_h_c" stoichiometry="1" constant="true"/>
        </listOfReactants>
        <listOfProducts>
          <speciesReference species="M_pyr_m" stoichiometry="1" constant="true"/>
          <speciesReference species="M_h_m" stoichiometry="1" constant="true"/>
        </listOfProducts>
        <fbc:geneProductAssociation>
          <fbc:or>
            <fbc:geneProductRef fbc:geneProduct="G_HGNC__58__21606"/>
            <fbc:geneProductRef fbc:geneProduct="G_HGNC__58__24515"/>
            <fbc:geneProductRef fbc:geneProduct="G_HGNC__58__10922"/>
          </fbc:or>
        </fbc:geneProductAssociation>
      </reaction>
      <reaction id="R_HMR_4964" name="SLC25A1" reversible="false" fast="false" fbc:lowerFluxBound="cobra_0_bound" fbc:upperFluxBound="R_HMR_4964_upper_bound">
        <listOfReactants>
          <speciesReference species="M_mal__L_c" stoichiometry="1" constant="true"/>
          <speciesReference species="M_cit_m" stoichiometry="1" constant="true"/>
          <speciesReference species="M_h_m" stoichiometry="1" constant="true"/>
        </listOfReactants>
        <listOfProducts>
          <speciesReference species="M_mal__L_m" stoichiometry="1" constant="true"/>
          <speciesReference species="M_cit_c" stoichiometry="1" constant="true"/>
          <speciesReference species="M_h_c" stoichiometry="1" constant="true"/>
        </listOfProducts>
        <fbc:geneProductAssociation>
          <fbc:geneProductRef fbc:geneProduct="G_HGNC__58__10979"/>
        </fbc:geneProductAssociation>
      </reaction>
      <reaction id="R_r2420" name="SLC25A2" reversible="false" fast="false" fbc:lowerFluxBound="cobra_0_bound" fbc:upperFluxBound="R_r2420_upper_bound">
        <listOfReactants>
          <speciesReference species="M_h_c" stoichiometry="1" constant="true"/>
          <speciesReference species="M_pi_c" stoichiometry="1" constant="true"/>
        </listOfReactants>
        <listOfProducts>
          <speciesReference species="M_h_m" stoichiometry="1" constant="true"/>
          <speciesReference species="M_pi_m" stoichiometry="1" constant="true"/>
        </listOfProducts>
        <fbc:geneProductAssociation>
          <fbc:geneProductRef fbc:geneProduct="G_HGNC__58__10989"/>
        </fbc:geneProductAssociation>
      </reaction>
      <reaction id="R_ATPtm" name="ANT" reversible="false" fast="false" fbc:lowerFluxBound="cobra_0_bound" fbc:upperFluxBound="cobra_default_ub">
        <listOfReactants>
          <speciesReference species="M_atp_m" stoichiometry="1" constant="true"/>
          <speciesReference species="M_adp_c" stoichiometry="1" constant="true"/>
        </listOfReactants>
        <listOfProducts>
          <speciesReference species="M_atp_c" stoichiometry="1" constant="true"/>
          <speciesReference species="M_adp_m" stoichiometry="1" constant="true"/>
        </listOfProducts>
        <fbc:geneProductAssociation>
          <fbc:or>
            <fbc:geneProductRef fbc:geneProduct="G_HGNC__58__10991"/>
            <fbc:geneProductRef fbc:geneProduct="G_HGNC__58__10990"/>
            <fbc:geneProductRef fbc:geneProduct="G_HGNC__58__10992"/>
          </fbc:or>
        </fbc:geneProductAssociation>
      </reaction>
      <reaction id="R_FUMtm_f" name="SLC25A10" reversible="false" fast="false" fbc:lowerFluxBound="cobra_0_bound" fbc:upperFluxBound="R_FUMtm_f_upper_bound">
        <listOfReactants>
          <speciesReference species="M_fum_c" stoichiometry="1" constant="true"/>
          <speciesReference species="M_pi_m" stoichiometry="1" constant="true"/>
        </listOfReactants>
        <listOfProducts>
          <speciesReference species="M_fum_m" stoichiometry="1" constant="true"/>
          <speciesReference species="M_pi_c" stoichiometry="1" constant="true"/>
        </listOfProducts>
        <fbc:geneProductAssociation>
          <fbc:geneProductRef fbc:geneProduct="G_HGNC__58__10980"/>
        </fbc:geneProductAssociation>
      </reaction>
      <reaction id="R_CO2tm_f" name="TransportCO2" reversible="false" fast="false" fbc:lowerFluxBound="cobra_0_bound" fbc:upperFluxBound="cobra_default_ub">
        <listOfReactants>
          <speciesReference species="M_co2_c" stoichiometry="1" constant="true"/>
        </listOfReactants>
        <listOfProducts>
          <speciesReference species="M_co2_m" stoichiometry="1" constant="true"/>
        </listOfProducts>
      </reaction>
      <reaction id="R_O2tm" name="TransportO2" reversible="false" fast="false" fbc:lowerFluxBound="cobra_0_bound" fbc:upperFluxBound="R_O2tm_upper_bound">
        <listOfReactants>
          <speciesReference species="M_o2_c" stoichiometry="1" constant="true"/>
        </listOfReactants>
        <listOfProducts>
          <speciesReference species="M_o2_m" stoichiometry="1" constant="true"/>
        </listOfProducts>
      </reaction>
      <reaction id="R_r0801_f" name="GNT" reversible="false" fast="false" fbc:lowerFluxBound="cobra_0_bound" fbc:upperFluxBound="R_r0801_f_upper_bound">
        <listOfReactants>
          <speciesReference species="M_gdp_c" stoichiometry="1" constant="true"/>
          <speciesReference species="M_gtp_m" stoichiometry="1" constant="true"/>
        </listOfReactants>
        <listOfProducts>
          <speciesReference species="M_gtp_c" stoichiometry="1" constant="true"/>
          <speciesReference species="M_gdp_m" stoichiometry="1" constant="true"/>
        </listOfProducts>
        <fbc:geneProductAssociation>
          <fbc:geneProductRef fbc:geneProduct="G_HGNC__58__10992"/>
        </fbc:geneProductAssociation>
      </reaction>
      <reaction id="R_THD1m" name="NNT" reversible="false" fast="false" fbc:lowerFluxBound="cobra_0_bound" fbc:upperFluxBound="R_THD1m_upper_bound">
        <listOfReactants>
          <speciesReference species="M_nadh_m" stoichiometry="1" constant="true"/>
          <speciesReference species="M_h_c" stoichiometry="1" constant="true"/>
          <speciesReference species="M_nadp_m" stoichiometry="1" constant="true"/>
        </listOfReactants>
        <listOfProducts>
          <speciesReference species="M_nad_m" stoichiometry="1" constant="true"/>
          <speciesReference species="M_h_m" stoichiometry="1" constant="true"/>
          <speciesReference species="M_nadph_m" stoichiometry="1" constant="true"/>
        </listOfProducts>
        <fbc:geneProductAssociation>
          <fbc:geneProductRef fbc:geneProduct="G_HGNC__58__7863"/>
        </fbc:geneProductAssociation>
      </reaction>
      <reaction id="R_H2Otm_f" name="AQP8" reversible="false" fast="false" fbc:lowerFluxBound="cobra_0_bound" fbc:upperFluxBound="R_H2Otm_f_upper_bound">
        <listOfReactants>
          <speciesReference species="M_h2o_c" stoichiometry="1" constant="true"/>
        </listOfReactants>
        <listOfProducts>
          <speciesReference species="M_h2o_m" stoichiometry="1" constant="true"/>
        </listOfProducts>
        <fbc:geneProductAssociation>
          <fbc:geneProductRef fbc:geneProduct="G_HGNC__58__642"/>
        </fbc:geneProductAssociation>
      </reaction>
      <reaction id="R_NH4tm_f" name="TransportNH3" reversible="false" fast="false" fbc:lowerFluxBound="cobra_0_bound" fbc:upperFluxBound="R_NH4tm_f_upper_bound">
        <listOfReactants>
          <speciesReference species="M_nh4_c" stoichiometry="1" constant="true"/>
        </listOfReactants>
        <listOfProducts>
          <speciesReference species="M_nh4_m" stoichiometry="1" constant="true"/>
        </listOfProducts>
      </reaction>
      <reaction id="R_HCO3E" name="cCA" reversible="false" fast="false" fbc:lowerFluxBound="cobra_0_bound" fbc:upperFluxBound="R_HCO3E_upper_bound">
        <listOfReactants>
          <speciesReference species="M_co2_c" stoichiometry="1" constant="true"/>
          <speciesReference species="M_h2o_c" stoichiometry="1" constant="true"/>
        </listOfReactants>
        <listOfProducts>
          <speciesReference species="M_h_c" stoichiometry="1" constant="true"/>
          <speciesReference species="M_hco3_c" stoichiometry="1" constant="true"/>
        </listOfProducts>
        <fbc:geneProductAssociation>
          <fbc:or>
            <fbc:geneProductRef fbc:geneProduct="G_HGNC__58__1371"/>
            <fbc:geneProductRef fbc:geneProduct="G_HGNC__58__1373"/>
            <fbc:geneProductRef fbc:geneProduct="G_HGNC__58__1383"/>
            <fbc:geneProductRef fbc:geneProduct="G_HGNC__58__1372"/>
            <fbc:geneProductRef fbc:geneProduct="G_HGNC__58__1380"/>
            <fbc:geneProductRef fbc:geneProduct="G_HGNC__58__1368"/>
            <fbc:geneProductRef fbc:geneProduct="G_HGNC__58__1374"/>
            <fbc:geneProductRef fbc:geneProduct="G_HGNC__58__1375"/>
            <fbc:geneProductRef fbc:geneProduct="G_HGNC__58__1381"/>
            <fbc:geneProductRef fbc:geneProduct="G_HGNC__58__14914"/>
          </fbc:or>
        </fbc:geneProductAssociation>
      </reaction>
      <reaction id="R_HCO3Em" name="mCA" reversible="false" fast="false" fbc:lowerFluxBound="cobra_0_bound" fbc:upperFluxBound="R_HCO3Em_upper_bound">
        <listOfReactants>
          <speciesReference species="M_co2_m" stoichiometry="1" constant="true"/>
          <speciesReference species="M_h2o_m" stoichiometry="1" constant="true"/>
        </listOfReactants>
        <listOfProducts>
          <speciesReference species="M_h_m" stoichiometry="1" constant="true"/>
          <speciesReference species="M_hco3_m" stoichiometry="1" constant="true"/>
        </listOfProducts>
        <fbc:geneProductAssociation>
          <fbc:or>
            <fbc:geneProductRef fbc:geneProduct="G_HGNC__58__1378"/>
            <fbc:geneProductRef fbc:geneProduct="G_HGNC__58__1377"/>
          </fbc:or>
        </fbc:geneProductAssociation>
      </reaction>
      <reaction id="R_GLUN" name="cGLS" reversible="false" fast="false" fbc:lowerFluxBound="cobra_0_bound" fbc:upperFluxBound="R_GLUN_upper_bound">
        <listOfReactants>
          <speciesReference species="M_gln__L_c" stoichiometry="1" constant="true"/>
          <speciesReference species="M_h2o_c" stoichiometry="1" constant="true"/>
        </listOfReactants>
        <listOfProducts>
          <speciesReference species="M_glu__L_c" stoichiometry="1" constant="true"/>
          <speciesReference species="M_nh4_c" stoichiometry="1" constant="true"/>
        </listOfProducts>
        <fbc:geneProductAssociation>
          <fbc:geneProductRef fbc:geneProduct="G_HGNC__58__4331"/>
        </fbc:geneProductAssociation>
      </reaction>
      <reaction id="R_GLNS" name="GS" reversible="false" fast="false" fbc:lowerFluxBound="cobra_0_bound" fbc:upperFluxBound="R_GLNS_upper_bound">
        <listOfReactants>
          <speciesReference species="M_glu__L_c" stoichiometry="1" constant="true"/>
          <speciesReference species="M_atp_c" stoichiometry="1" constant="true"/>
          <speciesReference species="M_nh4_c" stoichiometry="1" constant="true"/>
        </listOfReactants>
        <listOfProducts>
          <speciesReference species="M_gln__L_c" stoichiometry="1" constant="true"/>
          <speciesReference species="M_adp_c" stoichiometry="1" constant="true"/>
          <speciesReference species="M_h_c" stoichiometry="1" constant="true"/>
          <speciesReference species="M_pi_c" stoichiometry="1" constant="true"/>
        </listOfProducts>
        <fbc:geneProductAssociation>
          <fbc:or>
            <fbc:geneProductRef fbc:geneProduct="G_HGNC__58__4341"/>
            <fbc:geneProductRef fbc:geneProduct="G_HGNC__58__21016"/>
          </fbc:or>
        </fbc:geneProductAssociation>
      </reaction>
      <reaction id="R_GLUt2m" name="GluCarrier" reversible="false" fast="false" fbc:lowerFluxBound="cobra_0_bound" fbc:upperFluxBound="R_GLUt2m_upper_bound">
        <listOfReactants>
          <speciesReference species="M_glu__L_c" stoichiometry="1" constant="true"/>
          <speciesReference species="M_h_c" stoichiometry="1" constant="true"/>
        </listOfReactants>
        <listOfProducts>
          <speciesReference species="M_glu__L_m" stoichiometry="1" constant="true"/>
          <speciesReference species="M_h_m" stoichiometry="1" constant="true"/>
        </listOfProducts>
        <fbc:geneProductAssociation>
          <fbc:or>
            <fbc:geneProductRef fbc:geneProduct="G_HGNC__58__19954"/>
            <fbc:geneProductRef fbc:geneProduct="G_HGNC__58__10988"/>
          </fbc:or>
        </fbc:geneProductAssociation>
      </reaction>
      <reaction id="R_GLNtm_1" name="GlnCarrier" reversible="false" fast="false" fbc:lowerFluxBound="cobra_0_bound" fbc:upperFluxBound="R_GLNtm_1_upper_bound">
        <listOfReactants>
          <speciesReference species="M_gln__L_c" stoichiometry="1" constant="true"/>
          <speciesReference species="M_h_c" stoichiometry="1" constant="true"/>
        </listOfReactants>
        <listOfProducts>
          <speciesReference species="M_gln__L_m" stoichiometry="1" constant="true"/>
          <speciesReference species="M_h_m" stoichiometry="1" constant="true"/>
        </listOfProducts>
      </reaction>
      <reaction id="R_GLUNm" name="mGLS" reversible="false" fast="false" fbc:lowerFluxBound="cobra_0_bound" fbc:upperFluxBound="R_GLUNm_upper_bound">
        <listOfReactants>
          <speciesReference species="M_gln__L_m" stoichiometry="1" constant="true"/>
          <speciesReference species="M_h2o_m" stoichiometry="1" constant="true"/>
        </listOfReactants>
        <listOfProducts>
          <speciesReference species="M_glu__L_m" stoichiometry="1" constant="true"/>
          <speciesReference species="M_nh4_m" stoichiometry="1" constant="true"/>
        </listOfProducts>
        <fbc:geneProductAssociation>
          <fbc:or>
            <fbc:geneProductRef fbc:geneProduct="G_HGNC__58__4331"/>
            <fbc:geneProductRef fbc:geneProduct="G_HGNC__58__29570"/>
          </fbc:or>
        </fbc:geneProductAssociation>
      </reaction>
      <reaction id="R_GLUPRT" name="PPAT" reversible="false" fast="false" fbc:lowerFluxBound="cobra_0_bound" fbc:upperFluxBound="R_GLUPRT_upper_bound">
        <listOfReactants>
          <speciesReference species="M_gln__L_c" stoichiometry="1" constant="true"/>
          <speciesReference species="M_h2o_c" stoichiometry="1" constant="true"/>
          <speciesReference species="M_prpp_c" stoichiometry="1" constant="true"/>
        </listOfReactants>
        <listOfProducts>
          <speciesReference species="M_glu__L_c" stoichiometry="1" constant="true"/>
          <speciesReference species="M_ppi_c" stoichiometry="1" constant="true"/>
          <speciesReference species="M_pram_c" stoichiometry="1" constant="true"/>
        </listOfProducts>
        <fbc:geneProductAssociation>
          <fbc:geneProductRef fbc:geneProduct="G_HGNC__58__9238"/>
        </fbc:geneProductAssociation>
      </reaction>
      <reaction id="R_PRAGSr" name="GART1" reversible="false" fast="false" fbc:lowerFluxBound="cobra_0_bound" fbc:upperFluxBound="R_PRAGSr_upper_bound">
        <listOfReactants>
          <speciesReference species="M_atp_c" stoichiometry="1" constant="true"/>
          <speciesReference species="M_gly_c" stoichiometry="1" constant="true"/>
          <speciesReference species="M_pram_c" stoichiometry="1" constant="true"/>
        </listOfReactants>
        <listOfProducts>
          <speciesReference species="M_adp_c" stoichiometry="1" constant="true"/>
          <speciesReference species="M_h_c" stoichiometry="1" constant="true"/>
          <speciesReference species="M_pi_c" stoichiometry="1" constant="true"/>
          <speciesReference species="M_gar_c" stoichiometry="1" constant="true"/>
        </listOfProducts>
        <fbc:geneProductAssociation>
          <fbc:geneProductRef fbc:geneProduct="G_HGNC__58__4163"/>
        </fbc:geneProductAssociation>
      </reaction>
      <reaction id="R_GARFT" name="GART2" reversible="false" fast="false" fbc:lowerFluxBound="cobra_0_bound" fbc:upperFluxBound="R_GARFT_upper_bound">
        <listOfReactants>
          <speciesReference species="M_gar_c" stoichiometry="1" constant="true"/>
          <speciesReference species="M_10fthf_c" stoichiometry="1" constant="true"/>
        </listOfReactants>
        <listOfProducts>
          <speciesReference species="M_h_c" stoichiometry="1" constant="true"/>
          <speciesReference species="M_thf_c" stoichiometry="1" constant="true"/>
          <speciesReference species="M_fgam_c" stoichiometry="1" constant="true"/>
        </listOfProducts>
        <fbc:geneProductAssociation>
          <fbc:geneProductRef fbc:geneProduct="G_HGNC__58__4163"/>
        </fbc:geneProductAssociation>
      </reaction>
      <reaction id="R_PRFGS" name="PFAS" reversible="false" fast="false" fbc:lowerFluxBound="cobra_0_bound" fbc:upperFluxBound="R_PRFGS_upper_bound">
        <listOfReactants>
          <speciesReference species="M_gln__L_c" stoichiometry="1" constant="true"/>
          <speciesReference species="M_atp_c" stoichiometry="1" constant="true"/>
          <speciesReference species="M_h2o_c" stoichiometry="1" constant="true"/>
          <speciesReference species="M_fgam_c" stoichiometry="1" constant="true"/>
        </listOfReactants>
        <listOfProducts>
          <speciesReference species="M_glu__L_c" stoichiometry="1" constant="true"/>
          <speciesReference species="M_adp_c" stoichiometry="1" constant="true"/>
          <speciesReference species="M_h_c" stoichiometry="1" constant="true"/>
          <speciesReference species="M_pi_c" stoichiometry="1" constant="true"/>
          <speciesReference species="M_fpram_c" stoichiometry="1" constant="true"/>
        </listOfProducts>
        <fbc:geneProductAssociation>
          <fbc:geneProductRef fbc:geneProduct="G_HGNC__58__8863"/>
        </fbc:geneProductAssociation>
      </reaction>
      <reaction id="R_PRAIS" name="GART3" reversible="false" fast="false" fbc:lowerFluxBound="cobra_0_bound" fbc:upperFluxBound="R_PRAIS_upper_bound">
        <listOfReactants>
          <speciesReference species="M_atp_c" stoichiometry="1" constant="true"/>
          <speciesReference species="M_fpram_c" stoichiometry="1" constant="true"/>
        </listOfReactants>
        <listOfProducts>
          <speciesReference species="M_adp_c" stoichiometry="1" constant="true"/>
          <speciesReference species="M_h_c" stoichiometry="2" constant="true"/>
          <speciesReference species="M_pi_c" stoichiometry="1" constant="true"/>
          <speciesReference species="M_air_c" stoichiometry="1" constant="true"/>
        </listOfProducts>
        <fbc:geneProductAssociation>
          <fbc:geneProductRef fbc:geneProduct="G_HGNC__58__4163"/>
        </fbc:geneProductAssociation>
      </reaction>
      <reaction id="R_AIRCr" name="PAICS1" reversible="false" fast="false" fbc:lowerFluxBound="cobra_0_bound" fbc:upperFluxBound="R_AIRCr_upper_bound">
        <listOfReactants>
          <speciesReference species="M_co2_c" stoichiometry="1" constant="true"/>
          <speciesReference species="M_air_c" stoichiometry="1" constant="true"/>
        </listOfReactants>
        <listOfProducts>
          <speciesReference species="M_h_c" stoichiometry="1" constant="true"/>
          <speciesReference species="M_5aizc_c" stoichiometry="1" constant="true"/>
        </listOfProducts>
        <fbc:geneProductAssociation>
          <fbc:geneProductRef fbc:geneProduct="G_HGNC__58__8587"/>
        </fbc:geneProductAssociation>
      </reaction>
      <reaction id="R_PRASCSi" name="PAICS2" reversible="false" fast="false" fbc:lowerFluxBound="cobra_0_bound" fbc:upperFluxBound="R_PRASCSi_upper_bound">
        <listOfReactants>
          <speciesReference species="M_asp__L_c" stoichiometry="1" constant="true"/>
          <speciesReference species="M_atp_c" stoichiometry="1" constant="true"/>
          <speciesReference species="M_5aizc_c" stoichiometry="1" constant="true"/>
        </listOfReactants>
        <listOfProducts>
          <speciesReference species="M_adp_c" stoichiometry="1" constant="true"/>
          <speciesReference species="M_h_c" stoichiometry="1" constant="true"/>
          <speciesReference species="M_pi_c" stoichiometry="1" constant="true"/>
          <speciesReference species="M_25aics_c" stoichiometry="1" constant="true"/>
        </listOfProducts>
        <fbc:geneProductAssociation>
          <fbc:geneProductRef fbc:geneProduct="G_HGNC__58__8587"/>
        </fbc:geneProductAssociation>
      </reaction>
      <reaction id="R_ADSL2r" name="PAICS3" reversible="false" fast="false" fbc:lowerFluxBound="cobra_0_bound" fbc:upperFluxBound="R_ADSL2r_upper_bound">
        <listOfReactants>
          <speciesReference species="M_25aics_c" stoichiometry="1" constant="true"/>
        </listOfReactants>
        <listOfProducts>
          <speciesReference species="M_fum_c" stoichiometry="1" constant="true"/>
          <speciesReference species="M_aicar_c" stoichiometry="1" constant="true"/>
        </listOfProducts>
        <fbc:geneProductAssociation>
          <fbc:geneProductRef fbc:geneProduct="G_HGNC__58__291"/>
        </fbc:geneProductAssociation>
      </reaction>
      <reaction id="R_AICART" name="ATIC1" reversible="false" fast="false" fbc:lowerFluxBound="cobra_0_bound" fbc:upperFluxBound="R_AICART_upper_bound">
        <listOfReactants>
          <speciesReference species="M_10fthf_c" stoichiometry="1" constant="true"/>
          <speciesReference species="M_aicar_c" stoichiometry="1" constant="true"/>
        </listOfReactants>
        <listOfProducts>
          <speciesReference species="M_thf_c" stoichiometry="1" constant="true"/>
          <speciesReference species="M_fprica_c" stoichiometry="1" constant="true"/>
        </listOfProducts>
        <fbc:geneProductAssociation>
          <fbc:geneProductRef fbc:geneProduct="G_HGNC__58__794"/>
        </fbc:geneProductAssociation>
      </reaction>
      <reaction id="R_IMPC" name="ATIC2" reversible="false" fast="false" fbc:lowerFluxBound="cobra_0_bound" fbc:upperFluxBound="R_IMPC_upper_bound">
        <listOfReactants>
          <speciesReference species="M_fprica_c" stoichiometry="1" constant="true"/>
        </listOfReactants>
        <listOfProducts>
          <speciesReference species="M_h2o_c" stoichiometry="1" constant="true"/>
          <speciesReference species="M_imp_c" stoichiometry="1" constant="true"/>
        </listOfProducts>
        <fbc:geneProductAssociation>
          <fbc:geneProductRef fbc:geneProduct="G_HGNC__58__794"/>
        </fbc:geneProductAssociation>
      </reaction>
      <reaction id="R_ADSS" name="ADSS" reversible="false" fast="false" fbc:lowerFluxBound="cobra_0_bound" fbc:upperFluxBound="R_ADSS_upper_bound">
        <listOfReactants>
          <speciesReference species="M_asp__L_c" stoichiometry="1" constant="true"/>
          <speciesReference species="M_gtp_c" stoichiometry="1" constant="true"/>
          <speciesReference species="M_imp_c" stoichiometry="1" constant="true"/>
        </listOfReactants>
        <listOfProducts>
          <speciesReference species="M_h_c" stoichiometry="2" constant="true"/>
          <speciesReference species="M_pi_c" stoichiometry="1" constant="true"/>
          <speciesReference species="M_gdp_c" stoichiometry="1" constant="true"/>
          <speciesReference species="M_dcamp_c" stoichiometry="1" constant="true"/>
        </listOfProducts>
        <fbc:geneProductAssociation>
          <fbc:or>
            <fbc:geneProductRef fbc:geneProduct="G_HGNC__58__292"/>
            <fbc:geneProductRef fbc:geneProduct="G_HGNC__58__20093"/>
          </fbc:or>
        </fbc:geneProductAssociation>
      </reaction>
      <reaction id="R_ADSL1r" name="ADSL" reversible="false" fast="false" fbc:lowerFluxBound="cobra_0_bound" fbc:upperFluxBound="R_ADSL1r_upper_bound">
        <listOfReactants>
          <speciesReference species="M_dcamp_c" stoichiometry="1" constant="true"/>
        </listOfReactants>
        <listOfProducts>
          <speciesReference species="M_fum_c" stoichiometry="1" constant="true"/>
          <speciesReference species="M_amp_c" stoichiometry="1" constant="true"/>
        </listOfProducts>
        <fbc:geneProductAssociation>
          <fbc:geneProductRef fbc:geneProduct="G_HGNC__58__291"/>
        </fbc:geneProductAssociation>
      </reaction>
      <reaction id="R_IMPDH2" name="IMPDH2" reversible="false" fast="false" fbc:lowerFluxBound="cobra_0_bound" fbc:upperFluxBound="R_IMPDH2_upper_bound">
        <listOfReactants>
          <speciesReference species="M_nad_c" stoichiometry="1" constant="true"/>
          <speciesReference species="M_h2o_c" stoichiometry="1" constant="true"/>
          <speciesReference species="M_imp_c" stoichiometry="1" constant="true"/>
        </listOfReactants>
        <listOfProducts>
          <speciesReference species="M_nadh_c" stoichiometry="1" constant="true"/>
          <speciesReference species="M_h_c" stoichiometry="1" constant="true"/>
          <speciesReference species="M_xmp_c" stoichiometry="1" constant="true"/>
        </listOfProducts>
        <fbc:geneProductAssociation>
          <fbc:or>
            <fbc:geneProductRef fbc:geneProduct="G_HGNC__58__6052"/>
            <fbc:geneProductRef fbc:geneProduct="G_HGNC__58__6053"/>
          </fbc:or>
        </fbc:geneProductAssociation>
      </reaction>
      <reaction id="R_GMPS" name="GMPS" reversible="false" fast="false" fbc:lowerFluxBound="cobra_0_bound" fbc:upperFluxBound="R_GMPS_upper_bound">
        <listOfReactants>
          <speciesReference species="M_atp_c" stoichiometry="1" constant="true"/>
          <speciesReference species="M_nh4_c" stoichiometry="1" constant="true"/>
          <speciesReference species="M_xmp_c" stoichiometry="1" constant="true"/>
        </listOfReactants>
        <listOfProducts>
          <speciesReference species="M_amp_c" stoichiometry="1" constant="true"/>
          <speciesReference species="M_ppi_c" stoichiometry="1" constant="true"/>
          <speciesReference species="M_h_c" stoichiometry="2" constant="true"/>
          <speciesReference species="M_gmp_c" stoichiometry="1" constant="true"/>
        </listOfProducts>
        <fbc:geneProductAssociation>
          <fbc:geneProductRef fbc:geneProduct="G_HGNC__58__4378"/>
        </fbc:geneProductAssociation>
      </reaction>
      <reaction id="R_GMPS2" name="GMPS2" reversible="false" fast="false" fbc:lowerFluxBound="cobra_0_bound" fbc:upperFluxBound="R_GMPS2_upper_bound">
        <listOfReactants>
          <speciesReference species="M_gln__L_c" stoichiometry="1" constant="true"/>
          <speciesReference species="M_atp_c" stoichiometry="1" constant="true"/>
          <speciesReference species="M_h2o_c" stoichiometry="1" constant="true"/>
          <speciesReference species="M_xmp_c" stoichiometry="1" constant="true"/>
        </listOfReactants>
        <listOfProducts>
          <speciesReference species="M_glu__L_c" stoichiometry="1" constant="true"/>
          <speciesReference species="M_amp_c" stoichiometry="1" constant="true"/>
          <speciesReference species="M_ppi_c" stoichiometry="1" constant="true"/>
          <speciesReference species="M_h_c" stoichiometry="2" constant="true"/>
          <speciesReference species="M_gmp_c" stoichiometry="1" constant="true"/>
        </listOfProducts>
        <fbc:geneProductAssociation>
          <fbc:geneProductRef fbc:geneProduct="G_HGNC__58__4378"/>
        </fbc:geneProductAssociation>
      </reaction>
      <reaction id="R_GK1" name="GUK1" reversible="false" fast="false" fbc:lowerFluxBound="cobra_0_bound" fbc:upperFluxBound="R_GK1_upper_bound">
        <listOfReactants>
          <speciesReference species="M_atp_c" stoichiometry="1" constant="true"/>
          <speciesReference species="M_gmp_c" stoichiometry="1" constant="true"/>
        </listOfReactants>
        <listOfProducts>
          <speciesReference species="M_adp_c" stoichiometry="1" constant="true"/>
          <speciesReference species="M_gdp_c" stoichiometry="1" constant="true"/>
        </listOfProducts>
        <fbc:geneProductAssociation>
          <fbc:geneProductRef fbc:geneProduct="G_HGNC__58__4693"/>
        </fbc:geneProductAssociation>
      </reaction>
      <reaction id="R_RNDR2" name="RRM2B1" reversible="false" fast="false" fbc:lowerFluxBound="cobra_0_bound" fbc:upperFluxBound="R_RNDR2_upper_bound">
        <listOfReactants>
          <speciesReference species="M_gdp_c" stoichiometry="1" constant="true"/>
        </listOfReactants>
        <listOfProducts>
          <speciesReference species="M_h2o_c" stoichiometry="1" constant="true"/>
          <speciesReference species="M_dgdp_c" stoichiometry="1" constant="true"/>
        </listOfProducts>
        <fbc:geneProductAssociation>
          <fbc:and>
            <fbc:geneProductRef fbc:geneProduct="G_HGNC__58__10451"/>
            <fbc:or>
              <fbc:geneProductRef fbc:geneProduct="G_HGNC__58__17296"/>
              <fbc:geneProductRef fbc:geneProduct="G_HGNC__58__10452"/>
            </fbc:or>
          </fbc:and>
        </fbc:geneProductAssociation>
      </reaction>
      <reaction id="R_ADK1" name="cAK" reversible="false" fast="false" fbc:lowerFluxBound="cobra_0_bound" fbc:upperFluxBound="R_ADK1_upper_bound">
        <listOfReactants>
          <speciesReference species="M_atp_c" stoichiometry="1" constant="true"/>
          <speciesReference species="M_amp_c" stoichiometry="1" constant="true"/>
        </listOfReactants>
        <listOfProducts>
          <speciesReference species="M_adp_c" stoichiometry="2" constant="true"/>
        </listOfProducts>
        <fbc:geneProductAssociation>
          <fbc:or>
            <fbc:geneProductRef fbc:geneProduct="G_HGNC__58__362"/>
            <fbc:geneProductRef fbc:geneProduct="G_HGNC__58__361"/>
            <fbc:geneProductRef fbc:geneProduct="G_HGNC__58__20091"/>
            <fbc:geneProductRef fbc:geneProduct="G_HGNC__58__365"/>
          </fbc:or>
        </fbc:geneProductAssociation>
      </reaction>
      <reaction id="R_RNDR1" name="RRM2B2" reversible="false" fast="false" fbc:lowerFluxBound="cobra_0_bound" fbc:upperFluxBound="R_RNDR1_upper_bound">
        <listOfReactants>
          <speciesReference species="M_adp_c" stoichiometry="1" constant="true"/>
        </listOfReactants>
        <listOfProducts>
          <speciesReference species="M_h2o_c" stoichiometry="1" constant="true"/>
          <speciesReference species="M_dadp_c" stoichiometry="1" constant="true"/>
        </listOfProducts>
        <fbc:geneProductAssociation>
          <fbc:and>
            <fbc:geneProductRef fbc:geneProduct="G_HGNC__58__10451"/>
            <fbc:or>
              <fbc:geneProductRef fbc:geneProduct="G_HGNC__58__17296"/>
              <fbc:geneProductRef fbc:geneProduct="G_HGNC__58__10452"/>
            </fbc:or>
          </fbc:and>
        </fbc:geneProductAssociation>
      </reaction>
      <reaction id="R_CBPS" name="CAD1" reversible="false" fast="false" fbc:lowerFluxBound="cobra_0_bound" fbc:upperFluxBound="R_CBPS_upper_bound">
        <listOfReactants>
          <speciesReference species="M_gln__L_c" stoichiometry="1" constant="true"/>
          <speciesReference species="M_atp_c" stoichiometry="2" constant="true"/>
          <speciesReference species="M_h2o_c" stoichiometry="1" constant="true"/>
          <speciesReference species="M_hco3_c" stoichiometry="1" constant="true"/>
        </listOfReactants>
        <listOfProducts>
          <speciesReference species="M_glu__L_c" stoichiometry="1" constant="true"/>
          <speciesReference species="M_adp_c" stoichiometry="2" constant="true"/>
          <speciesReference species="M_h_c" stoichiometry="2" constant="true"/>
          <speciesReference species="M_pi_c" stoichiometry="1" constant="true"/>
          <speciesReference species="M_cbp_c" stoichiometry="1" constant="true"/>
        </listOfProducts>
        <fbc:geneProductAssociation>
          <fbc:geneProductRef fbc:geneProduct="G_HGNC__58__1424"/>
        </fbc:geneProductAssociation>
      </reaction>
      <reaction id="R_ASPCT" name="CAD2" reversible="false" fast="false" fbc:lowerFluxBound="cobra_0_bound" fbc:upperFluxBound="R_ASPCT_upper_bound">
        <listOfReactants>
          <speciesReference species="M_asp__L_c" stoichiometry="1" constant="true"/>
          <speciesReference species="M_cbp_c" stoichiometry="1" constant="true"/>
        </listOfReactants>
        <listOfProducts>
          <speciesReference species="M_h_c" stoichiometry="1" constant="true"/>
          <speciesReference species="M_pi_c" stoichiometry="1" constant="true"/>
          <speciesReference species="M_cbasp_c" stoichiometry="1" constant="true"/>
        </listOfProducts>
        <fbc:geneProductAssociation>
          <fbc:geneProductRef fbc:geneProduct="G_HGNC__58__1424"/>
        </fbc:geneProductAssociation>
      </reaction>
      <reaction id="R_DHORTS" name="CAD3" reversible="false" fast="false" fbc:lowerFluxBound="cobra_0_bound" fbc:upperFluxBound="R_DHORTS_upper_bound">
        <listOfReactants>
          <speciesReference species="M_h_c" stoichiometry="1" constant="true"/>
          <speciesReference species="M_cbasp_c" stoichiometry="1" constant="true"/>
        </listOfReactants>
        <listOfProducts>
          <speciesReference species="M_h2o_c" stoichiometry="1" constant="true"/>
          <speciesReference species="M_dhor__S_c" stoichiometry="1" constant="true"/>
        </listOfProducts>
        <fbc:geneProductAssociation>
          <fbc:geneProductRef fbc:geneProduct="G_HGNC__58__1424"/>
        </fbc:geneProductAssociation>
      </reaction>
      <reaction id="R_DHORD9" name="DHODH" reversible="false" fast="false" fbc:lowerFluxBound="cobra_0_bound" fbc:upperFluxBound="R_DHORD9_upper_bound">
        <listOfReactants>
          <speciesReference species="M_q10_m" stoichiometry="1" constant="true"/>
          <speciesReference species="M_dhor__S_c" stoichiometry="1" constant="true"/>
        </listOfReactants>
        <listOfProducts>
          <speciesReference species="M_q10h2_m" stoichiometry="1" constant="true"/>
          <speciesReference species="M_orot_c" stoichiometry="1" constant="true"/>
        </listOfProducts>
        <fbc:geneProductAssociation>
          <fbc:geneProductRef fbc:geneProduct="G_HGNC__58__2867"/>
        </fbc:geneProductAssociation>
      </reaction>
      <reaction id="R_ORPT" name="UMPS1" reversible="false" fast="false" fbc:lowerFluxBound="cobra_0_bound" fbc:upperFluxBound="R_ORPT_upper_bound">
        <listOfReactants>
          <speciesReference species="M_orot_c" stoichiometry="1" constant="true"/>
          <speciesReference species="M_prpp_c" stoichiometry="1" constant="true"/>
        </listOfReactants>
        <listOfProducts>
          <speciesReference species="M_ppi_c" stoichiometry="1" constant="true"/>
          <speciesReference species="M_orot5p_c" stoichiometry="1" constant="true"/>
        </listOfProducts>
        <fbc:geneProductAssociation>
          <fbc:geneProductRef fbc:geneProduct="G_HGNC__58__12563"/>
        </fbc:geneProductAssociation>
      </reaction>
      <reaction id="R_OMPDC" name="UMPS2" reversible="false" fast="false" fbc:lowerFluxBound="cobra_0_bound" fbc:upperFluxBound="R_OMPDC_upper_bound">
        <listOfReactants>
          <speciesReference species="M_h_c" stoichiometry="1" constant="true"/>
          <speciesReference species="M_orot5p_c" stoichiometry="1" constant="true"/>
        </listOfReactants>
        <listOfProducts>
          <speciesReference species="M_co2_c" stoichiometry="1" constant="true"/>
          <speciesReference species="M_ump_c" stoichiometry="1" constant="true"/>
        </listOfProducts>
        <fbc:geneProductAssociation>
          <fbc:geneProductRef fbc:geneProduct="G_HGNC__58__12563"/>
        </fbc:geneProductAssociation>
      </reaction>
      <reaction id="R_UMPK" name="CMPK1" reversible="false" fast="false" fbc:lowerFluxBound="cobra_0_bound" fbc:upperFluxBound="R_UMPK_upper_bound">
        <listOfReactants>
          <speciesReference species="M_atp_c" stoichiometry="1" constant="true"/>
          <speciesReference species="M_ump_c" stoichiometry="1" constant="true"/>
        </listOfReactants>
        <listOfProducts>
          <speciesReference species="M_adp_c" stoichiometry="1" constant="true"/>
          <speciesReference species="M_udp_c" stoichiometry="1" constant="true"/>
        </listOfProducts>
        <fbc:geneProductAssociation>
          <fbc:geneProductRef fbc:geneProduct="G_HGNC__58__18170"/>
        </fbc:geneProductAssociation>
      </reaction>
      <reaction id="R_RNDR4" name="RRM2B3" reversible="false" fast="false" fbc:lowerFluxBound="cobra_0_bound" fbc:upperFluxBound="R_RNDR4_upper_bound">
        <listOfReactants>
          <speciesReference species="M_udp_c" stoichiometry="1" constant="true"/>
        </listOfReactants>
        <listOfProducts>
          <speciesReference species="M_h2o_c" stoichiometry="1" constant="true"/>
          <speciesReference species="M_dudp_c" stoichiometry="1" constant="true"/>
        </listOfProducts>
        <fbc:geneProductAssociation>
          <fbc:and>
            <fbc:geneProductRef fbc:geneProduct="G_HGNC__58__10451"/>
            <fbc:or>
              <fbc:geneProductRef fbc:geneProduct="G_HGNC__58__17296"/>
              <fbc:geneProductRef fbc:geneProduct="G_HGNC__58__10452"/>
            </fbc:or>
          </fbc:and>
        </fbc:geneProductAssociation>
      </reaction>
      <reaction id="R_TMDS" name="TYMS" reversible="false" fast="false" fbc:lowerFluxBound="cobra_0_bound" fbc:upperFluxBound="R_TMDS_upper_bound">
        <listOfReactants>
          <speciesReference species="M_mlthf_c" stoichiometry="1" constant="true"/>
          <speciesReference species="M_dump_c" stoichiometry="1" constant="true"/>
        </listOfReactants>
        <listOfProducts>
          <speciesReference species="M_dtmp_c" stoichiometry="1" constant="true"/>
          <speciesReference species="M_dhf_c" stoichiometry="1" constant="true"/>
        </listOfProducts>
        <fbc:geneProductAssociation>
          <fbc:geneProductRef fbc:geneProduct="G_HGNC__58__12441"/>
        </fbc:geneProductAssociation>
      </reaction>
      <reaction id="R_URIDK2r" name="CMPK2" reversible="false" fast="false" fbc:lowerFluxBound="cobra_0_bound" fbc:upperFluxBound="R_URIDK2r_upper_bound">
        <listOfReactants>
          <speciesReference species="M_adp_c" stoichiometry="1" constant="true"/>
          <speciesReference species="M_dudp_c" stoichiometry="1" constant="true"/>
        </listOfReactants>
        <listOfProducts>
          <speciesReference species="M_atp_c" stoichiometry="1" constant="true"/>
          <speciesReference species="M_dump_c" stoichiometry="1" constant="true"/>
        </listOfProducts>
        <fbc:geneProductAssociation>
          <fbc:geneProductRef fbc:geneProduct="G_HGNC__58__3061"/>
        </fbc:geneProductAssociation>
      </reaction>
      <reaction id="R_NDPK2" name="NME1" reversible="false" fast="false" fbc:lowerFluxBound="cobra_0_bound" fbc:upperFluxBound="R_NDPK2_upper_bound">
        <listOfReactants>
          <speciesReference species="M_atp_c" stoichiometry="1" constant="true"/>
          <speciesReference species="M_udp_c" stoichiometry="1" constant="true"/>
        </listOfReactants>
        <listOfProducts>
          <speciesReference species="M_adp_c" stoichiometry="1" constant="true"/>
          <speciesReference species="M_utp_c" stoichiometry="1" constant="true"/>
        </listOfProducts>
        <fbc:geneProductAssociation>
          <fbc:or>
            <fbc:geneProductRef fbc:geneProduct="G_HGNC__58__7851"/>
            <fbc:geneProductRef fbc:geneProduct="G_HGNC__58__20461"/>
            <fbc:geneProductRef fbc:geneProduct="G_HGNC__58__20567"/>
            <fbc:and>
              <fbc:geneProductRef fbc:geneProduct="G_HGNC__58__7849"/>
              <fbc:geneProductRef fbc:geneProduct="G_HGNC__58__7850"/>
            </fbc:and>
          </fbc:or>
        </fbc:geneProductAssociation>
      </reaction>
      <reaction id="R_NDPK3_f" name="NME2" reversible="false" fast="false" fbc:lowerFluxBound="cobra_0_bound" fbc:upperFluxBound="R_NDPK3_f_upper_bound">
        <listOfReactants>
          <speciesReference species="M_adp_c" stoichiometry="1" constant="true"/>
          <speciesReference species="M_ctp_c" stoichiometry="1" constant="true"/>
        </listOfReactants>
        <listOfProducts>
          <speciesReference species="M_atp_c" stoichiometry="1" constant="true"/>
          <speciesReference species="M_cdp_c" stoichiometry="1" constant="true"/>
        </listOfProducts>
        <fbc:geneProductAssociation>
          <fbc:or>
            <fbc:geneProductRef fbc:geneProduct="G_HGNC__58__7851"/>
            <fbc:geneProductRef fbc:geneProduct="G_HGNC__58__20461"/>
            <fbc:geneProductRef fbc:geneProduct="G_HGNC__58__20567"/>
            <fbc:and>
              <fbc:geneProductRef fbc:geneProduct="G_HGNC__58__7849"/>
              <fbc:geneProductRef fbc:geneProduct="G_HGNC__58__7850"/>
            </fbc:and>
          </fbc:or>
        </fbc:geneProductAssociation>
      </reaction>
      <reaction id="R_CYTK1_r" name="CMPK3" reversible="false" fast="false" fbc:lowerFluxBound="cobra_0_bound" fbc:upperFluxBound="R_CYTK1_r_upper_bound">
        <listOfReactants>
          <speciesReference species="M_atp_c" stoichiometry="1" constant="true"/>
          <speciesReference species="M_cmp_c" stoichiometry="1" constant="true"/>
        </listOfReactants>
        <listOfProducts>
          <speciesReference species="M_adp_c" stoichiometry="1" constant="true"/>
          <speciesReference species="M_cdp_c" stoichiometry="1" constant="true"/>
        </listOfProducts>
        <fbc:geneProductAssociation>
          <fbc:geneProductRef fbc:geneProduct="G_HGNC__58__18170"/>
        </fbc:geneProductAssociation>
      </reaction>
      <reaction id="R_CTPS1" name="CTPS" reversible="false" fast="false" fbc:lowerFluxBound="cobra_0_bound" fbc:upperFluxBound="R_CTPS1_upper_bound">
        <listOfReactants>
          <speciesReference species="M_atp_c" stoichiometry="1" constant="true"/>
          <speciesReference species="M_utp_c" stoichiometry="1" constant="true"/>
          <speciesReference species="M_nh4_c" stoichiometry="1" constant="true"/>
        </listOfReactants>
        <listOfProducts>
          <speciesReference species="M_adp_c" stoichiometry="1" constant="true"/>
          <speciesReference species="M_h_c" stoichiometry="2" constant="true"/>
          <speciesReference species="M_pi_c" stoichiometry="1" constant="true"/>
          <speciesReference species="M_ctp_c" stoichiometry="1" constant="true"/>
        </listOfProducts>
        <fbc:geneProductAssociation>
          <fbc:or>
            <fbc:geneProductRef fbc:geneProduct="G_HGNC__58__2520"/>
            <fbc:geneProductRef fbc:geneProduct="G_HGNC__58__2519"/>
          </fbc:or>
        </fbc:geneProductAssociation>
      </reaction>
      <reaction id="R_RNDR3" name="RRM2B4" reversible="false" fast="false" fbc:lowerFluxBound="cobra_0_bound" fbc:upperFluxBound="R_RNDR3_upper_bound">
        <listOfReactants>
          <speciesReference species="M_cdp_c" stoichiometry="1" constant="true"/>
        </listOfReactants>
        <listOfProducts>
          <speciesReference species="M_h2o_c" stoichiometry="1" constant="true"/>
          <speciesReference species="M_dcdp_c" stoichiometry="1" constant="true"/>
        </listOfProducts>
        <fbc:geneProductAssociation>
          <fbc:and>
            <fbc:geneProductRef fbc:geneProduct="G_HGNC__58__10451"/>
            <fbc:or>
              <fbc:geneProductRef fbc:geneProduct="G_HGNC__58__17296"/>
              <fbc:geneProductRef fbc:geneProduct="G_HGNC__58__10452"/>
            </fbc:or>
          </fbc:and>
        </fbc:geneProductAssociation>
      </reaction>
      <reaction id="R_GDHm" name="GLUDnadh" reversible="false" fast="false" fbc:lowerFluxBound="cobra_0_bound" fbc:upperFluxBound="R_GDHm_upper_bound">
        <listOfReactants>
          <speciesReference species="M_glu__L_m" stoichiometry="1" constant="true"/>
          <speciesReference species="M_nad_m" stoichiometry="1" constant="true"/>
          <speciesReference species="M_h2o_m" stoichiometry="1" constant="true"/>
        </listOfReactants>
        <listOfProducts>
          <speciesReference species="M_akg_m" stoichiometry="1" constant="true"/>
          <speciesReference species="M_nadh_m" stoichiometry="1" constant="true"/>
          <speciesReference species="M_h_m" stoichiometry="1" constant="true"/>
          <speciesReference species="M_nh4_m" stoichiometry="1" constant="true"/>
        </listOfProducts>
        <fbc:geneProductAssociation>
          <fbc:or>
            <fbc:geneProductRef fbc:geneProduct="G_HGNC__58__4335"/>
            <fbc:geneProductRef fbc:geneProduct="G_HGNC__58__4336"/>
          </fbc:or>
        </fbc:geneProductAssociation>
      </reaction>
      <reaction id="R_GLUDym_f" name="GLUDnadph" reversible="false" fast="false" fbc:lowerFluxBound="cobra_0_bound" fbc:upperFluxBound="R_GLUDym_f_upper_bound">
        <listOfReactants>
          <speciesReference species="M_akg_m" stoichiometry="1" constant="true"/>
          <speciesReference species="M_h_m" stoichiometry="1" constant="true"/>
          <speciesReference species="M_nadph_m" stoichiometry="1" constant="true"/>
          <speciesReference species="M_nh4_m" stoichiometry="1" constant="true"/>
        </listOfReactants>
        <listOfProducts>
          <speciesReference species="M_glu__L_m" stoichiometry="1" constant="true"/>
          <speciesReference species="M_h2o_m" stoichiometry="1" constant="true"/>
          <speciesReference species="M_nadp_m" stoichiometry="1" constant="true"/>
        </listOfProducts>
        <fbc:geneProductAssociation>
          <fbc:or>
            <fbc:geneProductRef fbc:geneProduct="G_HGNC__58__4335"/>
            <fbc:geneProductRef fbc:geneProduct="G_HGNC__58__4336"/>
          </fbc:or>
        </fbc:geneProductAssociation>
      </reaction>
      <reaction id="R_ASPTA_f" name="cGOT" reversible="false" fast="false" fbc:lowerFluxBound="cobra_0_bound" fbc:upperFluxBound="R_ASPTA_f_upper_bound">
        <listOfReactants>
          <speciesReference species="M_akg_c" stoichiometry="1" constant="true"/>
          <speciesReference species="M_asp__L_c" stoichiometry="1" constant="true"/>
        </listOfReactants>
        <listOfProducts>
          <speciesReference species="M_oaa_c" stoichiometry="1" constant="true"/>
          <speciesReference species="M_glu__L_c" stoichiometry="1" constant="true"/>
        </listOfProducts>
        <fbc:geneProductAssociation>
          <fbc:geneProductRef fbc:geneProduct="G_HGNC__58__4432"/>
        </fbc:geneProductAssociation>
      </reaction>
      <reaction id="R_ASPTAm" name="mGOT" reversible="false" fast="false" fbc:lowerFluxBound="cobra_0_bound" fbc:upperFluxBound="R_ASPTAm_upper_bound">
        <listOfReactants>
          <speciesReference species="M_oaa_m" stoichiometry="1" constant="true"/>
          <speciesReference species="M_glu__L_m" stoichiometry="1" constant="true"/>
        </listOfReactants>
        <listOfProducts>
          <speciesReference species="M_akg_m" stoichiometry="1" constant="true"/>
          <speciesReference species="M_asp__L_m" stoichiometry="1" constant="true"/>
        </listOfProducts>
        <fbc:geneProductAssociation>
          <fbc:geneProductRef fbc:geneProduct="G_HGNC__58__4433"/>
        </fbc:geneProductAssociation>
      </reaction>
      <reaction id="R_ASPGLUm" name="GLAST" reversible="false" fast="false" fbc:lowerFluxBound="cobra_0_bound" fbc:upperFluxBound="R_ASPGLUm_upper_bound">
        <listOfReactants>
          <speciesReference species="M_glu__L_c" stoichiometry="1" constant="true"/>
          <speciesReference species="M_asp__L_m" stoichiometry="1" constant="true"/>
          <speciesReference species="M_h_c" stoichiometry="1" constant="true"/>
        </listOfReactants>
        <listOfProducts>
          <speciesReference species="M_glu__L_m" stoichiometry="1" constant="true"/>
          <speciesReference species="M_asp__L_c" stoichiometry="1" constant="true"/>
          <speciesReference species="M_h_m" stoichiometry="1" constant="true"/>
        </listOfProducts>
        <fbc:geneProductAssociation>
          <fbc:or>
            <fbc:geneProductRef fbc:geneProduct="G_HGNC__58__10983"/>
            <fbc:geneProductRef fbc:geneProduct="G_HGNC__58__10982"/>
          </fbc:or>
        </fbc:geneProductAssociation>
      </reaction>
      <reaction id="R_ASPT" name="FH3" reversible="false" fast="false" fbc:lowerFluxBound="cobra_0_bound" fbc:upperFluxBound="R_ASPT_upper_bound">
        <listOfReactants>
          <speciesReference species="M_asp__L_c" stoichiometry="1" constant="true"/>
        </listOfReactants>
        <listOfProducts>
          <speciesReference species="M_fum_c" stoichiometry="1" constant="true"/>
          <speciesReference species="M_nh4_c" stoichiometry="1" constant="true"/>
        </listOfProducts>
        <fbc:geneProductAssociation>
          <fbc:geneProductRef fbc:geneProduct="G_HGNC__58__3700"/>
        </fbc:geneProductAssociation>
      </reaction>
      <reaction id="R_CBPSam" name="CPS1" reversible="false" fast="false" fbc:lowerFluxBound="cobra_0_bound" fbc:upperFluxBound="R_CBPSam_upper_bound">
        <listOfReactants>
          <speciesReference species="M_atp_m" stoichiometry="2" constant="true"/>
          <speciesReference species="M_hco3_m" stoichiometry="1" constant="true"/>
          <speciesReference species="M_nh4_m" stoichiometry="1" constant="true"/>
        </listOfReactants>
        <listOfProducts>
          <speciesReference species="M_adp_m" stoichiometry="2" constant="true"/>
          <speciesReference species="M_h_m" stoichiometry="2" constant="true"/>
          <speciesReference species="M_pi_m" stoichiometry="1" constant="true"/>
          <speciesReference species="M_cbp_m" stoichiometry="1" constant="true"/>
        </listOfProducts>
        <fbc:geneProductAssociation>
          <fbc:geneProductRef fbc:geneProduct="G_HGNC__58__2323"/>
        </fbc:geneProductAssociation>
      </reaction>
      <reaction id="R_OCBTm" name="OTC" reversible="false" fast="false" fbc:lowerFluxBound="cobra_0_bound" fbc:upperFluxBound="cobra_0_bound">
        <listOfReactants>
          <speciesReference species="M_orn_m" stoichiometry="1" constant="true"/>
          <speciesReference species="M_cbp_m" stoichiometry="1" constant="true"/>
        </listOfReactants>
        <listOfProducts>
          <speciesReference species="M_h_m" stoichiometry="1" constant="true"/>
          <speciesReference species="M_pi_m" stoichiometry="1" constant="true"/>
          <speciesReference species="M_citr__L_m" stoichiometry="1" constant="true"/>
        </listOfProducts>
        <fbc:geneProductAssociation>
          <fbc:geneProductRef fbc:geneProduct="G_HGNC__58__8512"/>
        </fbc:geneProductAssociation>
      </reaction>
      <reaction id="R_ORNt4m" name="ORNT" reversible="false" fast="false" fbc:lowerFluxBound="cobra_0_bound" fbc:upperFluxBound="R_ORNt4m_upper_bound">
        <listOfReactants>
          <speciesReference species="M_h_c" stoichiometry="1" constant="true"/>
          <speciesReference species="M_citr__L_m" stoichiometry="1" constant="true"/>
          <speciesReference species="M_orn_c" stoichiometry="1" constant="true"/>
        </listOfReactants>
        <listOfProducts>
          <speciesReference species="M_h_m" stoichiometry="1" constant="true"/>
          <speciesReference species="M_citr__L_c" stoichiometry="1" constant="true"/>
          <speciesReference species="M_orn_m" stoichiometry="1" constant="true"/>
        </listOfProducts>
        <fbc:geneProductAssociation>
          <fbc:or>
            <fbc:geneProductRef fbc:geneProduct="G_HGNC__58__10985"/>
            <fbc:geneProductRef fbc:geneProduct="G_HGNC__58__22921"/>
          </fbc:or>
        </fbc:geneProductAssociation>
      </reaction>
      <reaction id="R_ARGSS" name="ASS1" reversible="false" fast="false" fbc:lowerFluxBound="cobra_0_bound" fbc:upperFluxBound="R_ARGSS_upper_bound">
        <listOfReactants>
          <speciesReference species="M_asp__L_c" stoichiometry="1" constant="true"/>
          <speciesReference species="M_atp_c" stoichiometry="1" constant="true"/>
          <speciesReference species="M_citr__L_c" stoichiometry="1" constant="true"/>
        </listOfReactants>
        <listOfProducts>
          <speciesReference species="M_amp_c" stoichiometry="1" constant="true"/>
          <speciesReference species="M_ppi_c" stoichiometry="1" constant="true"/>
          <speciesReference species="M_h_c" stoichiometry="1" constant="true"/>
          <speciesReference species="M_argsuc_c" stoichiometry="1" constant="true"/>
        </listOfProducts>
        <fbc:geneProductAssociation>
          <fbc:geneProductRef fbc:geneProduct="G_HGNC__58__758"/>
        </fbc:geneProductAssociation>
      </reaction>
      <reaction id="R_ARGSL" name="ASL" reversible="false" fast="false" fbc:lowerFluxBound="cobra_0_bound" fbc:upperFluxBound="R_ARGSL_upper_bound">
        <listOfReactants>
          <speciesReference species="M_argsuc_c" stoichiometry="1" constant="true"/>
        </listOfReactants>
        <listOfProducts>
          <speciesReference species="M_fum_c" stoichiometry="1" constant="true"/>
          <speciesReference species="M_arg__L_c" stoichiometry="1" constant="true"/>
        </listOfProducts>
        <fbc:geneProductAssociation>
          <fbc:geneProductRef fbc:geneProduct="G_HGNC__58__746"/>
        </fbc:geneProductAssociation>
      </reaction>
      <reaction id="R_ARGN" name="ARG1" reversible="false" fast="false" fbc:lowerFluxBound="cobra_0_bound" fbc:upperFluxBound="R_ARGN_upper_bound">
        <listOfReactants>
          <speciesReference species="M_h2o_c" stoichiometry="1" constant="true"/>
          <speciesReference species="M_arg__L_c" stoichiometry="1" constant="true"/>
        </listOfReactants>
        <listOfProducts>
          <speciesReference species="M_orn_c" stoichiometry="1" constant="true"/>
          <speciesReference species="M_urea_c" stoichiometry="1" constant="true"/>
        </listOfProducts>
        <fbc:geneProductAssociation>
          <fbc:geneProductRef fbc:geneProduct="G_HGNC__58__663"/>
        </fbc:geneProductAssociation>
      </reaction>
      <reaction id="R_ORNDC" name="ODC1" reversible="false" fast="false" fbc:lowerFluxBound="cobra_0_bound" fbc:upperFluxBound="R_ORNDC_upper_bound">
        <listOfReactants>
          <speciesReference species="M_h_c" stoichiometry="1" constant="true"/>
          <speciesReference species="M_orn_c" stoichiometry="1" constant="true"/>
        </listOfReactants>
        <listOfProducts>
          <speciesReference species="M_co2_c" stoichiometry="1" constant="true"/>
          <speciesReference species="M_ptrc_c" stoichiometry="1" constant="true"/>
        </listOfProducts>
        <fbc:geneProductAssociation>
          <fbc:geneProductRef fbc:geneProduct="G_HGNC__58__8109"/>
        </fbc:geneProductAssociation>
      </reaction>
      <reaction id="R_SPMS" name="SpermidineSynthase" reversible="false" fast="false" fbc:lowerFluxBound="cobra_0_bound" fbc:upperFluxBound="R_SPMS_upper_bound">
        <listOfReactants>
          <speciesReference species="M_ptrc_c" stoichiometry="1" constant="true"/>
          <speciesReference species="M_ametam_c" stoichiometry="1" constant="true"/>
        </listOfReactants>
        <listOfProducts>
          <speciesReference species="M_h_c" stoichiometry="1" constant="true"/>
          <speciesReference species="M_5mta_c" stoichiometry="1" constant="true"/>
          <speciesReference species="M_spmd_c" stoichiometry="1" constant="true"/>
        </listOfProducts>
        <fbc:geneProductAssociation>
          <fbc:geneProductRef fbc:geneProduct="G_HGNC__58__11296"/>
        </fbc:geneProductAssociation>
      </reaction>
      <reaction id="R_SPRMS" name="SpermineSynthase" reversible="false" fast="false" fbc:lowerFluxBound="cobra_0_bound" fbc:upperFluxBound="R_SPRMS_upper_bound">
        <listOfReactants>
          <speciesReference species="M_ametam_c" stoichiometry="1" constant="true"/>
          <speciesReference species="M_spmd_c" stoichiometry="1" constant="true"/>
        </listOfReactants>
        <listOfProducts>
          <speciesReference species="M_h_c" stoichiometry="1" constant="true"/>
          <speciesReference species="M_5mta_c" stoichiometry="1" constant="true"/>
          <speciesReference species="M_sprm_c" stoichiometry="1" constant="true"/>
        </listOfProducts>
        <fbc:geneProductAssociation>
          <fbc:or>
            <fbc:geneProductRef fbc:geneProduct="G_HGNC__58__11123"/>
            <fbc:geneProductRef fbc:geneProduct="G_HGNC__58__11296"/>
          </fbc:or>
        </fbc:geneProductAssociation>
      </reaction>
      <reaction id="R_ADMDC" name="AMD1" reversible="false" fast="false" fbc:lowerFluxBound="cobra_0_bound" fbc:upperFluxBound="R_ADMDC_upper_bound">
        <listOfReactants>
          <speciesReference species="M_h_c" stoichiometry="1" constant="true"/>
          <speciesReference species="M_amet_c" stoichiometry="1" constant="true"/>
        </listOfReactants>
        <listOfProducts>
          <speciesReference species="M_co2_c" stoichiometry="1" constant="true"/>
          <speciesReference species="M_ametam_c" stoichiometry="1" constant="true"/>
        </listOfProducts>
        <fbc:geneProductAssociation>
          <fbc:geneProductRef fbc:geneProduct="G_HGNC__58__457"/>
        </fbc:geneProductAssociation>
      </reaction>
      <reaction id="R_MTAP" name="MTAP" reversible="false" fast="false" fbc:lowerFluxBound="cobra_0_bound" fbc:upperFluxBound="R_MTAP_upper_bound">
        <listOfReactants>
          <speciesReference species="M_pi_c" stoichiometry="1" constant="true"/>
          <speciesReference species="M_5mta_c" stoichiometry="1" constant="true"/>
        </listOfReactants>
        <listOfProducts>
          <speciesReference species="M_ade_c" stoichiometry="1" constant="true"/>
          <speciesReference species="M_5mdr1p_c" stoichiometry="1" constant="true"/>
        </listOfProducts>
        <fbc:geneProductAssociation>
          <fbc:geneProductRef fbc:geneProduct="G_HGNC__58__7413"/>
        </fbc:geneProductAssociation>
      </reaction>
      <reaction id="R_ADPT" name="APRT" reversible="false" fast="false" fbc:lowerFluxBound="cobra_0_bound" fbc:upperFluxBound="R_ADPT_upper_bound">
        <listOfReactants>
          <speciesReference species="M_prpp_c" stoichiometry="1" constant="true"/>
          <speciesReference species="M_ade_c" stoichiometry="1" constant="true"/>
        </listOfReactants>
        <listOfProducts>
          <speciesReference species="M_amp_c" stoichiometry="1" constant="true"/>
          <speciesReference species="M_ppi_c" stoichiometry="1" constant="true"/>
        </listOfProducts>
        <fbc:geneProductAssociation>
          <fbc:geneProductRef fbc:geneProduct="G_HGNC__58__626"/>
        </fbc:geneProductAssociation>
      </reaction>
      <reaction id="R_MTRI" name="MRI1" reversible="false" fast="false" fbc:lowerFluxBound="cobra_0_bound" fbc:upperFluxBound="R_MTRI_upper_bound">
        <listOfReactants>
          <speciesReference species="M_5mdr1p_c" stoichiometry="1" constant="true"/>
        </listOfReactants>
        <listOfProducts>
          <speciesReference species="M_5mdru1p_c" stoichiometry="1" constant="true"/>
        </listOfProducts>
      </reaction>
      <reaction id="R_MDRPD" name="MTRUD" reversible="false" fast="false" fbc:lowerFluxBound="cobra_0_bound" fbc:upperFluxBound="R_MDRPD_upper_bound">
        <listOfReactants>
          <speciesReference species="M_5mdru1p_c" stoichiometry="1" constant="true"/>
        </listOfReactants>
        <listOfProducts>
          <speciesReference species="M_h2o_c" stoichiometry="1" constant="true"/>
          <speciesReference species="M_dkmpp_c" stoichiometry="1" constant="true"/>
        </listOfProducts>
        <fbc:geneProductAssociation>
          <fbc:or>
            <fbc:geneProductRef fbc:geneProduct="G_HGNC__58__642"/>
            <fbc:geneProductRef fbc:geneProduct="G_HGNC__58__7103"/>
            <fbc:geneProductRef fbc:geneProduct="G_HGNC__58__638"/>
            <fbc:geneProductRef fbc:geneProduct="G_HGNC__58__634"/>
            <fbc:geneProductRef fbc:geneProduct="G_HGNC__58__637"/>
            <fbc:geneProductRef fbc:geneProduct="G_HGNC__58__633"/>
          </fbc:or>
        </fbc:geneProductAssociation>
      </reaction>
      <reaction id="R_DKMPPD" name="dkmppDegradation" reversible="false" fast="false" fbc:lowerFluxBound="cobra_0_bound" fbc:upperFluxBound="R_DKMPPD_upper_bound">
        <listOfReactants>
          <speciesReference species="M_h2o_c" stoichiometry="1" constant="true"/>
          <speciesReference species="M_o2_c" stoichiometry="1" constant="true"/>
          <speciesReference species="M_dkmpp_c" stoichiometry="1" constant="true"/>
        </listOfReactants>
        <listOfProducts>
          <speciesReference species="M_h_c" stoichiometry="2" constant="true"/>
          <speciesReference species="M_pi_c" stoichiometry="1" constant="true"/>
          <speciesReference species="M_for_c" stoichiometry="1" constant="true"/>
          <speciesReference species="M_2kmb_c" stoichiometry="1" constant="true"/>
        </listOfProducts>
      </reaction>
      <reaction id="R_SPMDtex2" name="DMspermidine" reversible="false" fast="false" fbc:lowerFluxBound="cobra_0_bound" fbc:upperFluxBound="R_SPMDtex2_upper_bound">
        <listOfReactants>
          <speciesReference species="M_spmd_c" stoichiometry="1" constant="true"/>
        </listOfReactants>
        <listOfProducts>
          <speciesReference species="M_spmd_e" stoichiometry="1" constant="true"/>
        </listOfProducts>
      </reaction>
      <reaction id="R_SPRMti" name="DMspermine" reversible="false" fast="false" fbc:lowerFluxBound="cobra_0_bound" fbc:upperFluxBound="R_SPRMti_upper_bound">
        <listOfReactants>
          <speciesReference species="M_sprm_c" stoichiometry="1" constant="true"/>
        </listOfReactants>
        <listOfProducts>
          <speciesReference species="M_sprm_e" stoichiometry="1" constant="true"/>
        </listOfProducts>
      </reaction>
      <reaction id="R_GLYAMDTRc" name="AGAT" reversible="false" fast="false" fbc:lowerFluxBound="cobra_0_bound" fbc:upperFluxBound="R_GLYAMDTRc_upper_bound">
        <listOfReactants>
          <speciesReference species="M_arg__L_c" stoichiometry="1" constant="true"/>
          <speciesReference species="M_gly_c" stoichiometry="1" constant="true"/>
        </listOfReactants>
        <listOfProducts>
          <speciesReference species="M_orn_c" stoichiometry="1" constant="true"/>
          <speciesReference species="M_gudac_c" stoichiometry="1" constant="true"/>
        </listOfProducts>
        <fbc:geneProductAssociation>
          <fbc:geneProductRef fbc:geneProduct="G_HGNC__58__4175"/>
        </fbc:geneProductAssociation>
      </reaction>
      <reaction id="R_ARGDr" name="ARGAH" reversible="false" fast="false" fbc:lowerFluxBound="cobra_0_bound" fbc:upperFluxBound="R_ARGDr_upper_bound">
        <listOfReactants>
          <speciesReference species="M_h2o_c" stoichiometry="1" constant="true"/>
          <speciesReference species="M_arg__L_c" stoichiometry="1" constant="true"/>
        </listOfReactants>
        <listOfProducts>
          <speciesReference species="M_nh4_c" stoichiometry="1" constant="true"/>
          <speciesReference species="M_citr__L_c" stoichiometry="1" constant="true"/>
        </listOfProducts>
      </reaction>
      <reaction id="R_r0074_f" name="ALDH18A1" reversible="false" fast="false" fbc:lowerFluxBound="cobra_0_bound" fbc:upperFluxBound="R_r0074_f_upper_bound">
        <listOfReactants>
          <speciesReference species="M_glu__L_m" stoichiometry="1" constant="true"/>
          <speciesReference species="M_nadh_m" stoichiometry="1" constant="true"/>
          <speciesReference species="M_h_m" stoichiometry="2" constant="true"/>
        </listOfReactants>
        <listOfProducts>
          <speciesReference species="M_nad_m" stoichiometry="1" constant="true"/>
          <speciesReference species="M_h2o_m" stoichiometry="1" constant="true"/>
          <speciesReference species="M_glu5sa_m" stoichiometry="1" constant="true"/>
        </listOfProducts>
        <fbc:geneProductAssociation>
          <fbc:geneProductRef fbc:geneProduct="G_HGNC__58__406"/>
        </fbc:geneProductAssociation>
      </reaction>
      <reaction id="R_GLU5SAtmc_f" name="TransportGLU5SA" reversible="false" fast="false" fbc:lowerFluxBound="cobra_0_bound" fbc:upperFluxBound="R_GLU5SAtmc_f_upper_bound">
        <listOfReactants>
          <speciesReference species="M_glu5sa_m" stoichiometry="1" constant="true"/>
        </listOfReactants>
        <listOfProducts>
          <speciesReference species="M_glu5sa_c" stoichiometry="1" constant="true"/>
        </listOfProducts>
      </reaction>
      <reaction id="R_G5SADs_f" name="ALDH4A1" reversible="false" fast="false" fbc:lowerFluxBound="cobra_0_bound" fbc:upperFluxBound="R_G5SADs_f_upper_bound">
        <listOfReactants>
          <speciesReference species="M_glu5sa_c" stoichiometry="1" constant="true"/>
        </listOfReactants>
        <listOfProducts>
          <speciesReference species="M_h_c" stoichiometry="1" constant="true"/>
          <speciesReference species="M_h2o_c" stoichiometry="1" constant="true"/>
          <speciesReference species="M_1pyr5c_c" stoichiometry="1" constant="true"/>
        </listOfProducts>
        <fbc:geneProductAssociation>
          <fbc:geneProductRef fbc:geneProduct="G_HGNC__58__406"/>
        </fbc:geneProductAssociation>
      </reaction>
      <reaction id="R_PRO1x" name="P5CR2nadh" reversible="false" fast="false" fbc:lowerFluxBound="cobra_0_bound" fbc:upperFluxBound="R_PRO1x_upper_bound">
        <listOfReactants>
          <speciesReference species="M_nadh_c" stoichiometry="1" constant="true"/>
          <speciesReference species="M_h_c" stoichiometry="2" constant="true"/>
          <speciesReference species="M_1pyr5c_c" stoichiometry="1" constant="true"/>
        </listOfReactants>
        <listOfProducts>
          <speciesReference species="M_nad_c" stoichiometry="1" constant="true"/>
          <speciesReference species="M_pro__L_c" stoichiometry="1" constant="true"/>
        </listOfProducts>
        <fbc:geneProductAssociation>
          <fbc:geneProductRef fbc:geneProduct="G_HGNC__58__30262"/>
        </fbc:geneProductAssociation>
      </reaction>
      <reaction id="R_P5CR" name="P5CR2nadph" reversible="false" fast="false" fbc:lowerFluxBound="cobra_0_bound" fbc:upperFluxBound="R_P5CR_upper_bound">
        <listOfReactants>
          <speciesReference species="M_h_c" stoichiometry="2" constant="true"/>
          <speciesReference species="M_nadph_c" stoichiometry="1" constant="true"/>
          <speciesReference species="M_1pyr5c_c" stoichiometry="1" constant="true"/>
        </listOfReactants>
        <listOfProducts>
          <speciesReference species="M_nadp_c" stoichiometry="1" constant="true"/>
          <speciesReference species="M_pro__L_c" stoichiometry="1" constant="true"/>
        </listOfProducts>
        <fbc:geneProductAssociation>
          <fbc:geneProductRef fbc:geneProduct="G_HGNC__58__30262"/>
        </fbc:geneProductAssociation>
      </reaction>
      <reaction id="R_PROD2" name="PRODH2" reversible="false" fast="false" fbc:lowerFluxBound="cobra_0_bound" fbc:upperFluxBound="cobra_0_bound">
        <listOfReactants>
          <speciesReference species="M_fad_c" stoichiometry="1" constant="true"/>
          <speciesReference species="M_pro__L_c" stoichiometry="1" constant="true"/>
        </listOfReactants>
        <listOfProducts>
          <speciesReference species="M_h_c" stoichiometry="1" constant="true"/>
          <speciesReference species="M_fadh2_c" stoichiometry="1" constant="true"/>
          <speciesReference species="M_1pyr5c_c" stoichiometry="1" constant="true"/>
        </listOfProducts>
        <fbc:geneProductAssociation>
          <fbc:geneProductRef fbc:geneProduct="G_HGNC__58__17325"/>
        </fbc:geneProductAssociation>
      </reaction>
      <reaction id="R_EXRiboflavin" name="EXRiboflavin" reversible="false" fast="false" fbc:lowerFluxBound="cobra_0_bound" fbc:upperFluxBound="cobra_0_bound">
        <listOfReactants>
          <speciesReference species="M_ribflv_e" stoichiometry="1" constant="true"/>
        </listOfReactants>
        <listOfProducts>
          <speciesReference species="M_ribflv_c" stoichiometry="1" constant="true"/>
        </listOfProducts>
      </reaction>
      <reaction id="R_RBFK" name="RFK" reversible="false" fast="false" fbc:lowerFluxBound="cobra_0_bound" fbc:upperFluxBound="cobra_0_bound">
        <listOfReactants>
          <speciesReference species="M_atp_c" stoichiometry="1" constant="true"/>
          <speciesReference species="M_ribflv_c" stoichiometry="1" constant="true"/>
        </listOfReactants>
        <listOfProducts>
          <speciesReference species="M_adp_c" stoichiometry="1" constant="true"/>
          <speciesReference species="M_h_c" stoichiometry="1" constant="true"/>
          <speciesReference species="M_fmn_c" stoichiometry="1" constant="true"/>
        </listOfProducts>
        <fbc:geneProductAssociation>
          <fbc:geneProductRef fbc:geneProduct="G_HGNC__58__30324"/>
        </fbc:geneProductAssociation>
      </reaction>
      <reaction id="R_FMNAT" name="FLAD1" reversible="false" fast="false" fbc:lowerFluxBound="cobra_0_bound" fbc:upperFluxBound="cobra_0_bound">
        <listOfReactants>
          <speciesReference species="M_atp_c" stoichiometry="1" constant="true"/>
          <speciesReference species="M_h_c" stoichiometry="1" constant="true"/>
          <speciesReference species="M_fmn_c" stoichiometry="1" constant="true"/>
        </listOfReactants>
        <listOfProducts>
          <speciesReference species="M_ppi_c" stoichiometry="1" constant="true"/>
          <speciesReference species="M_fad_c" stoichiometry="1" constant="true"/>
        </listOfProducts>
        <fbc:geneProductAssociation>
          <fbc:geneProductRef fbc:geneProduct="G_HGNC__58__24671"/>
        </fbc:geneProductAssociation>
      </reaction>
      <reaction id="R_TransportFAD" name="TransportFAD" reversible="false" fast="false" fbc:lowerFluxBound="cobra_0_bound" fbc:upperFluxBound="R_TransportFAD_upper_bound">
        <listOfReactants>
          <speciesReference species="M_fad_m" stoichiometry="1" constant="true"/>
          <speciesReference species="M_fadh2_c" stoichiometry="1" constant="true"/>
        </listOfReactants>
        <listOfProducts>
          <speciesReference species="M_fad_c" stoichiometry="1" constant="true"/>
          <speciesReference species="M_fadh2_m" stoichiometry="1" constant="true"/>
        </listOfProducts>
      </reaction>
      <reaction id="R_ASNS1" name="ASNS" reversible="false" fast="false" fbc:lowerFluxBound="cobra_0_bound" fbc:upperFluxBound="R_ASNS1_upper_bound">
        <listOfReactants>
          <speciesReference species="M_gln__L_c" stoichiometry="1" constant="true"/>
          <speciesReference species="M_asp__L_c" stoichiometry="1" constant="true"/>
          <speciesReference species="M_atp_c" stoichiometry="1" constant="true"/>
          <speciesReference species="M_h2o_c" stoichiometry="1" constant="true"/>
        </listOfReactants>
        <listOfProducts>
          <speciesReference species="M_glu__L_c" stoichiometry="1" constant="true"/>
          <speciesReference species="M_amp_c" stoichiometry="1" constant="true"/>
          <speciesReference species="M_ppi_c" stoichiometry="1" constant="true"/>
          <speciesReference species="M_h_c" stoichiometry="1" constant="true"/>
          <speciesReference species="M_asn__L_c" stoichiometry="1" constant="true"/>
        </listOfProducts>
        <fbc:geneProductAssociation>
          <fbc:geneProductRef fbc:geneProduct="G_HGNC__58__753"/>
        </fbc:geneProductAssociation>
      </reaction>
      <reaction id="R_ASNN" name="ASRGL1" reversible="false" fast="false" fbc:lowerFluxBound="cobra_0_bound" fbc:upperFluxBound="R_ASNN_upper_bound">
        <listOfReactants>
          <speciesReference species="M_h2o_c" stoichiometry="1" constant="true"/>
          <speciesReference species="M_asn__L_c" stoichiometry="1" constant="true"/>
        </listOfReactants>
        <listOfProducts>
          <speciesReference species="M_asp__L_c" stoichiometry="1" constant="true"/>
          <speciesReference species="M_nh4_c" stoichiometry="1" constant="true"/>
        </listOfProducts>
        <fbc:geneProductAssociation>
          <fbc:or>
            <fbc:geneProductRef fbc:geneProduct="G_HGNC__58__16448"/>
            <fbc:geneProductRef fbc:geneProduct="G_HGNC__58__20123"/>
          </fbc:or>
        </fbc:geneProductAssociation>
      </reaction>
      <reaction id="R_METS" name="MTR" reversible="false" fast="false" fbc:lowerFluxBound="cobra_0_bound" fbc:upperFluxBound="R_METS_upper_bound">
        <listOfReactants>
          <speciesReference species="M_5mthf_c" stoichiometry="1" constant="true"/>
          <speciesReference species="M_hcys__L_c" stoichiometry="1" constant="true"/>
        </listOfReactants>
        <listOfProducts>
          <speciesReference species="M_h_c" stoichiometry="1" constant="true"/>
          <speciesReference species="M_met__L_c" stoichiometry="1" constant="true"/>
          <speciesReference species="M_thf_c" stoichiometry="1" constant="true"/>
        </listOfProducts>
        <fbc:geneProductAssociation>
          <fbc:geneProductRef fbc:geneProduct="G_HGNC__58__7468"/>
        </fbc:geneProductAssociation>
      </reaction>
      <reaction id="R_METAT" name="MAT" reversible="false" fast="false" fbc:lowerFluxBound="cobra_0_bound" fbc:upperFluxBound="R_METAT_upper_bound">
        <listOfReactants>
          <speciesReference species="M_atp_c" stoichiometry="1" constant="true"/>
          <speciesReference species="M_h2o_c" stoichiometry="1" constant="true"/>
          <speciesReference species="M_met__L_c" stoichiometry="1" constant="true"/>
        </listOfReactants>
        <listOfProducts>
          <speciesReference species="M_ppi_c" stoichiometry="1" constant="true"/>
          <speciesReference species="M_pi_c" stoichiometry="1" constant="true"/>
          <speciesReference species="M_amet_c" stoichiometry="1" constant="true"/>
        </listOfProducts>
        <fbc:geneProductAssociation>
          <fbc:or>
            <fbc:geneProductRef fbc:geneProduct="G_HGNC__58__6903"/>
            <fbc:and>
              <fbc:geneProductRef fbc:geneProduct="G_HGNC__58__6905"/>
              <fbc:geneProductRef fbc:geneProduct="G_HGNC__58__6904"/>
            </fbc:and>
          </fbc:or>
        </fbc:geneProductAssociation>
      </reaction>
      <reaction id="R_HMR_3915" name="HNMT" reversible="false" fast="false" fbc:lowerFluxBound="cobra_0_bound" fbc:upperFluxBound="R_HMR_3915_upper_bound">
        <listOfReactants>
          <speciesReference species="M_thf_c" stoichiometry="1" constant="true"/>
          <speciesReference species="M_amet_c" stoichiometry="1" constant="true"/>
        </listOfReactants>
        <listOfProducts>
          <speciesReference species="M_5mthf_c" stoichiometry="1" constant="true"/>
          <speciesReference species="M_ahcys_c" stoichiometry="1" constant="true"/>
        </listOfProducts>
      </reaction>
      <reaction id="R_AHCi" name="AHCY" reversible="false" fast="false" fbc:lowerFluxBound="cobra_0_bound" fbc:upperFluxBound="R_AHCi_upper_bound">
        <listOfReactants>
          <speciesReference species="M_h2o_c" stoichiometry="1" constant="true"/>
          <speciesReference species="M_ahcys_c" stoichiometry="1" constant="true"/>
        </listOfReactants>
        <listOfProducts>
          <speciesReference species="M_hcys__L_c" stoichiometry="1" constant="true"/>
          <speciesReference species="M_adn_c" stoichiometry="1" constant="true"/>
        </listOfProducts>
        <fbc:geneProductAssociation>
          <fbc:or>
            <fbc:geneProductRef fbc:geneProduct="G_HGNC__58__642"/>
            <fbc:geneProductRef fbc:geneProduct="G_HGNC__58__7103"/>
            <fbc:geneProductRef fbc:geneProduct="G_HGNC__58__638"/>
            <fbc:geneProductRef fbc:geneProduct="G_HGNC__58__634"/>
            <fbc:geneProductRef fbc:geneProduct="G_HGNC__58__637"/>
            <fbc:geneProductRef fbc:geneProduct="G_HGNC__58__633"/>
          </fbc:or>
        </fbc:geneProductAssociation>
      </reaction>
      <reaction id="R_ADNK1" name="ADK" reversible="false" fast="false" fbc:lowerFluxBound="cobra_0_bound" fbc:upperFluxBound="R_ADNK1_upper_bound">
        <listOfReactants>
          <speciesReference species="M_atp_c" stoichiometry="1" constant="true"/>
          <speciesReference species="M_adn_c" stoichiometry="1" constant="true"/>
        </listOfReactants>
        <listOfProducts>
          <speciesReference species="M_amp_c" stoichiometry="1" constant="true"/>
          <speciesReference species="M_adp_c" stoichiometry="1" constant="true"/>
          <speciesReference species="M_h_c" stoichiometry="1" constant="true"/>
        </listOfProducts>
        <fbc:geneProductAssociation>
          <fbc:geneProductRef fbc:geneProduct="G_HGNC__58__257"/>
        </fbc:geneProductAssociation>
      </reaction>
      <reaction id="R_CYSTS" name="CBS" reversible="false" fast="false" fbc:lowerFluxBound="cobra_0_bound" fbc:upperFluxBound="R_CYSTS_upper_bound">
        <listOfReactants>
          <speciesReference species="M_ser__L_c" stoichiometry="1" constant="true"/>
          <speciesReference species="M_hcys__L_c" stoichiometry="1" constant="true"/>
        </listOfReactants>
        <listOfProducts>
          <speciesReference species="M_h2o_c" stoichiometry="1" constant="true"/>
          <speciesReference species="M_cyst__L_c" stoichiometry="1" constant="true"/>
        </listOfProducts>
        <fbc:geneProductAssociation>
          <fbc:geneProductRef fbc:geneProduct="G_HGNC__58__1550"/>
        </fbc:geneProductAssociation>
      </reaction>
      <reaction id="R_CYSTGL" name="CTH" reversible="false" fast="false" fbc:lowerFluxBound="cobra_0_bound" fbc:upperFluxBound="R_CYSTGL_upper_bound">
        <listOfReactants>
          <speciesReference species="M_h2o_c" stoichiometry="1" constant="true"/>
          <speciesReference species="M_cyst__L_c" stoichiometry="1" constant="true"/>
        </listOfReactants>
        <listOfProducts>
          <speciesReference species="M_nh4_c" stoichiometry="1" constant="true"/>
          <speciesReference species="M_cys__L_c" stoichiometry="1" constant="true"/>
          <speciesReference species="M_2obut_c" stoichiometry="1" constant="true"/>
        </listOfProducts>
        <fbc:geneProductAssociation>
          <fbc:geneProductRef fbc:geneProduct="G_HGNC__58__2501"/>
        </fbc:geneProductAssociation>
      </reaction>
      <reaction id="R_MTHFR3" name="MTHFR" reversible="false" fast="false" fbc:lowerFluxBound="cobra_0_bound" fbc:upperFluxBound="R_MTHFR3_upper_bound">
        <listOfReactants>
          <speciesReference species="M_h_c" stoichiometry="2" constant="true"/>
          <speciesReference species="M_nadph_c" stoichiometry="1" constant="true"/>
          <speciesReference species="M_mlthf_c" stoichiometry="1" constant="true"/>
        </listOfReactants>
        <listOfProducts>
          <speciesReference species="M_nadp_c" stoichiometry="1" constant="true"/>
          <speciesReference species="M_5mthf_c" stoichiometry="1" constant="true"/>
        </listOfProducts>
        <fbc:geneProductAssociation>
          <fbc:geneProductRef fbc:geneProduct="G_HGNC__58__7436"/>
        </fbc:geneProductAssociation>
      </reaction>
      <reaction id="R_MetSynthesis" name="MetSynthesis" reversible="false" fast="false" fbc:lowerFluxBound="cobra_0_bound" fbc:upperFluxBound="R_MetSynthesis_upper_bound">
        <listOfReactants>
          <speciesReference species="M_gln__L_c" stoichiometry="1" constant="true"/>
          <speciesReference species="M_h_c" stoichiometry="2" constant="true"/>
          <speciesReference species="M_2kmb_c" stoichiometry="1" constant="true"/>
        </listOfReactants>
        <listOfProducts>
          <speciesReference species="M_glu__L_c" stoichiometry="1" constant="true"/>
          <speciesReference species="M_met__L_c" stoichiometry="1" constant="true"/>
        </listOfProducts>
      </reaction>
      <reaction id="R_UNK3" name="TAT" reversible="false" fast="false" fbc:lowerFluxBound="cobra_0_bound" fbc:upperFluxBound="R_UNK3_upper_bound">
        <listOfReactants>
          <speciesReference species="M_glu__L_c" stoichiometry="1" constant="true"/>
          <speciesReference species="M_2kmb_c" stoichiometry="1" constant="true"/>
        </listOfReactants>
        <listOfProducts>
          <speciesReference species="M_akg_c" stoichiometry="1" constant="true"/>
          <speciesReference species="M_met__L_c" stoichiometry="1" constant="true"/>
        </listOfProducts>
      </reaction>
      <reaction id="R_5MTHFt" name="Dm5methylTHF" reversible="false" fast="false" fbc:lowerFluxBound="cobra_0_bound" fbc:upperFluxBound="R_5MTHFt_upper_bound">
        <listOfReactants>
          <speciesReference species="M_5mthf_c" stoichiometry="1" constant="true"/>
        </listOfReactants>
        <listOfProducts>
          <speciesReference species="M_5mthf_e" stoichiometry="1" constant="true"/>
        </listOfProducts>
        <fbc:geneProductAssociation>
          <fbc:or>
            <fbc:geneProductRef fbc:geneProduct="G_HGNC__58__3791"/>
            <fbc:geneProductRef fbc:geneProduct="G_HGNC__58__3795"/>
          </fbc:or>
        </fbc:geneProductAssociation>
      </reaction>
      <reaction id="R_ILETA" name="cBCAT1" reversible="false" fast="false" fbc:lowerFluxBound="cobra_0_bound" fbc:upperFluxBound="cobra_0_bound">
        <listOfReactants>
          <speciesReference species="M_akg_c" stoichiometry="1" constant="true"/>
          <speciesReference species="M_ile__L_c" stoichiometry="1" constant="true"/>
        </listOfReactants>
        <listOfProducts>
          <speciesReference species="M_glu__L_c" stoichiometry="1" constant="true"/>
          <speciesReference species="M_3mop_c" stoichiometry="1" constant="true"/>
        </listOfProducts>
        <fbc:geneProductAssociation>
          <fbc:geneProductRef fbc:geneProduct="G_HGNC__58__976"/>
        </fbc:geneProductAssociation>
      </reaction>
      <reaction id="R_3MOPt2im" name="Transport3mop" reversible="false" fast="false" fbc:lowerFluxBound="cobra_0_bound" fbc:upperFluxBound="cobra_0_bound">
        <listOfReactants>
          <speciesReference species="M_h_c" stoichiometry="1" constant="true"/>
          <speciesReference species="M_3mop_c" stoichiometry="1" constant="true"/>
        </listOfReactants>
        <listOfProducts>
          <speciesReference species="M_h_m" stoichiometry="1" constant="true"/>
          <speciesReference species="M_3mop_m" stoichiometry="1" constant="true"/>
        </listOfProducts>
      </reaction>
      <reaction id="R_ILETAm" name="mBCAT1" reversible="false" fast="false" fbc:lowerFluxBound="cobra_0_bound" fbc:upperFluxBound="cobra_0_bound">
        <listOfReactants>
          <speciesReference species="M_akg_m" stoichiometry="1" constant="true"/>
          <speciesReference species="M_ile__L_m" stoichiometry="1" constant="true"/>
        </listOfReactants>
        <listOfProducts>
          <speciesReference species="M_glu__L_m" stoichiometry="1" constant="true"/>
          <speciesReference species="M_3mop_m" stoichiometry="1" constant="true"/>
        </listOfProducts>
        <fbc:geneProductAssociation>
          <fbc:geneProductRef fbc:geneProduct="G_HGNC__58__977"/>
        </fbc:geneProductAssociation>
      </reaction>
      <reaction id="R_LEUTA" name="cBCAT2" reversible="false" fast="false" fbc:lowerFluxBound="cobra_0_bound" fbc:upperFluxBound="R_LEUTA_upper_bound">
        <listOfReactants>
          <speciesReference species="M_akg_c" stoichiometry="1" constant="true"/>
          <speciesReference species="M_leu__L_c" stoichiometry="1" constant="true"/>
        </listOfReactants>
        <listOfProducts>
          <speciesReference species="M_glu__L_c" stoichiometry="1" constant="true"/>
          <speciesReference species="M_4mop_c" stoichiometry="1" constant="true"/>
        </listOfProducts>
        <fbc:geneProductAssociation>
          <fbc:geneProductRef fbc:geneProduct="G_HGNC__58__976"/>
        </fbc:geneProductAssociation>
      </reaction>
      <reaction id="R_4MOPt2im" name="Transport4mop" reversible="false" fast="false" fbc:lowerFluxBound="cobra_0_bound" fbc:upperFluxBound="R_4MOPt2im_upper_bound">
        <listOfReactants>
          <speciesReference species="M_h_c" stoichiometry="1" constant="true"/>
          <speciesReference species="M_4mop_c" stoichiometry="1" constant="true"/>
        </listOfReactants>
        <listOfProducts>
          <speciesReference species="M_h_m" stoichiometry="1" constant="true"/>
          <speciesReference species="M_4mop_m" stoichiometry="1" constant="true"/>
        </listOfProducts>
      </reaction>
      <reaction id="R_LEUTAm" name="mBCAT2" reversible="false" fast="false" fbc:lowerFluxBound="cobra_0_bound" fbc:upperFluxBound="R_LEUTAm_upper_bound">
        <listOfReactants>
          <speciesReference species="M_akg_m" stoichiometry="1" constant="true"/>
          <speciesReference species="M_leu__L_m" stoichiometry="1" constant="true"/>
        </listOfReactants>
        <listOfProducts>
          <speciesReference species="M_glu__L_m" stoichiometry="1" constant="true"/>
          <speciesReference species="M_4mop_m" stoichiometry="1" constant="true"/>
        </listOfProducts>
        <fbc:geneProductAssociation>
          <fbc:geneProductRef fbc:geneProduct="G_HGNC__58__977"/>
        </fbc:geneProductAssociation>
      </reaction>
      <reaction id="R_OIVD1m" name="BCKD1" reversible="false" fast="false" fbc:lowerFluxBound="cobra_0_bound" fbc:upperFluxBound="R_OIVD1m_upper_bound">
        <listOfReactants>
          <speciesReference species="M_coa_m" stoichiometry="1" constant="true"/>
          <speciesReference species="M_nad_m" stoichiometry="1" constant="true"/>
          <speciesReference species="M_4mop_m" stoichiometry="1" constant="true"/>
        </listOfReactants>
        <listOfProducts>
          <speciesReference species="M_nadh_m" stoichiometry="1" constant="true"/>
          <speciesReference species="M_co2_m" stoichiometry="1" constant="true"/>
          <speciesReference species="M_ivcoa_m" stoichiometry="1" constant="true"/>
        </listOfProducts>
        <fbc:geneProductAssociation>
          <fbc:and>
            <fbc:geneProductRef fbc:geneProduct="G_HGNC__58__987"/>
            <fbc:geneProductRef fbc:geneProduct="G_HGNC__58__2898"/>
            <fbc:geneProductRef fbc:geneProduct="G_HGNC__58__2698"/>
            <fbc:geneProductRef fbc:geneProduct="G_HGNC__58__986"/>
          </fbc:and>
        </fbc:geneProductAssociation>
      </reaction>
      <reaction id="R_ACOAD8m" name="IVD" reversible="false" fast="false" fbc:lowerFluxBound="cobra_0_bound" fbc:upperFluxBound="R_ACOAD8m_upper_bound">
        <listOfReactants>
          <speciesReference species="M_fad_m" stoichiometry="1" constant="true"/>
          <speciesReference species="M_ivcoa_m" stoichiometry="1" constant="true"/>
        </listOfReactants>
        <listOfProducts>
          <speciesReference species="M_fadh2_m" stoichiometry="1" constant="true"/>
          <speciesReference species="M_3mb2coa_m" stoichiometry="1" constant="true"/>
        </listOfProducts>
        <fbc:geneProductAssociation>
          <fbc:geneProductRef fbc:geneProduct="G_HGNC__58__6186"/>
        </fbc:geneProductAssociation>
      </reaction>
      <reaction id="R_MCCCrm" name="MCC" reversible="false" fast="false" fbc:lowerFluxBound="cobra_0_bound" fbc:upperFluxBound="R_MCCCrm_upper_bound">
        <listOfReactants>
          <speciesReference species="M_atp_m" stoichiometry="1" constant="true"/>
          <speciesReference species="M_hco3_m" stoichiometry="1" constant="true"/>
          <speciesReference species="M_3mb2coa_m" stoichiometry="1" constant="true"/>
        </listOfReactants>
        <listOfProducts>
          <speciesReference species="M_adp_m" stoichiometry="1" constant="true"/>
          <speciesReference species="M_h_m" stoichiometry="1" constant="true"/>
          <speciesReference species="M_pi_m" stoichiometry="1" constant="true"/>
          <speciesReference species="M_3mgcoa_m" stoichiometry="1" constant="true"/>
        </listOfProducts>
        <fbc:geneProductAssociation>
          <fbc:and>
            <fbc:geneProductRef fbc:geneProduct="G_HGNC__58__6936"/>
            <fbc:geneProductRef fbc:geneProduct="G_HGNC__58__6937"/>
          </fbc:and>
        </fbc:geneProductAssociation>
      </reaction>
      <reaction id="R_MGCHrm" name="MGCoAH" reversible="false" fast="false" fbc:lowerFluxBound="cobra_0_bound" fbc:upperFluxBound="R_MGCHrm_upper_bound">
        <listOfReactants>
          <speciesReference species="M_h2o_m" stoichiometry="1" constant="true"/>
          <speciesReference species="M_3mgcoa_m" stoichiometry="1" constant="true"/>
        </listOfReactants>
        <listOfProducts>
          <speciesReference species="M_hmgcoa_m" stoichiometry="1" constant="true"/>
        </listOfProducts>
        <fbc:geneProductAssociation>
          <fbc:geneProductRef fbc:geneProduct="G_HGNC__58__890"/>
        </fbc:geneProductAssociation>
      </reaction>
      <reaction id="R_HMGCOAtm" name="TransportHMGCoA" reversible="false" fast="false" fbc:lowerFluxBound="cobra_0_bound" fbc:upperFluxBound="R_HMGCOAtm_upper_bound">
        <listOfReactants>
          <speciesReference species="M_hmgcoa_m" stoichiometry="1" constant="true"/>
        </listOfReactants>
        <listOfProducts>
          <speciesReference species="M_hmgcoa_c" stoichiometry="1" constant="true"/>
        </listOfProducts>
      </reaction>
      <reaction id="R_VALTA" name="cBCAT3" reversible="false" fast="false" fbc:lowerFluxBound="cobra_0_bound" fbc:upperFluxBound="R_VALTA_upper_bound">
        <listOfReactants>
          <speciesReference species="M_akg_c" stoichiometry="1" constant="true"/>
          <speciesReference species="M_val__L_c" stoichiometry="1" constant="true"/>
        </listOfReactants>
        <listOfProducts>
          <speciesReference species="M_glu__L_c" stoichiometry="1" constant="true"/>
          <speciesReference species="M_3mob_c" stoichiometry="1" constant="true"/>
        </listOfProducts>
        <fbc:geneProductAssociation>
          <fbc:geneProductRef fbc:geneProduct="G_HGNC__58__976"/>
        </fbc:geneProductAssociation>
      </reaction>
      <reaction id="R_3MOBt2im" name="Transport3mob" reversible="false" fast="false" fbc:lowerFluxBound="cobra_0_bound" fbc:upperFluxBound="R_3MOBt2im_upper_bound">
        <listOfReactants>
          <speciesReference species="M_h_c" stoichiometry="1" constant="true"/>
          <speciesReference species="M_3mob_c" stoichiometry="1" constant="true"/>
        </listOfReactants>
        <listOfProducts>
          <speciesReference species="M_h_m" stoichiometry="1" constant="true"/>
          <speciesReference species="M_3mob_m" stoichiometry="1" constant="true"/>
        </listOfProducts>
      </reaction>
      <reaction id="R_VALTAim" name="mBCAT3" reversible="false" fast="false" fbc:lowerFluxBound="cobra_0_bound" fbc:upperFluxBound="R_VALTAim_upper_bound">
        <listOfReactants>
          <speciesReference species="M_akg_m" stoichiometry="1" constant="true"/>
          <speciesReference species="M_val__L_m" stoichiometry="1" constant="true"/>
        </listOfReactants>
        <listOfProducts>
          <speciesReference species="M_glu__L_m" stoichiometry="1" constant="true"/>
          <speciesReference species="M_3mob_m" stoichiometry="1" constant="true"/>
        </listOfProducts>
        <fbc:geneProductAssociation>
          <fbc:geneProductRef fbc:geneProduct="G_HGNC__58__977"/>
        </fbc:geneProductAssociation>
      </reaction>
      <reaction id="R_OIVD2m" name="BCKD2" reversible="false" fast="false" fbc:lowerFluxBound="cobra_0_bound" fbc:upperFluxBound="R_OIVD2m_upper_bound">
        <listOfReactants>
          <speciesReference species="M_coa_m" stoichiometry="1" constant="true"/>
          <speciesReference species="M_nad_m" stoichiometry="1" constant="true"/>
          <speciesReference species="M_3mob_m" stoichiometry="1" constant="true"/>
        </listOfReactants>
        <listOfProducts>
          <speciesReference species="M_nadh_m" stoichiometry="1" constant="true"/>
          <speciesReference species="M_co2_m" stoichiometry="1" constant="true"/>
          <speciesReference species="M_ibcoa_m" stoichiometry="1" constant="true"/>
        </listOfProducts>
        <fbc:geneProductAssociation>
          <fbc:and>
            <fbc:geneProductRef fbc:geneProduct="G_HGNC__58__987"/>
            <fbc:geneProductRef fbc:geneProduct="G_HGNC__58__2898"/>
            <fbc:geneProductRef fbc:geneProduct="G_HGNC__58__2698"/>
            <fbc:geneProductRef fbc:geneProduct="G_HGNC__58__986"/>
          </fbc:and>
        </fbc:geneProductAssociation>
      </reaction>
      <reaction id="R_ACOAD9m" name="ACOAD" reversible="false" fast="false" fbc:lowerFluxBound="cobra_0_bound" fbc:upperFluxBound="R_ACOAD9m_upper_bound">
        <listOfReactants>
          <speciesReference species="M_fad_m" stoichiometry="1" constant="true"/>
          <speciesReference species="M_ibcoa_m" stoichiometry="1" constant="true"/>
        </listOfReactants>
        <listOfProducts>
          <speciesReference species="M_fadh2_m" stoichiometry="1" constant="true"/>
          <speciesReference species="M_2mp2coa_m" stoichiometry="1" constant="true"/>
        </listOfProducts>
        <fbc:geneProductAssociation>
          <fbc:or>
            <fbc:geneProductRef fbc:geneProduct="G_HGNC__58__89"/>
            <fbc:geneProductRef fbc:geneProduct="G_HGNC__58__87"/>
          </fbc:or>
        </fbc:geneProductAssociation>
      </reaction>
      <reaction id="R_ECOAH12m" name="ECoAH" reversible="false" fast="false" fbc:lowerFluxBound="cobra_0_bound" fbc:upperFluxBound="R_ECOAH12m_upper_bound">
        <listOfReactants>
          <speciesReference species="M_h2o_m" stoichiometry="1" constant="true"/>
          <speciesReference species="M_2mp2coa_m" stoichiometry="1" constant="true"/>
        </listOfReactants>
        <listOfProducts>
          <speciesReference species="M_3hibutcoa_m" stoichiometry="1" constant="true"/>
        </listOfProducts>
        <fbc:geneProductAssociation>
          <fbc:or>
            <fbc:geneProductRef fbc:geneProduct="G_HGNC__58__3151"/>
            <fbc:and>
              <fbc:geneProductRef fbc:geneProduct="G_HGNC__58__4801"/>
              <fbc:geneProductRef fbc:geneProduct="G_HGNC__58__4803"/>
            </fbc:and>
          </fbc:or>
        </fbc:geneProductAssociation>
      </reaction>
      <reaction id="R_3HBCOAHLm" name="HIBCH" reversible="false" fast="false" fbc:lowerFluxBound="cobra_0_bound" fbc:upperFluxBound="R_3HBCOAHLm_upper_bound">
        <listOfReactants>
          <speciesReference species="M_h2o_m" stoichiometry="1" constant="true"/>
          <speciesReference species="M_3hibutcoa_m" stoichiometry="1" constant="true"/>
        </listOfReactants>
        <listOfProducts>
          <speciesReference species="M_coa_m" stoichiometry="1" constant="true"/>
          <speciesReference species="M_h_m" stoichiometry="1" constant="true"/>
          <speciesReference species="M_3hmp_m" stoichiometry="1" constant="true"/>
        </listOfProducts>
      </reaction>
      <reaction id="R_HIBDm" name="HIBD" reversible="false" fast="false" fbc:lowerFluxBound="cobra_0_bound" fbc:upperFluxBound="R_HIBDm_upper_bound">
        <listOfReactants>
          <speciesReference species="M_nad_m" stoichiometry="1" constant="true"/>
          <speciesReference species="M_3hmp_m" stoichiometry="1" constant="true"/>
        </listOfReactants>
        <listOfProducts>
          <speciesReference species="M_nadh_m" stoichiometry="1" constant="true"/>
          <speciesReference species="M_h_m" stoichiometry="1" constant="true"/>
          <speciesReference species="M_2mop_m" stoichiometry="1" constant="true"/>
        </listOfProducts>
        <fbc:geneProductAssociation>
          <fbc:geneProductRef fbc:geneProduct="G_HGNC__58__4907"/>
        </fbc:geneProductAssociation>
      </reaction>
      <reaction id="R_r0643" name="HIBADH" reversible="false" fast="false" fbc:lowerFluxBound="cobra_0_bound" fbc:upperFluxBound="R_r0643_upper_bound">
        <listOfReactants>
          <speciesReference species="M_nad_m" stoichiometry="1" constant="true"/>
          <speciesReference species="M_h2o_m" stoichiometry="1" constant="true"/>
          <speciesReference species="M_2mop_m" stoichiometry="1" constant="true"/>
        </listOfReactants>
        <listOfProducts>
          <speciesReference species="M_nadh_m" stoichiometry="1" constant="true"/>
          <speciesReference species="M_h_m" stoichiometry="2" constant="true"/>
          <speciesReference species="M_HC00900_m" stoichiometry="1" constant="true"/>
        </listOfProducts>
        <fbc:geneProductAssociation>
          <fbc:or>
            <fbc:geneProductRef fbc:geneProduct="G_HGNC__58__403"/>
            <fbc:geneProductRef fbc:geneProduct="G_HGNC__58__404"/>
            <fbc:geneProductRef fbc:geneProduct="G_HGNC__58__407"/>
            <fbc:geneProductRef fbc:geneProduct="G_HGNC__58__412"/>
            <fbc:geneProductRef fbc:geneProduct="G_HGNC__58__877"/>
          </fbc:or>
        </fbc:geneProductAssociation>
      </reaction>
      <reaction id="R_MMSAD1m" name="MMAL1" reversible="false" fast="false" fbc:lowerFluxBound="cobra_0_bound" fbc:upperFluxBound="R_MMSAD1m_upper_bound">
        <listOfReactants>
          <speciesReference species="M_coa_m" stoichiometry="1" constant="true"/>
          <speciesReference species="M_nad_m" stoichiometry="1" constant="true"/>
          <speciesReference species="M_2mop_m" stoichiometry="1" constant="true"/>
        </listOfReactants>
        <listOfProducts>
          <speciesReference species="M_nadh_m" stoichiometry="1" constant="true"/>
          <speciesReference species="M_co2_m" stoichiometry="1" constant="true"/>
          <speciesReference species="M_ppcoa_m" stoichiometry="1" constant="true"/>
        </listOfProducts>
        <fbc:geneProductAssociation>
          <fbc:geneProductRef fbc:geneProduct="G_HGNC__58__7179"/>
        </fbc:geneProductAssociation>
      </reaction>
      <reaction id="R_MMTSADm" name="MMAL2" reversible="false" fast="false" fbc:lowerFluxBound="cobra_0_bound" fbc:upperFluxBound="R_MMTSADm_upper_bound">
        <listOfReactants>
          <speciesReference species="M_coa_m" stoichiometry="1" constant="true"/>
          <speciesReference species="M_nad_m" stoichiometry="1" constant="true"/>
          <speciesReference species="M_2mop_m" stoichiometry="1" constant="true"/>
        </listOfReactants>
        <listOfProducts>
          <speciesReference species="M_nadh_m" stoichiometry="1" constant="true"/>
          <speciesReference species="M_h_m" stoichiometry="1" constant="true"/>
          <speciesReference species="M_mmcoa__R_m" stoichiometry="1" constant="true"/>
        </listOfProducts>
      </reaction>
      <reaction id="R_PCC" name="PCC" reversible="false" fast="false" fbc:lowerFluxBound="cobra_0_bound" fbc:upperFluxBound="R_PCC_upper_bound">
        <listOfReactants>
          <speciesReference species="M_atp_m" stoichiometry="1" constant="true"/>
          <speciesReference species="M_hco3_m" stoichiometry="1" constant="true"/>
          <speciesReference species="M_ppcoa_m" stoichiometry="1" constant="true"/>
        </listOfReactants>
        <listOfProducts>
          <speciesReference species="M_adp_m" stoichiometry="1" constant="true"/>
          <speciesReference species="M_h_m" stoichiometry="1" constant="true"/>
          <speciesReference species="M_pi_m" stoichiometry="1" constant="true"/>
          <speciesReference species="M_mmcoa__S_m" stoichiometry="1" constant="true"/>
        </listOfProducts>
      </reaction>
      <reaction id="R_MMALH" name="MMALH" reversible="false" fast="false" fbc:lowerFluxBound="cobra_0_bound" fbc:upperFluxBound="R_MMALH_upper_bound">
        <listOfReactants>
          <speciesReference species="M_coa_m" stoichiometry="1" constant="true"/>
          <speciesReference species="M_HC00900_m" stoichiometry="1" constant="true"/>
        </listOfReactants>
        <listOfProducts>
          <speciesReference species="M_h2o_m" stoichiometry="1" constant="true"/>
          <speciesReference species="M_mmcoa__S_m" stoichiometry="1" constant="true"/>
        </listOfProducts>
      </reaction>
      <reaction id="R_MMEm" name="MCM1" reversible="false" fast="false" fbc:lowerFluxBound="cobra_0_bound" fbc:upperFluxBound="R_MMEm_upper_bound">
        <listOfReactants>
          <speciesReference species="M_mmcoa__S_m" stoichiometry="1" constant="true"/>
        </listOfReactants>
        <listOfProducts>
          <speciesReference species="M_mmcoa__R_m" stoichiometry="1" constant="true"/>
        </listOfProducts>
        <fbc:geneProductAssociation>
          <fbc:geneProductRef fbc:geneProduct="G_HGNC__58__16732"/>
        </fbc:geneProductAssociation>
      </reaction>
      <reaction id="R_MMMm" name="MCM2" reversible="false" fast="false" fbc:lowerFluxBound="cobra_0_bound" fbc:upperFluxBound="R_MMMm_upper_bound">
        <listOfReactants>
          <speciesReference species="M_mmcoa__R_m" stoichiometry="1" constant="true"/>
        </listOfReactants>
        <listOfProducts>
          <speciesReference species="M_succoa_m" stoichiometry="1" constant="true"/>
        </listOfProducts>
        <fbc:geneProductAssociation>
          <fbc:geneProductRef fbc:geneProduct="G_HGNC__58__7526"/>
        </fbc:geneProductAssociation>
      </reaction>
      <reaction id="R_ILEtmi" name="TransportIle" reversible="false" fast="false" fbc:lowerFluxBound="cobra_0_bound" fbc:upperFluxBound="cobra_0_bound">
        <listOfReactants>
          <speciesReference species="M_ile__L_c" stoichiometry="1" constant="true"/>
        </listOfReactants>
        <listOfProducts>
          <speciesReference species="M_ile__L_m" stoichiometry="1" constant="true"/>
        </listOfProducts>
      </reaction>
      <reaction id="R_LEUt5m" name="TransportLeu" reversible="false" fast="false" fbc:lowerFluxBound="cobra_0_bound" fbc:upperFluxBound="R_LEUt5m_upper_bound">
        <listOfReactants>
          <speciesReference species="M_leu__L_c" stoichiometry="1" constant="true"/>
        </listOfReactants>
        <listOfProducts>
          <speciesReference species="M_leu__L_m" stoichiometry="1" constant="true"/>
        </listOfProducts>
      </reaction>
      <reaction id="R_VALt5m" name="TransportVal" reversible="false" fast="false" fbc:lowerFluxBound="cobra_0_bound" fbc:upperFluxBound="R_VALt5m_upper_bound">
        <listOfReactants>
          <speciesReference species="M_val__L_c" stoichiometry="1" constant="true"/>
        </listOfReactants>
        <listOfProducts>
          <speciesReference species="M_val__L_m" stoichiometry="1" constant="true"/>
        </listOfProducts>
      </reaction>
      <reaction id="R_PGCD" name="PHGDH" reversible="false" fast="false" fbc:lowerFluxBound="cobra_0_bound" fbc:upperFluxBound="R_PGCD_upper_bound">
        <listOfReactants>
          <speciesReference species="M_3pg_c" stoichiometry="1" constant="true"/>
          <speciesReference species="M_nad_c" stoichiometry="1" constant="true"/>
        </listOfReactants>
        <listOfProducts>
          <speciesReference species="M_nadh_c" stoichiometry="1" constant="true"/>
          <speciesReference species="M_h_c" stoichiometry="1" constant="true"/>
          <speciesReference species="M_3php_c" stoichiometry="1" constant="true"/>
        </listOfProducts>
        <fbc:geneProductAssociation>
          <fbc:geneProductRef fbc:geneProduct="G_HGNC__58__8923"/>
        </fbc:geneProductAssociation>
      </reaction>
      <reaction id="R_PSERT" name="PSAT1" reversible="false" fast="false" fbc:lowerFluxBound="cobra_0_bound" fbc:upperFluxBound="R_PSERT_upper_bound">
        <listOfReactants>
          <speciesReference species="M_glu__L_c" stoichiometry="1" constant="true"/>
          <speciesReference species="M_3php_c" stoichiometry="1" constant="true"/>
        </listOfReactants>
        <listOfProducts>
          <speciesReference species="M_akg_c" stoichiometry="1" constant="true"/>
          <speciesReference species="M_pser__L_c" stoichiometry="1" constant="true"/>
        </listOfProducts>
        <fbc:geneProductAssociation>
          <fbc:geneProductRef fbc:geneProduct="G_HGNC__58__19129"/>
        </fbc:geneProductAssociation>
      </reaction>
      <reaction id="R_PSP_L" name="PSPH" reversible="false" fast="false" fbc:lowerFluxBound="cobra_0_bound" fbc:upperFluxBound="R_PSP_L_upper_bound">
        <listOfReactants>
          <speciesReference species="M_h2o_c" stoichiometry="1" constant="true"/>
          <speciesReference species="M_pser__L_c" stoichiometry="1" constant="true"/>
        </listOfReactants>
        <listOfProducts>
          <speciesReference species="M_pi_c" stoichiometry="1" constant="true"/>
          <speciesReference species="M_ser__L_c" stoichiometry="1" constant="true"/>
        </listOfProducts>
        <fbc:geneProductAssociation>
          <fbc:geneProductRef fbc:geneProduct="G_HGNC__58__9577"/>
        </fbc:geneProductAssociation>
      </reaction>
      <reaction id="R_GHMT2r_f" name="cSHMT" reversible="false" fast="false" fbc:lowerFluxBound="cobra_0_bound" fbc:upperFluxBound="R_GHMT2r_f_upper_bound">
        <listOfReactants>
          <speciesReference species="M_ser__L_c" stoichiometry="1" constant="true"/>
          <speciesReference species="M_thf_c" stoichiometry="1" constant="true"/>
        </listOfReactants>
        <listOfProducts>
          <speciesReference species="M_h2o_c" stoichiometry="1" constant="true"/>
          <speciesReference species="M_gly_c" stoichiometry="1" constant="true"/>
          <speciesReference species="M_mlthf_c" stoichiometry="1" constant="true"/>
        </listOfProducts>
        <fbc:geneProductAssociation>
          <fbc:geneProductRef fbc:geneProduct="G_HGNC__58__10850"/>
        </fbc:geneProductAssociation>
      </reaction>
      <reaction id="R_SERD_L" name="SDS" reversible="false" fast="false" fbc:lowerFluxBound="cobra_0_bound" fbc:upperFluxBound="R_SERD_L_upper_bound">
        <listOfReactants>
          <speciesReference species="M_ser__L_c" stoichiometry="1" constant="true"/>
        </listOfReactants>
        <listOfProducts>
          <speciesReference species="M_pyr_c" stoichiometry="1" constant="true"/>
          <speciesReference species="M_nh4_c" stoichiometry="1" constant="true"/>
        </listOfProducts>
        <fbc:geneProductAssociation>
          <fbc:or>
            <fbc:geneProductRef fbc:geneProduct="G_HGNC__58__10691"/>
            <fbc:geneProductRef fbc:geneProduct="G_HGNC__58__30404"/>
          </fbc:or>
        </fbc:geneProductAssociation>
      </reaction>
      <reaction id="R_ALATA_L_f" name="GPT" reversible="false" fast="false" fbc:lowerFluxBound="cobra_0_bound" fbc:upperFluxBound="R_ALATA_L_f_upper_bound">
        <listOfReactants>
          <speciesReference species="M_pyr_c" stoichiometry="1" constant="true"/>
          <speciesReference species="M_glu__L_c" stoichiometry="1" constant="true"/>
        </listOfReactants>
        <listOfProducts>
          <speciesReference species="M_akg_c" stoichiometry="1" constant="true"/>
          <speciesReference species="M_ala__L_c" stoichiometry="1" constant="true"/>
        </listOfProducts>
        <fbc:geneProductAssociation>
          <fbc:or>
            <fbc:geneProductRef fbc:geneProduct="G_HGNC__58__18062"/>
            <fbc:geneProductRef fbc:geneProduct="G_HGNC__58__4552"/>
          </fbc:or>
        </fbc:geneProductAssociation>
      </reaction>
      <reaction id="R_r1435" name="TransportSer" reversible="false" fast="false" fbc:lowerFluxBound="cobra_0_bound" fbc:upperFluxBound="R_r1435_upper_bound">
        <listOfReactants>
          <speciesReference species="M_ser__L_c" stoichiometry="1" constant="true"/>
        </listOfReactants>
        <listOfProducts>
          <speciesReference species="M_ser__L_m" stoichiometry="1" constant="true"/>
        </listOfProducts>
      </reaction>
      <reaction id="R_GLYtm_r" name="TransportGly" reversible="false" fast="false" fbc:lowerFluxBound="cobra_0_bound" fbc:upperFluxBound="R_GLYtm_r_upper_bound">
        <listOfReactants>
          <speciesReference species="M_gly_m" stoichiometry="1" constant="true"/>
        </listOfReactants>
        <listOfProducts>
          <speciesReference species="M_gly_c" stoichiometry="1" constant="true"/>
        </listOfProducts>
      </reaction>
      <reaction id="R_GHMT2rm" name="mSHMT" reversible="false" fast="false" fbc:lowerFluxBound="cobra_0_bound" fbc:upperFluxBound="R_GHMT2rm_upper_bound">
        <listOfReactants>
          <speciesReference species="M_ser__L_m" stoichiometry="1" constant="true"/>
          <speciesReference species="M_thf_m" stoichiometry="1" constant="true"/>
        </listOfReactants>
        <listOfProducts>
          <speciesReference species="M_h2o_m" stoichiometry="1" constant="true"/>
          <speciesReference species="M_gly_m" stoichiometry="1" constant="true"/>
          <speciesReference species="M_mlthf_m" stoichiometry="1" constant="true"/>
        </listOfProducts>
        <fbc:geneProductAssociation>
          <fbc:geneProductRef fbc:geneProduct="G_HGNC__58__10852"/>
        </fbc:geneProductAssociation>
      </reaction>
      <reaction id="R_MLTHFtm_r" name="mlthf Transport" reversible="false" fast="false" fbc:lowerFluxBound="cobra_0_bound" fbc:upperFluxBound="R_MLTHFtm_r_upper_bound">
        <listOfReactants>
          <speciesReference species="M_mlthf_m" stoichiometry="1" constant="true"/>
        </listOfReactants>
        <listOfProducts>
          <speciesReference species="M_mlthf_c" stoichiometry="1" constant="true"/>
        </listOfProducts>
      </reaction>
      <reaction id="R_r0962" name="Transport_folate" reversible="false" fast="false" fbc:lowerFluxBound="cobra_0_bound" fbc:upperFluxBound="R_r0962_upper_bound">
        <listOfReactants>
          <speciesReference species="M_fol_c" stoichiometry="1" constant="true"/>
        </listOfReactants>
        <listOfProducts>
          <speciesReference species="M_fol_m" stoichiometry="1" constant="true"/>
        </listOfProducts>
        <fbc:geneProductAssociation>
          <fbc:geneProductRef fbc:geneProduct="G_HGNC__58__29683"/>
        </fbc:geneProductAssociation>
      </reaction>
      <reaction id="R_FORtm_r" name="TransportFormate" reversible="false" fast="false" fbc:lowerFluxBound="cobra_0_bound" fbc:upperFluxBound="R_FORtm_r_upper_bound">
        <listOfReactants>
          <speciesReference species="M_for_c" stoichiometry="1" constant="true"/>
        </listOfReactants>
        <listOfProducts>
          <speciesReference species="M_for_m" stoichiometry="1" constant="true"/>
        </listOfProducts>
      </reaction>
      <reaction id="R_r0514" name="DHFRL1_DHFR_5" reversible="false" fast="false" fbc:lowerFluxBound="cobra_0_bound" fbc:upperFluxBound="R_r0514_upper_bound">
        <listOfReactants>
          <speciesReference species="M_nadph_m" stoichiometry="1" constant="true"/>
          <speciesReference species="M_fol_m" stoichiometry="1" constant="true"/>
        </listOfReactants>
        <listOfProducts>
          <speciesReference species="M_nadp_m" stoichiometry="1" constant="true"/>
          <speciesReference species="M_dhf_m" stoichiometry="1" constant="true"/>
        </listOfProducts>
        <fbc:geneProductAssociation>
          <fbc:geneProductRef fbc:geneProduct="G_HGNC__58__2861"/>
        </fbc:geneProductAssociation>
      </reaction>
      <reaction id="R_DHFRim" name="DHFRL1_DHFR_6" reversible="false" fast="false" fbc:lowerFluxBound="cobra_0_bound" fbc:upperFluxBound="R_DHFRim_upper_bound">
        <listOfReactants>
          <speciesReference species="M_h_m" stoichiometry="1" constant="true"/>
          <speciesReference species="M_nadph_m" stoichiometry="1" constant="true"/>
          <speciesReference species="M_dhf_m" stoichiometry="1" constant="true"/>
        </listOfReactants>
        <listOfProducts>
          <speciesReference species="M_nadp_m" stoichiometry="1" constant="true"/>
          <speciesReference species="M_thf_m" stoichiometry="1" constant="true"/>
        </listOfProducts>
        <fbc:geneProductAssociation>
          <fbc:geneProductRef fbc:geneProduct="G_HGNC__58__2861"/>
        </fbc:geneProductAssociation>
      </reaction>
      <reaction id="R_FTHFLmi" name="mMTHFD1" reversible="false" fast="false" fbc:lowerFluxBound="cobra_0_bound" fbc:upperFluxBound="R_FTHFLmi_upper_bound">
        <listOfReactants>
          <speciesReference species="M_atp_m" stoichiometry="1" constant="true"/>
          <speciesReference species="M_thf_m" stoichiometry="1" constant="true"/>
          <speciesReference species="M_for_m" stoichiometry="1" constant="true"/>
        </listOfReactants>
        <listOfProducts>
          <speciesReference species="M_adp_m" stoichiometry="1" constant="true"/>
          <speciesReference species="M_pi_m" stoichiometry="1" constant="true"/>
          <speciesReference species="M_10fthf_m" stoichiometry="1" constant="true"/>
        </listOfProducts>
        <fbc:geneProductAssociation>
          <fbc:or>
            <fbc:geneProductRef fbc:geneProduct="G_HGNC__58__7432"/>
            <fbc:geneProductRef fbc:geneProduct="G_HGNC__58__21055"/>
          </fbc:or>
        </fbc:geneProductAssociation>
      </reaction>
      <reaction id="R_MTHFCm" name="mMTHFD2" reversible="false" fast="false" fbc:lowerFluxBound="cobra_0_bound" fbc:upperFluxBound="R_MTHFCm_upper_bound">
        <listOfReactants>
          <speciesReference species="M_h_m" stoichiometry="1" constant="true"/>
          <speciesReference species="M_10fthf_m" stoichiometry="1" constant="true"/>
        </listOfReactants>
        <listOfProducts>
          <speciesReference species="M_h2o_m" stoichiometry="1" constant="true"/>
          <speciesReference species="M_methf_m" stoichiometry="1" constant="true"/>
        </listOfProducts>
        <fbc:geneProductAssociation>
          <fbc:geneProductRef fbc:geneProduct="G_HGNC__58__7434"/>
        </fbc:geneProductAssociation>
      </reaction>
      <reaction id="R_MTHFDm" name="mMTHFD3" reversible="false" fast="false" fbc:lowerFluxBound="cobra_0_bound" fbc:upperFluxBound="R_MTHFDm_upper_bound">
        <listOfReactants>
          <speciesReference species="M_nadph_m" stoichiometry="1" constant="true"/>
          <speciesReference species="M_methf_m" stoichiometry="1" constant="true"/>
        </listOfReactants>
        <listOfProducts>
          <speciesReference species="M_nadp_m" stoichiometry="1" constant="true"/>
          <speciesReference species="M_mlthf_m" stoichiometry="1" constant="true"/>
        </listOfProducts>
        <fbc:geneProductAssociation>
          <fbc:or>
            <fbc:geneProductRef fbc:geneProduct="G_HGNC__58__7434"/>
            <fbc:geneProductRef fbc:geneProduct="G_HGNC__58__7432"/>
          </fbc:or>
        </fbc:geneProductAssociation>
      </reaction>
      <reaction id="R_FOLR2" name="cDHFR1" reversible="false" fast="false" fbc:lowerFluxBound="cobra_0_bound" fbc:upperFluxBound="R_FOLR2_upper_bound">
        <listOfReactants>
          <speciesReference species="M_nadph_c" stoichiometry="1" constant="true"/>
          <speciesReference species="M_fol_c" stoichiometry="1" constant="true"/>
        </listOfReactants>
        <listOfProducts>
          <speciesReference species="M_nadp_c" stoichiometry="1" constant="true"/>
          <speciesReference species="M_dhf_c" stoichiometry="1" constant="true"/>
        </listOfProducts>
        <fbc:geneProductAssociation>
          <fbc:geneProductRef fbc:geneProduct="G_HGNC__58__2861"/>
        </fbc:geneProductAssociation>
      </reaction>
      <reaction id="R_DHFR" name="cDHFR2" reversible="false" fast="false" fbc:lowerFluxBound="cobra_0_bound" fbc:upperFluxBound="R_DHFR_upper_bound">
        <listOfReactants>
          <speciesReference species="M_h_c" stoichiometry="1" constant="true"/>
          <speciesReference species="M_nadph_c" stoichiometry="1" constant="true"/>
          <speciesReference species="M_dhf_c" stoichiometry="1" constant="true"/>
        </listOfReactants>
        <listOfProducts>
          <speciesReference species="M_nadp_c" stoichiometry="1" constant="true"/>
          <speciesReference species="M_thf_c" stoichiometry="1" constant="true"/>
        </listOfProducts>
        <fbc:geneProductAssociation>
          <fbc:geneProductRef fbc:geneProduct="G_HGNC__58__2861"/>
        </fbc:geneProductAssociation>
      </reaction>
      <reaction id="R_FTHFLi" name="cMTHFD1" reversible="false" fast="false" fbc:lowerFluxBound="cobra_0_bound" fbc:upperFluxBound="R_FTHFLi_upper_bound">
        <listOfReactants>
          <speciesReference species="M_atp_c" stoichiometry="1" constant="true"/>
          <speciesReference species="M_thf_c" stoichiometry="1" constant="true"/>
          <speciesReference species="M_for_c" stoichiometry="1" constant="true"/>
        </listOfReactants>
        <listOfProducts>
          <speciesReference species="M_adp_c" stoichiometry="1" constant="true"/>
          <speciesReference species="M_pi_c" stoichiometry="1" constant="true"/>
          <speciesReference species="M_10fthf_c" stoichiometry="1" constant="true"/>
        </listOfProducts>
        <fbc:geneProductAssociation>
          <fbc:geneProductRef fbc:geneProduct="G_HGNC__58__7432"/>
        </fbc:geneProductAssociation>
      </reaction>
      <reaction id="R_FTHFDH" name="cMTHFD2" reversible="false" fast="false" fbc:lowerFluxBound="cobra_0_bound" fbc:upperFluxBound="R_FTHFDH_upper_bound">
        <listOfReactants>
          <speciesReference species="M_h2o_c" stoichiometry="1" constant="true"/>
          <speciesReference species="M_nadp_c" stoichiometry="1" constant="true"/>
          <speciesReference species="M_10fthf_c" stoichiometry="1" constant="true"/>
        </listOfReactants>
        <listOfProducts>
          <speciesReference species="M_co2_c" stoichiometry="1" constant="true"/>
          <speciesReference species="M_h_c" stoichiometry="1" constant="true"/>
          <speciesReference species="M_nadph_c" stoichiometry="1" constant="true"/>
          <speciesReference species="M_thf_c" stoichiometry="1" constant="true"/>
        </listOfProducts>
        <fbc:geneProductAssociation>
          <fbc:or>
            <fbc:geneProductRef fbc:geneProduct="G_HGNC__58__26777"/>
            <fbc:geneProductRef fbc:geneProduct="G_HGNC__58__3978"/>
          </fbc:or>
        </fbc:geneProductAssociation>
      </reaction>
      <reaction id="R_MTHFC_f" name="cMTHFD3" reversible="false" fast="false" fbc:lowerFluxBound="cobra_0_bound" fbc:upperFluxBound="R_MTHFC_f_upper_bound">
        <listOfReactants>
          <speciesReference species="M_h_c" stoichiometry="1" constant="true"/>
          <speciesReference species="M_10fthf_c" stoichiometry="1" constant="true"/>
        </listOfReactants>
        <listOfProducts>
          <speciesReference species="M_h2o_c" stoichiometry="1" constant="true"/>
          <speciesReference species="M_methf_c" stoichiometry="1" constant="true"/>
        </listOfProducts>
        <fbc:geneProductAssociation>
          <fbc:geneProductRef fbc:geneProduct="G_HGNC__58__7432"/>
        </fbc:geneProductAssociation>
      </reaction>
      <reaction id="R_MTHFD" name="cMTHFD4" reversible="false" fast="false" fbc:lowerFluxBound="cobra_0_bound" fbc:upperFluxBound="cobra_default_ub">
        <listOfReactants>
          <speciesReference species="M_nadph_c" stoichiometry="1" constant="true"/>
          <speciesReference species="M_methf_c" stoichiometry="1" constant="true"/>
        </listOfReactants>
        <listOfProducts>
          <speciesReference species="M_nadp_c" stoichiometry="1" constant="true"/>
          <speciesReference species="M_mlthf_c" stoichiometry="1" constant="true"/>
        </listOfProducts>
        <fbc:geneProductAssociation>
          <fbc:or>
            <fbc:geneProductRef fbc:geneProduct="G_HGNC__58__7432"/>
            <fbc:geneProductRef fbc:geneProduct="G_HGNC__58__7436"/>
          </fbc:or>
        </fbc:geneProductAssociation>
      </reaction>
      <reaction id="R_MTHFD2i_f" name="cMTHFD5" reversible="false" fast="false" fbc:lowerFluxBound="cobra_0_bound" fbc:upperFluxBound="R_MTHFD2i_f_upper_bound">
        <listOfReactants>
          <speciesReference species="M_nadh_c" stoichiometry="1" constant="true"/>
          <speciesReference species="M_methf_c" stoichiometry="1" constant="true"/>
        </listOfReactants>
        <listOfProducts>
          <speciesReference species="M_nad_c" stoichiometry="1" constant="true"/>
          <speciesReference species="M_mlthf_c" stoichiometry="1" constant="true"/>
        </listOfProducts>
        <fbc:geneProductAssociation>
          <fbc:or>
            <fbc:geneProductRef fbc:geneProduct="G_HGNC__58__7434"/>
            <fbc:geneProductRef fbc:geneProduct="G_HGNC__58__31865"/>
          </fbc:or>
        </fbc:geneProductAssociation>
      </reaction>
      <reaction id="R_ACACT1r" name="cACAT" reversible="false" fast="false" fbc:lowerFluxBound="cobra_0_bound" fbc:upperFluxBound="R_ACACT1r_upper_bound">
        <listOfReactants>
          <speciesReference species="M_accoa_c" stoichiometry="2" constant="true"/>
        </listOfReactants>
        <listOfProducts>
          <speciesReference species="M_coa_c" stoichiometry="1" constant="true"/>
          <speciesReference species="M_aacoa_c" stoichiometry="1" constant="true"/>
        </listOfProducts>
        <fbc:geneProductAssociation>
          <fbc:geneProductRef fbc:geneProduct="G_HGNC__58__94"/>
        </fbc:geneProductAssociation>
      </reaction>
      <reaction id="R_HMGCOAS" name="cHMGCS" reversible="false" fast="false" fbc:lowerFluxBound="cobra_0_bound" fbc:upperFluxBound="R_HMGCOAS_upper_bound">
        <listOfReactants>
          <speciesReference species="M_accoa_c" stoichiometry="1" constant="true"/>
          <speciesReference species="M_h2o_c" stoichiometry="1" constant="true"/>
          <speciesReference species="M_aacoa_c" stoichiometry="1" constant="true"/>
        </listOfReactants>
        <listOfProducts>
          <speciesReference species="M_coa_c" stoichiometry="1" constant="true"/>
          <speciesReference species="M_h_c" stoichiometry="1" constant="true"/>
          <speciesReference species="M_hmgcoa_c" stoichiometry="1" constant="true"/>
        </listOfProducts>
        <fbc:geneProductAssociation>
          <fbc:geneProductRef fbc:geneProduct="G_HGNC__58__5007"/>
        </fbc:geneProductAssociation>
      </reaction>
      <reaction id="R_HMGCOAR" name="Hydroxymethylglutaryl CoA reductase" reversible="false" fast="false" fbc:lowerFluxBound="cobra_0_bound" fbc:upperFluxBound="R_HMGCOAR_upper_bound">
        <listOfReactants>
          <speciesReference species="M_h_c" stoichiometry="2" constant="true"/>
          <speciesReference species="M_nadph_c" stoichiometry="2" constant="true"/>
          <speciesReference species="M_hmgcoa_c" stoichiometry="1" constant="true"/>
        </listOfReactants>
        <listOfProducts>
          <speciesReference species="M_coa_c" stoichiometry="1" constant="true"/>
          <speciesReference species="M_nadp_c" stoichiometry="2" constant="true"/>
          <speciesReference species="M_mev__R_c" stoichiometry="1" constant="true"/>
        </listOfProducts>
        <fbc:geneProductAssociation>
          <fbc:geneProductRef fbc:geneProduct="G_HGNC__58__5006"/>
        </fbc:geneProductAssociation>
      </reaction>
      <reaction id="R_MEVK1" name="Mevalonate kinase  atp" reversible="false" fast="false" fbc:lowerFluxBound="cobra_0_bound" fbc:upperFluxBound="R_MEVK1_upper_bound">
        <listOfReactants>
          <speciesReference species="M_atp_c" stoichiometry="1" constant="true"/>
          <speciesReference species="M_mev__R_c" stoichiometry="1" constant="true"/>
        </listOfReactants>
        <listOfProducts>
          <speciesReference species="M_adp_c" stoichiometry="1" constant="true"/>
          <speciesReference species="M_h_c" stoichiometry="1" constant="true"/>
          <speciesReference species="M_5pmev_c" stoichiometry="1" constant="true"/>
        </listOfProducts>
        <fbc:geneProductAssociation>
          <fbc:geneProductRef fbc:geneProduct="G_HGNC__58__7530"/>
        </fbc:geneProductAssociation>
      </reaction>
      <reaction id="R_PMEVK" name="Phosphomevalonate kinase" reversible="false" fast="false" fbc:lowerFluxBound="cobra_0_bound" fbc:upperFluxBound="R_PMEVK_upper_bound">
        <listOfReactants>
          <speciesReference species="M_atp_c" stoichiometry="1" constant="true"/>
          <speciesReference species="M_5pmev_c" stoichiometry="1" constant="true"/>
        </listOfReactants>
        <listOfProducts>
          <speciesReference species="M_adp_c" stoichiometry="1" constant="true"/>
          <speciesReference species="M_5dpmev_c" stoichiometry="1" constant="true"/>
        </listOfProducts>
        <fbc:geneProductAssociation>
          <fbc:geneProductRef fbc:geneProduct="G_HGNC__58__9141"/>
        </fbc:geneProductAssociation>
      </reaction>
      <reaction id="R_IPDDI" name="Isopentenyl-diphosphate D-isomerase" reversible="false" fast="false" fbc:lowerFluxBound="cobra_0_bound" fbc:upperFluxBound="R_IPDDI_upper_bound">
        <listOfReactants>
          <speciesReference species="M_ipdp_c" stoichiometry="1" constant="true"/>
        </listOfReactants>
        <listOfProducts>
          <speciesReference species="M_dmpp_c" stoichiometry="1" constant="true"/>
        </listOfProducts>
        <fbc:geneProductAssociation>
          <fbc:or>
            <fbc:geneProductRef fbc:geneProduct="G_HGNC__58__5387"/>
            <fbc:geneProductRef fbc:geneProduct="G_HGNC__58__23487"/>
          </fbc:or>
        </fbc:geneProductAssociation>
      </reaction>
      <reaction id="R_DPMVD" name="Diphosphomevalonate decarboxylase" reversible="false" fast="false" fbc:lowerFluxBound="cobra_0_bound" fbc:upperFluxBound="R_DPMVD_upper_bound">
        <listOfReactants>
          <speciesReference species="M_atp_c" stoichiometry="1" constant="true"/>
          <speciesReference species="M_5dpmev_c" stoichiometry="1" constant="true"/>
        </listOfReactants>
        <listOfProducts>
          <speciesReference species="M_adp_c" stoichiometry="1" constant="true"/>
          <speciesReference species="M_co2_c" stoichiometry="1" constant="true"/>
          <speciesReference species="M_pi_c" stoichiometry="1" constant="true"/>
          <speciesReference species="M_ipdp_c" stoichiometry="1" constant="true"/>
        </listOfProducts>
        <fbc:geneProductAssociation>
          <fbc:geneProductRef fbc:geneProduct="G_HGNC__58__7529"/>
        </fbc:geneProductAssociation>
      </reaction>
      <reaction id="R_DMATT" name="Dimethylallyltranstransferase" reversible="false" fast="false" fbc:lowerFluxBound="cobra_0_bound" fbc:upperFluxBound="R_DMATT_upper_bound">
        <listOfReactants>
          <speciesReference species="M_ipdp_c" stoichiometry="1" constant="true"/>
          <speciesReference species="M_dmpp_c" stoichiometry="1" constant="true"/>
        </listOfReactants>
        <listOfProducts>
          <speciesReference species="M_ppi_c" stoichiometry="1" constant="true"/>
          <speciesReference species="M_grdp_c" stoichiometry="1" constant="true"/>
        </listOfProducts>
        <fbc:geneProductAssociation>
          <fbc:geneProductRef fbc:geneProduct="G_HGNC__58__4249"/>
        </fbc:geneProductAssociation>
      </reaction>
      <reaction id="R_GRTT" name="Geranyltranstransferase" reversible="false" fast="false" fbc:lowerFluxBound="cobra_0_bound" fbc:upperFluxBound="R_GRTT_upper_bound">
        <listOfReactants>
          <speciesReference species="M_ipdp_c" stoichiometry="1" constant="true"/>
          <speciesReference species="M_grdp_c" stoichiometry="1" constant="true"/>
        </listOfReactants>
        <listOfProducts>
          <speciesReference species="M_ppi_c" stoichiometry="1" constant="true"/>
          <speciesReference species="M_frdp_c" stoichiometry="1" constant="true"/>
        </listOfProducts>
        <fbc:geneProductAssociation>
          <fbc:geneProductRef fbc:geneProduct="G_HGNC__58__4249"/>
        </fbc:geneProductAssociation>
      </reaction>
      <reaction id="R_HMR_1465" name="Farnesyl-Diphosphate:Farnesyl-Diphosphate Farnesyltransferase" reversible="false" fast="false" fbc:lowerFluxBound="cobra_0_bound" fbc:upperFluxBound="R_HMR_1465_upper_bound">
        <listOfReactants>
          <speciesReference species="M_frdp_c" stoichiometry="2" constant="true"/>
        </listOfReactants>
        <listOfProducts>
          <speciesReference species="M_ppi_c" stoichiometry="1" constant="true"/>
          <speciesReference species="M_HC01118_c" stoichiometry="1" constant="true"/>
        </listOfProducts>
        <fbc:geneProductAssociation>
          <fbc:geneProductRef fbc:geneProduct="G_HGNC__58__3629"/>
        </fbc:geneProductAssociation>
      </reaction>
      <reaction id="R_HMR_1467" name="Presqualene-Diphosphate Diphosphate-Lyase (Reducing, Squalene-Forming)" reversible="false" fast="false" fbc:lowerFluxBound="cobra_0_bound" fbc:upperFluxBound="R_HMR_1467_upper_bound">
        <listOfReactants>
          <speciesReference species="M_h_c" stoichiometry="1" constant="true"/>
          <speciesReference species="M_nadph_c" stoichiometry="1" constant="true"/>
          <speciesReference species="M_HC01118_c" stoichiometry="1" constant="true"/>
        </listOfReactants>
        <listOfProducts>
          <speciesReference species="M_ppi_c" stoichiometry="1" constant="true"/>
          <speciesReference species="M_nadp_c" stoichiometry="1" constant="true"/>
          <speciesReference species="M_sql_c" stoichiometry="1" constant="true"/>
        </listOfProducts>
        <fbc:geneProductAssociation>
          <fbc:geneProductRef fbc:geneProduct="G_HGNC__58__3629"/>
        </fbc:geneProductAssociation>
      </reaction>
      <reaction id="R_SMO" name="Squalene monooxygenase" reversible="false" fast="false" fbc:lowerFluxBound="cobra_0_bound" fbc:upperFluxBound="R_SMO_upper_bound">
        <listOfReactants>
          <speciesReference species="M_h_c" stoichiometry="1" constant="true"/>
          <speciesReference species="M_nadph_c" stoichiometry="1" constant="true"/>
          <speciesReference species="M_o2_c" stoichiometry="1" constant="true"/>
          <speciesReference species="M_sql_c" stoichiometry="1" constant="true"/>
        </listOfReactants>
        <listOfProducts>
          <speciesReference species="M_h2o_c" stoichiometry="1" constant="true"/>
          <speciesReference species="M_nadp_c" stoichiometry="1" constant="true"/>
          <speciesReference species="M_Ssq23epx_c" stoichiometry="1" constant="true"/>
        </listOfProducts>
        <fbc:geneProductAssociation>
          <fbc:geneProductRef fbc:geneProduct="G_HGNC__58__11279"/>
        </fbc:geneProductAssociation>
      </reaction>
      <reaction id="R_LNSTLS" name="Lanosterol synthase" reversible="false" fast="false" fbc:lowerFluxBound="cobra_0_bound" fbc:upperFluxBound="R_LNSTLS_upper_bound">
        <listOfReactants>
          <speciesReference species="M_Ssq23epx_c" stoichiometry="1" constant="true"/>
        </listOfReactants>
        <listOfProducts>
          <speciesReference species="M_lanost_c" stoichiometry="1" constant="true"/>
        </listOfProducts>
        <fbc:geneProductAssociation>
          <fbc:geneProductRef fbc:geneProduct="G_HGNC__58__6708"/>
        </fbc:geneProductAssociation>
      </reaction>
      <reaction id="R_HMR_1477" name="Sterol 14Alpha-Demethylase" reversible="false" fast="false" fbc:lowerFluxBound="cobra_0_bound" fbc:upperFluxBound="R_HMR_1477_upper_bound">
        <listOfReactants>
          <speciesReference species="M_h_c" stoichiometry="1" constant="true"/>
          <speciesReference species="M_nadph_c" stoichiometry="1" constant="true"/>
          <speciesReference species="M_o2_c" stoichiometry="1" constant="true"/>
          <speciesReference species="M_lanost_c" stoichiometry="1" constant="true"/>
        </listOfReactants>
        <listOfProducts>
          <speciesReference species="M_h2o_c" stoichiometry="1" constant="true"/>
          <speciesReference species="M_nadp_c" stoichiometry="1" constant="true"/>
          <speciesReference species="M_M00939_c" stoichiometry="1" constant="true"/>
        </listOfProducts>
        <fbc:geneProductAssociation>
          <fbc:geneProductRef fbc:geneProduct="G_HGNC__58__2649"/>
        </fbc:geneProductAssociation>
      </reaction>
      <reaction id="R_HMR_1478" name="Sterol 14Alpha-Demethylase" reversible="false" fast="false" fbc:lowerFluxBound="cobra_0_bound" fbc:upperFluxBound="R_HMR_1478_upper_bound">
        <listOfReactants>
          <speciesReference species="M_h_c" stoichiometry="1" constant="true"/>
          <speciesReference species="M_nadph_c" stoichiometry="1" constant="true"/>
          <speciesReference species="M_o2_c" stoichiometry="1" constant="true"/>
          <speciesReference species="M_M00939_c" stoichiometry="1" constant="true"/>
        </listOfReactants>
        <listOfProducts>
          <speciesReference species="M_h2o_c" stoichiometry="2" constant="true"/>
          <speciesReference species="M_nadp_c" stoichiometry="1" constant="true"/>
          <speciesReference species="M_M00937_c" stoichiometry="1" constant="true"/>
        </listOfProducts>
        <fbc:geneProductAssociation>
          <fbc:geneProductRef fbc:geneProduct="G_HGNC__58__2649"/>
        </fbc:geneProductAssociation>
      </reaction>
      <reaction id="R_HMR_1479" name="Sterol 14Alpha-Demethylase" reversible="false" fast="false" fbc:lowerFluxBound="cobra_0_bound" fbc:upperFluxBound="R_HMR_1479_upper_bound">
        <listOfReactants>
          <speciesReference species="M_nadph_c" stoichiometry="1" constant="true"/>
          <speciesReference species="M_o2_c" stoichiometry="1" constant="true"/>
          <speciesReference species="M_M00937_c" stoichiometry="1" constant="true"/>
        </listOfReactants>
        <listOfProducts>
          <speciesReference species="M_h2o_c" stoichiometry="1" constant="true"/>
          <speciesReference species="M_nadp_c" stoichiometry="1" constant="true"/>
          <speciesReference species="M_for_c" stoichiometry="1" constant="true"/>
          <speciesReference species="M_44mctr_c" stoichiometry="1" constant="true"/>
        </listOfProducts>
        <fbc:geneProductAssociation>
          <fbc:geneProductRef fbc:geneProduct="G_HGNC__58__2649"/>
        </fbc:geneProductAssociation>
      </reaction>
      <reaction id="R_C14STR" name="C 14 sterol reductase" reversible="false" fast="false" fbc:lowerFluxBound="cobra_0_bound" fbc:upperFluxBound="R_C14STR_upper_bound">
        <listOfReactants>
          <speciesReference species="M_h_c" stoichiometry="1" constant="true"/>
          <speciesReference species="M_nadph_c" stoichiometry="1" constant="true"/>
          <speciesReference species="M_44mctr_c" stoichiometry="1" constant="true"/>
        </listOfReactants>
        <listOfProducts>
          <speciesReference species="M_nadp_c" stoichiometry="1" constant="true"/>
          <speciesReference species="M_44mzym_c" stoichiometry="1" constant="true"/>
        </listOfProducts>
        <fbc:geneProductAssociation>
          <fbc:or>
            <fbc:geneProductRef fbc:geneProduct="G_HGNC__58__6518"/>
            <fbc:geneProductRef fbc:geneProduct="G_HGNC__58__11863"/>
          </fbc:or>
        </fbc:geneProductAssociation>
      </reaction>
      <reaction id="R_HMR_1490" name="Methylsterol Monooxygenase" reversible="false" fast="false" fbc:lowerFluxBound="cobra_0_bound" fbc:upperFluxBound="R_HMR_1490_upper_bound">
        <listOfReactants>
          <speciesReference species="M_h_c" stoichiometry="1" constant="true"/>
          <speciesReference species="M_nadph_c" stoichiometry="1" constant="true"/>
          <speciesReference species="M_o2_c" stoichiometry="1" constant="true"/>
          <speciesReference species="M_44mzym_c" stoichiometry="1" constant="true"/>
        </listOfReactants>
        <listOfProducts>
          <speciesReference species="M_h2o_c" stoichiometry="1" constant="true"/>
          <speciesReference species="M_nadp_c" stoichiometry="1" constant="true"/>
          <speciesReference species="M_M00961_c" stoichiometry="1" constant="true"/>
        </listOfProducts>
        <fbc:geneProductAssociation>
          <fbc:or>
            <fbc:geneProductRef fbc:geneProduct="G_HGNC__58__10545"/>
            <fbc:geneProductRef fbc:geneProduct="G_HGNC__58__1334"/>
          </fbc:or>
        </fbc:geneProductAssociation>
      </reaction>
      <reaction id="R_HMR_1493" name="Methylsterol Monooxygenase" reversible="false" fast="false" fbc:lowerFluxBound="cobra_0_bound" fbc:upperFluxBound="R_HMR_1493_upper_bound">
        <listOfReactants>
          <speciesReference species="M_h_c" stoichiometry="1" constant="true"/>
          <speciesReference species="M_nadph_c" stoichiometry="1" constant="true"/>
          <speciesReference species="M_o2_c" stoichiometry="1" constant="true"/>
          <speciesReference species="M_M00961_c" stoichiometry="1" constant="true"/>
        </listOfReactants>
        <listOfProducts>
          <speciesReference species="M_h2o_c" stoichiometry="2" constant="true"/>
          <speciesReference species="M_nadp_c" stoichiometry="1" constant="true"/>
          <speciesReference species="M_M00957_c" stoichiometry="1" constant="true"/>
        </listOfProducts>
        <fbc:geneProductAssociation>
          <fbc:or>
            <fbc:geneProductRef fbc:geneProduct="G_HGNC__58__10545"/>
            <fbc:geneProductRef fbc:geneProduct="G_HGNC__58__1334"/>
          </fbc:or>
        </fbc:geneProductAssociation>
      </reaction>
      <reaction id="R_HMR_1494" name="Methylsterol Monooxygenase" reversible="false" fast="false" fbc:lowerFluxBound="cobra_0_bound" fbc:upperFluxBound="R_HMR_1494_upper_bound">
        <listOfReactants>
          <speciesReference species="M_h_c" stoichiometry="1" constant="true"/>
          <speciesReference species="M_nadph_c" stoichiometry="1" constant="true"/>
          <speciesReference species="M_o2_c" stoichiometry="1" constant="true"/>
          <speciesReference species="M_M00957_c" stoichiometry="1" constant="true"/>
        </listOfReactants>
        <listOfProducts>
          <speciesReference species="M_h2o_c" stoichiometry="1" constant="true"/>
          <speciesReference species="M_nadp_c" stoichiometry="1" constant="true"/>
          <speciesReference species="M_4mzym_int1_c" stoichiometry="1" constant="true"/>
        </listOfProducts>
        <fbc:geneProductAssociation>
          <fbc:or>
            <fbc:geneProductRef fbc:geneProduct="G_HGNC__58__10545"/>
            <fbc:geneProductRef fbc:geneProduct="G_HGNC__58__1334"/>
          </fbc:or>
        </fbc:geneProductAssociation>
      </reaction>
      <reaction id="R_C3STDH1" name="C 3 sterol dehydrogenase  4 methylzymosterol " reversible="false" fast="false" fbc:lowerFluxBound="cobra_0_bound" fbc:upperFluxBound="R_C3STDH1_upper_bound">
        <listOfReactants>
          <speciesReference species="M_nad_c" stoichiometry="1" constant="true"/>
          <speciesReference species="M_4mzym_int1_c" stoichiometry="1" constant="true"/>
        </listOfReactants>
        <listOfProducts>
          <speciesReference species="M_nadh_c" stoichiometry="1" constant="true"/>
          <speciesReference species="M_co2_c" stoichiometry="1" constant="true"/>
          <speciesReference species="M_h_c" stoichiometry="1" constant="true"/>
          <speciesReference species="M_4mzym_int2_c" stoichiometry="1" constant="true"/>
        </listOfProducts>
        <fbc:geneProductAssociation>
          <fbc:geneProductRef fbc:geneProduct="G_HGNC__58__13398"/>
        </fbc:geneProductAssociation>
      </reaction>
      <reaction id="R_HMR_1495" name="3Beta-Hydroxysteroid-4Alpha-Carboxylate 3-Dehydrogenase (Decarboxylating)" reversible="false" fast="false" fbc:lowerFluxBound="cobra_0_bound" fbc:upperFluxBound="R_HMR_1495_upper_bound">
        <listOfReactants>
          <speciesReference species="M_nadp_c" stoichiometry="1" constant="true"/>
          <speciesReference species="M_4mzym_int1_c" stoichiometry="1" constant="true"/>
        </listOfReactants>
        <listOfProducts>
          <speciesReference species="M_co2_c" stoichiometry="1" constant="true"/>
          <speciesReference species="M_h_c" stoichiometry="1" constant="true"/>
          <speciesReference species="M_nadph_c" stoichiometry="1" constant="true"/>
          <speciesReference species="M_4mzym_int2_c" stoichiometry="1" constant="true"/>
        </listOfProducts>
        <fbc:geneProductAssociation>
          <fbc:or>
            <fbc:geneProductRef fbc:geneProduct="G_HGNC__58__13398"/>
            <fbc:geneProductRef fbc:geneProduct="G_HGNC__58__19340"/>
          </fbc:or>
        </fbc:geneProductAssociation>
      </reaction>
      <reaction id="R_HMR_1500" name="3Beta-Hydroxysteroid 3-Dehydrogenase" reversible="false" fast="false" fbc:lowerFluxBound="cobra_0_bound" fbc:upperFluxBound="R_HMR_1500_upper_bound">
        <listOfReactants>
          <speciesReference species="M_h_c" stoichiometry="3" constant="true"/>
          <speciesReference species="M_nadp_c" stoichiometry="1" constant="true"/>
          <speciesReference species="M_4mzym_int2_c" stoichiometry="1" constant="true"/>
        </listOfReactants>
        <listOfProducts>
          <speciesReference species="M_nadph_c" stoichiometry="1" constant="true"/>
          <speciesReference species="M_HC02110_c" stoichiometry="1" constant="true"/>
        </listOfProducts>
        <fbc:geneProductAssociation>
          <fbc:geneProductRef fbc:geneProduct="G_HGNC__58__5215"/>
        </fbc:geneProductAssociation>
      </reaction>
      <reaction id="R_HMR_1502" name="Methylsterol Monooxygenase" reversible="false" fast="false" fbc:lowerFluxBound="cobra_0_bound" fbc:upperFluxBound="R_HMR_1502_upper_bound">
        <listOfReactants>
          <speciesReference species="M_h_c" stoichiometry="1" constant="true"/>
          <speciesReference species="M_nadph_c" stoichiometry="1" constant="true"/>
          <speciesReference species="M_o2_c" stoichiometry="1" constant="true"/>
          <speciesReference species="M_HC02110_c" stoichiometry="1" constant="true"/>
        </listOfReactants>
        <listOfProducts>
          <speciesReference species="M_h2o_c" stoichiometry="1" constant="true"/>
          <speciesReference species="M_nadp_c" stoichiometry="1" constant="true"/>
          <speciesReference species="M_M00963_c" stoichiometry="1" constant="true"/>
        </listOfProducts>
        <fbc:geneProductAssociation>
          <fbc:or>
            <fbc:geneProductRef fbc:geneProduct="G_HGNC__58__10545"/>
            <fbc:geneProductRef fbc:geneProduct="G_HGNC__58__1334"/>
          </fbc:or>
        </fbc:geneProductAssociation>
      </reaction>
      <reaction id="R_HMR_1503" name="Methylsterol Monooxygenase" reversible="false" fast="false" fbc:lowerFluxBound="cobra_0_bound" fbc:upperFluxBound="R_HMR_1503_upper_bound">
        <listOfReactants>
          <speciesReference species="M_h_c" stoichiometry="1" constant="true"/>
          <speciesReference species="M_nadph_c" stoichiometry="1" constant="true"/>
          <speciesReference species="M_o2_c" stoichiometry="1" constant="true"/>
          <speciesReference species="M_M00963_c" stoichiometry="1" constant="true"/>
        </listOfReactants>
        <listOfProducts>
          <speciesReference species="M_h2o_c" stoichiometry="2" constant="true"/>
          <speciesReference species="M_nadp_c" stoichiometry="1" constant="true"/>
          <speciesReference species="M_M00959_c" stoichiometry="1" constant="true"/>
        </listOfProducts>
        <fbc:geneProductAssociation>
          <fbc:or>
            <fbc:geneProductRef fbc:geneProduct="G_HGNC__58__10545"/>
            <fbc:geneProductRef fbc:geneProduct="G_HGNC__58__1334"/>
          </fbc:or>
        </fbc:geneProductAssociation>
      </reaction>
      <reaction id="R_HMR_1504" name="Methylsterol Monooxygenase" reversible="false" fast="false" fbc:lowerFluxBound="cobra_0_bound" fbc:upperFluxBound="R_HMR_1504_upper_bound">
        <listOfReactants>
          <speciesReference species="M_h_c" stoichiometry="1" constant="true"/>
          <speciesReference species="M_nadph_c" stoichiometry="1" constant="true"/>
          <speciesReference species="M_o2_c" stoichiometry="1" constant="true"/>
          <speciesReference species="M_M00959_c" stoichiometry="1" constant="true"/>
        </listOfReactants>
        <listOfProducts>
          <speciesReference species="M_h2o_c" stoichiometry="1" constant="true"/>
          <speciesReference species="M_nadp_c" stoichiometry="1" constant="true"/>
          <speciesReference species="M_M00955_c" stoichiometry="1" constant="true"/>
        </listOfProducts>
        <fbc:geneProductAssociation>
          <fbc:or>
            <fbc:geneProductRef fbc:geneProduct="G_HGNC__58__10545"/>
            <fbc:geneProductRef fbc:geneProduct="G_HGNC__58__1334"/>
          </fbc:or>
        </fbc:geneProductAssociation>
      </reaction>
      <reaction id="R_HMR_1505" name="3Beta-Hydroxysteroid-4Alpha-Carboxylate 3-Dehydrogenase (Decarboxylating)" reversible="false" fast="false" fbc:lowerFluxBound="cobra_0_bound" fbc:upperFluxBound="R_HMR_1505_upper_bound">
        <listOfReactants>
          <speciesReference species="M_nadp_c" stoichiometry="1" constant="true"/>
          <speciesReference species="M_M00955_c" stoichiometry="1" constant="true"/>
        </listOfReactants>
        <listOfProducts>
          <speciesReference species="M_co2_c" stoichiometry="1" constant="true"/>
          <speciesReference species="M_h_c" stoichiometry="1" constant="true"/>
          <speciesReference species="M_nadph_c" stoichiometry="1" constant="true"/>
          <speciesReference species="M_M01067_c" stoichiometry="1" constant="true"/>
        </listOfProducts>
        <fbc:geneProductAssociation>
          <fbc:geneProductRef fbc:geneProduct="G_HGNC__58__13398"/>
        </fbc:geneProductAssociation>
      </reaction>
      <reaction id="R_HMR_1509" name="3Beta-Hydroxysteroid 3-Dehydrogenase" reversible="false" fast="false" fbc:lowerFluxBound="cobra_0_bound" fbc:upperFluxBound="R_HMR_1509_upper_bound">
        <listOfReactants>
          <speciesReference species="M_h_c" stoichiometry="1" constant="true"/>
          <speciesReference species="M_nadph_c" stoichiometry="1" constant="true"/>
          <speciesReference species="M_M01067_c" stoichiometry="1" constant="true"/>
        </listOfReactants>
        <listOfProducts>
          <speciesReference species="M_nadp_c" stoichiometry="1" constant="true"/>
          <speciesReference species="M_zymst_c" stoichiometry="1" constant="true"/>
        </listOfProducts>
        <fbc:geneProductAssociation>
          <fbc:geneProductRef fbc:geneProduct="G_HGNC__58__5215"/>
        </fbc:geneProductAssociation>
      </reaction>
      <reaction id="R_CHLSTI_1" name="Delta8,24-cholestadien-3beta-ol delta7-delta8-isomerase" reversible="false" fast="false" fbc:lowerFluxBound="cobra_0_bound" fbc:upperFluxBound="R_CHLSTI_1_upper_bound">
        <listOfReactants>
          <speciesReference species="M_zymst_c" stoichiometry="1" constant="true"/>
        </listOfReactants>
        <listOfProducts>
          <speciesReference species="M_chlstol_c" stoichiometry="1" constant="true"/>
        </listOfProducts>
        <fbc:geneProductAssociation>
          <fbc:geneProductRef fbc:geneProduct="G_HGNC__58__3133"/>
        </fbc:geneProductAssociation>
      </reaction>
      <reaction id="R_HMR_1516" name="HMR 1516" reversible="false" fast="false" fbc:lowerFluxBound="cobra_0_bound" fbc:upperFluxBound="R_HMR_1516_upper_bound">
        <listOfReactants>
          <speciesReference species="M_h_c" stoichiometry="1" constant="true"/>
          <speciesReference species="M_nadph_c" stoichiometry="1" constant="true"/>
          <speciesReference species="M_o2_c" stoichiometry="1" constant="true"/>
          <speciesReference species="M_chlstol_c" stoichiometry="1" constant="true"/>
        </listOfReactants>
        <listOfProducts>
          <speciesReference species="M_h2o_c" stoichiometry="2" constant="true"/>
          <speciesReference species="M_nadp_c" stoichiometry="1" constant="true"/>
          <speciesReference species="M_ddsmsterol_c" stoichiometry="1" constant="true"/>
        </listOfProducts>
        <fbc:geneProductAssociation>
          <fbc:geneProductRef fbc:geneProduct="G_HGNC__58__10547"/>
        </fbc:geneProductAssociation>
      </reaction>
      <reaction id="R_RE2410C" name="7-Dehydrocholesterol Reductase" reversible="false" fast="false" fbc:lowerFluxBound="cobra_0_bound" fbc:upperFluxBound="R_RE2410C_upper_bound">
        <listOfReactants>
          <speciesReference species="M_h_c" stoichiometry="1" constant="true"/>
          <speciesReference species="M_nadph_c" stoichiometry="1" constant="true"/>
          <speciesReference species="M_ddsmsterol_c" stoichiometry="1" constant="true"/>
        </listOfReactants>
        <listOfProducts>
          <speciesReference species="M_nadp_c" stoichiometry="1" constant="true"/>
          <speciesReference species="M_dsmsterol_c" stoichiometry="1" constant="true"/>
        </listOfProducts>
      </reaction>
      <reaction id="R_DSMSTOLR" name="Desmosterol reductase" reversible="false" fast="false" fbc:lowerFluxBound="cobra_0_bound" fbc:upperFluxBound="R_DSMSTOLR_upper_bound">
        <listOfReactants>
          <speciesReference species="M_h_c" stoichiometry="1" constant="true"/>
          <speciesReference species="M_nadph_c" stoichiometry="1" constant="true"/>
          <speciesReference species="M_dsmsterol_c" stoichiometry="1" constant="true"/>
        </listOfReactants>
        <listOfProducts>
          <speciesReference species="M_nadp_c" stoichiometry="1" constant="true"/>
          <speciesReference species="M_chsterol_c" stoichiometry="1" constant="true"/>
        </listOfProducts>
      </reaction>
      <reaction id="R_ACCOAC" name="ACC" reversible="false" fast="false" fbc:lowerFluxBound="cobra_0_bound" fbc:upperFluxBound="R_ACCOAC_upper_bound">
        <listOfReactants>
          <speciesReference species="M_accoa_c" stoichiometry="1" constant="true"/>
          <speciesReference species="M_atp_c" stoichiometry="1" constant="true"/>
          <speciesReference species="M_hco3_c" stoichiometry="1" constant="true"/>
        </listOfReactants>
        <listOfProducts>
          <speciesReference species="M_adp_c" stoichiometry="1" constant="true"/>
          <speciesReference species="M_h_c" stoichiometry="1" constant="true"/>
          <speciesReference species="M_pi_c" stoichiometry="1" constant="true"/>
          <speciesReference species="M_malcoa_c" stoichiometry="1" constant="true"/>
        </listOfProducts>
        <fbc:geneProductAssociation>
          <fbc:or>
            <fbc:geneProductRef fbc:geneProduct="G_HGNC__58__85"/>
            <fbc:geneProductRef fbc:geneProduct="G_HGNC__58__84"/>
          </fbc:or>
        </fbc:geneProductAssociation>
      </reaction>
      <reaction id="R_FASN" name="FASN" reversible="false" fast="false" fbc:lowerFluxBound="cobra_0_bound" fbc:upperFluxBound="R_FASN_upper_bound">
        <listOfReactants>
          <speciesReference species="M_accoa_c" stoichiometry="1" constant="true"/>
          <speciesReference species="M_ACP_c" stoichiometry="1" constant="true"/>
        </listOfReactants>
        <listOfProducts>
          <speciesReference species="M_coa_c" stoichiometry="1" constant="true"/>
          <speciesReference species="M_acACP_c" stoichiometry="1" constant="true"/>
        </listOfProducts>
        <fbc:geneProductAssociation>
          <fbc:geneProductRef fbc:geneProduct="G_HGNC__58__3594"/>
        </fbc:geneProductAssociation>
      </reaction>
      <reaction id="R_MCAT" name="MCAT" reversible="false" fast="false" fbc:lowerFluxBound="cobra_0_bound" fbc:upperFluxBound="R_MCAT_upper_bound">
        <listOfReactants>
          <speciesReference species="M_malcoa_c" stoichiometry="1" constant="true"/>
          <speciesReference species="M_ACP_c" stoichiometry="1" constant="true"/>
        </listOfReactants>
        <listOfProducts>
          <speciesReference species="M_coa_c" stoichiometry="1" constant="true"/>
          <speciesReference species="M_malACP_c" stoichiometry="1" constant="true"/>
        </listOfProducts>
        <fbc:geneProductAssociation>
          <fbc:geneProductRef fbc:geneProduct="G_HGNC__58__3594"/>
        </fbc:geneProductAssociation>
      </reaction>
      <reaction id="R_AcetoacetylACPsynthesis" name="AcetoacetylACPsynthesis" reversible="false" fast="false" fbc:lowerFluxBound="cobra_0_bound" fbc:upperFluxBound="R_AcetoacetylACPsynthesis_upper_bound">
        <listOfReactants>
          <speciesReference species="M_acACP_c" stoichiometry="1" constant="true"/>
          <speciesReference species="M_malACP_c" stoichiometry="1" constant="true"/>
        </listOfReactants>
        <listOfProducts>
          <speciesReference species="M_co2_c" stoichiometry="1" constant="true"/>
          <speciesReference species="M_ACP_c" stoichiometry="1" constant="true"/>
          <speciesReference species="M_HC01587_c" stoichiometry="1" constant="true"/>
        </listOfProducts>
        <fbc:geneProductAssociation>
          <fbc:geneProductRef fbc:geneProduct="G_HGNC__58__3594"/>
        </fbc:geneProductAssociation>
      </reaction>
      <reaction id="R_r0691" name="r0691" reversible="false" fast="false" fbc:lowerFluxBound="cobra_0_bound" fbc:upperFluxBound="R_r0691_upper_bound">
        <listOfReactants>
          <speciesReference species="M_h_c" stoichiometry="1" constant="true"/>
          <speciesReference species="M_nadph_c" stoichiometry="1" constant="true"/>
          <speciesReference species="M_HC01587_c" stoichiometry="1" constant="true"/>
        </listOfReactants>
        <listOfProducts>
          <speciesReference species="M_nadp_c" stoichiometry="1" constant="true"/>
          <speciesReference species="M_R_3_hydroxybutanoyl_ACP_c" stoichiometry="1" constant="true"/>
        </listOfProducts>
        <fbc:geneProductAssociation>
          <fbc:geneProductRef fbc:geneProduct="G_HGNC__58__3594"/>
        </fbc:geneProductAssociation>
      </reaction>
      <reaction id="R_r0681" name="r0681" reversible="false" fast="false" fbc:lowerFluxBound="cobra_0_bound" fbc:upperFluxBound="R_r0681_upper_bound">
        <listOfReactants>
          <speciesReference species="M_R_3_hydroxybutanoyl_ACP_c" stoichiometry="1" constant="true"/>
        </listOfReactants>
        <listOfProducts>
          <speciesReference species="M_h2o_c" stoichiometry="1" constant="true"/>
          <speciesReference species="M_but_2_enoyl_ACP_c" stoichiometry="1" constant="true"/>
        </listOfProducts>
        <fbc:geneProductAssociation>
          <fbc:geneProductRef fbc:geneProduct="G_HGNC__58__3594"/>
        </fbc:geneProductAssociation>
      </reaction>
      <reaction id="R_r0682" name="r0682" reversible="false" fast="false" fbc:lowerFluxBound="cobra_0_bound" fbc:upperFluxBound="R_r0682_upper_bound">
        <listOfReactants>
          <speciesReference species="M_h_c" stoichiometry="1" constant="true"/>
          <speciesReference species="M_nadph_c" stoichiometry="1" constant="true"/>
          <speciesReference species="M_but_2_enoyl_ACP_c" stoichiometry="1" constant="true"/>
        </listOfReactants>
        <listOfProducts>
          <speciesReference species="M_nadp_c" stoichiometry="1" constant="true"/>
          <speciesReference species="M_butyryl_ACP_c" stoichiometry="1" constant="true"/>
        </listOfProducts>
        <fbc:geneProductAssociation>
          <fbc:geneProductRef fbc:geneProduct="G_HGNC__58__3594"/>
        </fbc:geneProductAssociation>
      </reaction>
      <reaction id="R_r0760" name="r0760" reversible="false" fast="false" fbc:lowerFluxBound="cobra_0_bound" fbc:upperFluxBound="R_r0760_upper_bound">
        <listOfReactants>
          <speciesReference species="M_malACP_c" stoichiometry="1" constant="true"/>
          <speciesReference species="M_butyryl_ACP_c" stoichiometry="1" constant="true"/>
        </listOfReactants>
        <listOfProducts>
          <speciesReference species="M_co2_c" stoichiometry="1" constant="true"/>
          <speciesReference species="M_ACP_c" stoichiometry="1" constant="true"/>
          <speciesReference species="M_3_oxohexanoyl_ACP_c" stoichiometry="1" constant="true"/>
        </listOfProducts>
        <fbc:geneProductAssociation>
          <fbc:geneProductRef fbc:geneProduct="G_HGNC__58__3594"/>
        </fbc:geneProductAssociation>
      </reaction>
      <reaction id="R_r0761" name="r0761" reversible="false" fast="false" fbc:lowerFluxBound="cobra_0_bound" fbc:upperFluxBound="R_r0761_upper_bound">
        <listOfReactants>
          <speciesReference species="M_h_c" stoichiometry="1" constant="true"/>
          <speciesReference species="M_nadph_c" stoichiometry="1" constant="true"/>
          <speciesReference species="M_3_oxohexanoyl_ACP_c" stoichiometry="1" constant="true"/>
        </listOfReactants>
        <listOfProducts>
          <speciesReference species="M_nadp_c" stoichiometry="1" constant="true"/>
          <speciesReference species="M_D_3_hydroxyhexanoyl_ACP_c" stoichiometry="1" constant="true"/>
        </listOfProducts>
        <fbc:geneProductAssociation>
          <fbc:geneProductRef fbc:geneProduct="G_HGNC__58__3594"/>
        </fbc:geneProductAssociation>
      </reaction>
      <reaction id="R_r0762" name="r0762" reversible="false" fast="false" fbc:lowerFluxBound="cobra_0_bound" fbc:upperFluxBound="R_r0762_upper_bound">
        <listOfReactants>
          <speciesReference species="M_D_3_hydroxyhexanoyl_ACP_c" stoichiometry="1" constant="true"/>
        </listOfReactants>
        <listOfProducts>
          <speciesReference species="M_h2o_c" stoichiometry="1" constant="true"/>
          <speciesReference species="M_2E_hexenoyl_ACP_c" stoichiometry="1" constant="true"/>
        </listOfProducts>
        <fbc:geneProductAssociation>
          <fbc:geneProductRef fbc:geneProduct="G_HGNC__58__3594"/>
        </fbc:geneProductAssociation>
      </reaction>
      <reaction id="R_r0763" name="r0763" reversible="false" fast="false" fbc:lowerFluxBound="cobra_0_bound" fbc:upperFluxBound="R_r0763_upper_bound">
        <listOfReactants>
          <speciesReference species="M_h_c" stoichiometry="1" constant="true"/>
          <speciesReference species="M_nadph_c" stoichiometry="1" constant="true"/>
          <speciesReference species="M_2E_hexenoyl_ACP_c" stoichiometry="1" constant="true"/>
        </listOfReactants>
        <listOfProducts>
          <speciesReference species="M_nadp_c" stoichiometry="1" constant="true"/>
          <speciesReference species="M_hexanoyl_ACP_c" stoichiometry="1" constant="true"/>
        </listOfProducts>
        <fbc:geneProductAssociation>
          <fbc:geneProductRef fbc:geneProduct="G_HGNC__58__3594"/>
        </fbc:geneProductAssociation>
      </reaction>
      <reaction id="R_r0764" name="r0764" reversible="false" fast="false" fbc:lowerFluxBound="cobra_0_bound" fbc:upperFluxBound="R_r0764_upper_bound">
        <listOfReactants>
          <speciesReference species="M_malACP_c" stoichiometry="1" constant="true"/>
          <speciesReference species="M_hexanoyl_ACP_c" stoichiometry="1" constant="true"/>
        </listOfReactants>
        <listOfProducts>
          <speciesReference species="M_co2_c" stoichiometry="1" constant="true"/>
          <speciesReference species="M_ACP_c" stoichiometry="1" constant="true"/>
          <speciesReference species="M_3_oxooctanoyl_ACP_c" stoichiometry="1" constant="true"/>
        </listOfProducts>
        <fbc:geneProductAssociation>
          <fbc:geneProductRef fbc:geneProduct="G_HGNC__58__3594"/>
        </fbc:geneProductAssociation>
      </reaction>
      <reaction id="R_r0694" name="r0694" reversible="false" fast="false" fbc:lowerFluxBound="cobra_0_bound" fbc:upperFluxBound="R_r0694_upper_bound">
        <listOfReactants>
          <speciesReference species="M_h_c" stoichiometry="1" constant="true"/>
          <speciesReference species="M_nadph_c" stoichiometry="1" constant="true"/>
          <speciesReference species="M_3_oxooctanoyl_ACP_c" stoichiometry="1" constant="true"/>
        </listOfReactants>
        <listOfProducts>
          <speciesReference species="M_nadp_c" stoichiometry="1" constant="true"/>
          <speciesReference species="M_R_3_hydroxyoctanoyl_ACP_c" stoichiometry="1" constant="true"/>
        </listOfProducts>
        <fbc:geneProductAssociation>
          <fbc:geneProductRef fbc:geneProduct="G_HGNC__58__3594"/>
        </fbc:geneProductAssociation>
      </reaction>
      <reaction id="R_r0695" name="r0695" reversible="false" fast="false" fbc:lowerFluxBound="cobra_0_bound" fbc:upperFluxBound="R_r0695_upper_bound">
        <listOfReactants>
          <speciesReference species="M_R_3_hydroxyoctanoyl_ACP_c" stoichiometry="1" constant="true"/>
        </listOfReactants>
        <listOfProducts>
          <speciesReference species="M_h2o_c" stoichiometry="1" constant="true"/>
          <speciesReference species="M_2E_octenoyl_ACP_c" stoichiometry="1" constant="true"/>
        </listOfProducts>
        <fbc:geneProductAssociation>
          <fbc:geneProductRef fbc:geneProduct="G_HGNC__58__3594"/>
        </fbc:geneProductAssociation>
      </reaction>
      <reaction id="R_r0765" name="r0765" reversible="false" fast="false" fbc:lowerFluxBound="cobra_0_bound" fbc:upperFluxBound="R_r0765_upper_bound">
        <listOfReactants>
          <speciesReference species="M_h_c" stoichiometry="1" constant="true"/>
          <speciesReference species="M_nadph_c" stoichiometry="1" constant="true"/>
          <speciesReference species="M_2E_octenoyl_ACP_c" stoichiometry="1" constant="true"/>
        </listOfReactants>
        <listOfProducts>
          <speciesReference species="M_nadp_c" stoichiometry="1" constant="true"/>
          <speciesReference species="M_octanoyl_ACP_c" stoichiometry="1" constant="true"/>
        </listOfProducts>
        <fbc:geneProductAssociation>
          <fbc:geneProductRef fbc:geneProduct="G_HGNC__58__3594"/>
        </fbc:geneProductAssociation>
      </reaction>
      <reaction id="R_r0766" name="r0766" reversible="false" fast="false" fbc:lowerFluxBound="cobra_0_bound" fbc:upperFluxBound="R_r0766_upper_bound">
        <listOfReactants>
          <speciesReference species="M_malACP_c" stoichiometry="1" constant="true"/>
          <speciesReference species="M_octanoyl_ACP_c" stoichiometry="1" constant="true"/>
        </listOfReactants>
        <listOfProducts>
          <speciesReference species="M_co2_c" stoichiometry="1" constant="true"/>
          <speciesReference species="M_ACP_c" stoichiometry="1" constant="true"/>
          <speciesReference species="M_3_oxodecanoyl_ACP_c" stoichiometry="1" constant="true"/>
        </listOfProducts>
        <fbc:geneProductAssociation>
          <fbc:geneProductRef fbc:geneProduct="G_HGNC__58__3594"/>
        </fbc:geneProductAssociation>
      </reaction>
      <reaction id="R_r0692" name="r0692" reversible="false" fast="false" fbc:lowerFluxBound="cobra_0_bound" fbc:upperFluxBound="R_r0692_upper_bound">
        <listOfReactants>
          <speciesReference species="M_h_c" stoichiometry="1" constant="true"/>
          <speciesReference species="M_nadph_c" stoichiometry="1" constant="true"/>
          <speciesReference species="M_3_oxodecanoyl_ACP_c" stoichiometry="1" constant="true"/>
        </listOfReactants>
        <listOfProducts>
          <speciesReference species="M_nadp_c" stoichiometry="1" constant="true"/>
          <speciesReference species="M_R_3_hydroxydecanoyl_ACP_c" stoichiometry="1" constant="true"/>
        </listOfProducts>
        <fbc:geneProductAssociation>
          <fbc:geneProductRef fbc:geneProduct="G_HGNC__58__3594"/>
        </fbc:geneProductAssociation>
      </reaction>
      <reaction id="R_r0693" name="r0693" reversible="false" fast="false" fbc:lowerFluxBound="cobra_0_bound" fbc:upperFluxBound="R_r0693_upper_bound">
        <listOfReactants>
          <speciesReference species="M_R_3_hydroxydecanoyl_ACP_c" stoichiometry="1" constant="true"/>
        </listOfReactants>
        <listOfProducts>
          <speciesReference species="M_h2o_c" stoichiometry="1" constant="true"/>
          <speciesReference species="M_2E_decenoyl_ACP_c" stoichiometry="1" constant="true"/>
        </listOfProducts>
        <fbc:geneProductAssociation>
          <fbc:geneProductRef fbc:geneProduct="G_HGNC__58__3594"/>
        </fbc:geneProductAssociation>
      </reaction>
      <reaction id="R_r0767" name="r0767" reversible="false" fast="false" fbc:lowerFluxBound="cobra_0_bound" fbc:upperFluxBound="R_r0767_upper_bound">
        <listOfReactants>
          <speciesReference species="M_h_c" stoichiometry="1" constant="true"/>
          <speciesReference species="M_nadph_c" stoichiometry="1" constant="true"/>
          <speciesReference species="M_2E_decenoyl_ACP_c" stoichiometry="1" constant="true"/>
        </listOfReactants>
        <listOfProducts>
          <speciesReference species="M_nadp_c" stoichiometry="1" constant="true"/>
          <speciesReference species="M_decanoyl_ACP_c" stoichiometry="1" constant="true"/>
        </listOfProducts>
        <fbc:geneProductAssociation>
          <fbc:geneProductRef fbc:geneProduct="G_HGNC__58__3594"/>
        </fbc:geneProductAssociation>
      </reaction>
      <reaction id="R_r0768" name="r0768" reversible="false" fast="false" fbc:lowerFluxBound="cobra_0_bound" fbc:upperFluxBound="R_r0768_upper_bound">
        <listOfReactants>
          <speciesReference species="M_malACP_c" stoichiometry="1" constant="true"/>
          <speciesReference species="M_decanoyl_ACP_c" stoichiometry="1" constant="true"/>
        </listOfReactants>
        <listOfProducts>
          <speciesReference species="M_co2_c" stoichiometry="1" constant="true"/>
          <speciesReference species="M_ACP_c" stoichiometry="1" constant="true"/>
          <speciesReference species="M_3_oxododecanoyl_ACP_c" stoichiometry="1" constant="true"/>
        </listOfProducts>
        <fbc:geneProductAssociation>
          <fbc:geneProductRef fbc:geneProduct="G_HGNC__58__3594"/>
        </fbc:geneProductAssociation>
      </reaction>
      <reaction id="R_r0769" name="r0769" reversible="false" fast="false" fbc:lowerFluxBound="cobra_0_bound" fbc:upperFluxBound="R_r0769_upper_bound">
        <listOfReactants>
          <speciesReference species="M_h_c" stoichiometry="1" constant="true"/>
          <speciesReference species="M_nadph_c" stoichiometry="1" constant="true"/>
          <speciesReference species="M_3_oxododecanoyl_ACP_c" stoichiometry="1" constant="true"/>
        </listOfReactants>
        <listOfProducts>
          <speciesReference species="M_nadp_c" stoichiometry="1" constant="true"/>
          <speciesReference species="M_D_3_hydroxydodecanoyl_ACP_c" stoichiometry="1" constant="true"/>
        </listOfProducts>
        <fbc:geneProductAssociation>
          <fbc:geneProductRef fbc:geneProduct="G_HGNC__58__3594"/>
        </fbc:geneProductAssociation>
      </reaction>
      <reaction id="R_r0770" name="r0770" reversible="false" fast="false" fbc:lowerFluxBound="cobra_0_bound" fbc:upperFluxBound="R_r0770_upper_bound">
        <listOfReactants>
          <speciesReference species="M_D_3_hydroxydodecanoyl_ACP_c" stoichiometry="1" constant="true"/>
        </listOfReactants>
        <listOfProducts>
          <speciesReference species="M_h2o_c" stoichiometry="1" constant="true"/>
          <speciesReference species="M_2E_dodecenoyl_ACP_c" stoichiometry="1" constant="true"/>
        </listOfProducts>
        <fbc:geneProductAssociation>
          <fbc:geneProductRef fbc:geneProduct="G_HGNC__58__3594"/>
        </fbc:geneProductAssociation>
      </reaction>
      <reaction id="R_r0712" name="r0712" reversible="false" fast="false" fbc:lowerFluxBound="cobra_0_bound" fbc:upperFluxBound="R_r0712_upper_bound">
        <listOfReactants>
          <speciesReference species="M_h_c" stoichiometry="1" constant="true"/>
          <speciesReference species="M_nadph_c" stoichiometry="1" constant="true"/>
          <speciesReference species="M_2E_dodecenoyl_ACP_c" stoichiometry="1" constant="true"/>
        </listOfReactants>
        <listOfProducts>
          <speciesReference species="M_nadp_c" stoichiometry="1" constant="true"/>
          <speciesReference species="M_dodecanoyl_ACP_c" stoichiometry="1" constant="true"/>
        </listOfProducts>
        <fbc:geneProductAssociation>
          <fbc:geneProductRef fbc:geneProduct="G_HGNC__58__3594"/>
        </fbc:geneProductAssociation>
      </reaction>
      <reaction id="R_r0713" name="r0713" reversible="false" fast="false" fbc:lowerFluxBound="cobra_0_bound" fbc:upperFluxBound="R_r0713_upper_bound">
        <listOfReactants>
          <speciesReference species="M_malACP_c" stoichiometry="1" constant="true"/>
          <speciesReference species="M_dodecanoyl_ACP_c" stoichiometry="1" constant="true"/>
        </listOfReactants>
        <listOfProducts>
          <speciesReference species="M_co2_c" stoichiometry="1" constant="true"/>
          <speciesReference species="M_ACP_c" stoichiometry="1" constant="true"/>
          <speciesReference species="M_3_oxotetradecanoyl_ACP_c" stoichiometry="1" constant="true"/>
        </listOfProducts>
        <fbc:geneProductAssociation>
          <fbc:geneProductRef fbc:geneProduct="G_HGNC__58__3594"/>
        </fbc:geneProductAssociation>
      </reaction>
      <reaction id="R_r0701" name="r0701" reversible="false" fast="false" fbc:lowerFluxBound="cobra_0_bound" fbc:upperFluxBound="R_r0701_upper_bound">
        <listOfReactants>
          <speciesReference species="M_h_c" stoichiometry="1" constant="true"/>
          <speciesReference species="M_nadph_c" stoichiometry="1" constant="true"/>
          <speciesReference species="M_3_oxotetradecanoyl_ACP_c" stoichiometry="1" constant="true"/>
        </listOfReactants>
        <listOfProducts>
          <speciesReference species="M_nadp_c" stoichiometry="1" constant="true"/>
          <speciesReference species="M_HMA_c" stoichiometry="1" constant="true"/>
        </listOfProducts>
        <fbc:geneProductAssociation>
          <fbc:geneProductRef fbc:geneProduct="G_HGNC__58__3594"/>
        </fbc:geneProductAssociation>
      </reaction>
      <reaction id="R_r0702" name="r0702" reversible="false" fast="false" fbc:lowerFluxBound="cobra_0_bound" fbc:upperFluxBound="R_r0702_upper_bound">
        <listOfReactants>
          <speciesReference species="M_HMA_c" stoichiometry="1" constant="true"/>
        </listOfReactants>
        <listOfProducts>
          <speciesReference species="M_h2o_c" stoichiometry="1" constant="true"/>
          <speciesReference species="M_2E_tetradecenoyl_ACP_c" stoichiometry="1" constant="true"/>
        </listOfProducts>
        <fbc:geneProductAssociation>
          <fbc:geneProductRef fbc:geneProduct="G_HGNC__58__3594"/>
        </fbc:geneProductAssociation>
      </reaction>
      <reaction id="R_r0771" name="r0771" reversible="false" fast="false" fbc:lowerFluxBound="cobra_0_bound" fbc:upperFluxBound="R_r0771_upper_bound">
        <listOfReactants>
          <speciesReference species="M_h_c" stoichiometry="1" constant="true"/>
          <speciesReference species="M_nadph_c" stoichiometry="1" constant="true"/>
          <speciesReference species="M_2E_tetradecenoyl_ACP_c" stoichiometry="1" constant="true"/>
        </listOfReactants>
        <listOfProducts>
          <speciesReference species="M_nadp_c" stoichiometry="1" constant="true"/>
          <speciesReference species="M_tetradecanoyl_ACP_c" stoichiometry="1" constant="true"/>
        </listOfProducts>
        <fbc:geneProductAssociation>
          <fbc:geneProductRef fbc:geneProduct="G_HGNC__58__3594"/>
[truncated: 232,288 more chars]
